# Supplementary material for: Predicting Antigen‐Specificities of Orphan T Cell Receptors from Cancer Patients with TCRpcDist
Source: Adv Sci (Weinh). 2024 Aug 19;11(40):2405949. doi: 10.1002/advs.202405949 (PMC11516110; doi:10.1002/advs.202405949)
Supplement: Supplementary file 2 — Supporting Information [file ADVS-11-2405949-s001.zip]

Archive with 27 entries (24 files):
- SI-corrected/
- SI-corrected/DataS1.docx
- SI-corrected/DataS2.docx
- SI-corrected/DataS3.xlsx
- SI-corrected/DataS4.docx
- SI-corrected/DataS5.pdf
- SI-corrected/DataS6.pdf
- SI-corrected/SI-webservice/
- SI-corrected/SI-webservice/input-TCRpcDist-webservice.pdf
- SI-corrected/SI-webservice/README-TCRpcDist-webservice.pdf
- SI-corrected/SuppTables/
- SI-corrected/SuppTables/Table1.xlsx
- SI-corrected/SuppTables/Table2.xlsx
- SI-corrected/SuppTables/Table3.xlsx
- SI-corrected/SuppTables/Table4.xlsx
- SI-corrected/SuppTables/TableS1.xlsx
- SI-corrected/SuppTables/TableS10.xlsx
- SI-corrected/SuppTables/TableS11.xlsx
- SI-corrected/SuppTables/TableS12.xlsx
- SI-corrected/SuppTables/TableS2.xlsx
- SI-corrected/SuppTables/TableS3.xlsx
- SI-corrected/SuppTables/TableS4.xlsx
- SI-corrected/SuppTables/TableS5.xlsx
- SI-corrected/SuppTables/TableS6.xlsx
- SI-corrected/SuppTables/TableS7.xlsx
- SI-corrected/SuppTables/TableS8.xlsx
- SI-corrected/SuppTables/TableS9.xlsx
