# Supplementary material for: Predicting Antigen‐Specificities of Orphan T Cell Receptors from Cancer Patients with TCRpcDist
Source: Adv Sci (Weinh). 2024 Aug 19;11(40):2405949. doi: 10.1002/advs.202405949 (PMC11516110; doi:10.1002/advs.202405949)
Supplement: Supplementary file 2 — Supporting Information [file ADVS-11-2405949-s001.zip › SI-corrected/SuppTables/Table1.xlsx]

## Sheet: Sheet1
	Table 1 - Average branch length distance and number of clusters (#n) per peptide in the Evolutionary tree for the PDB set considering four different scenarios: just CDR3beta, all CDRs, all CDRs+ SESA based on 3D structures(PDB) and all CDRs + SESA based on 3D models. The number of TCRs per peptide is also presented, in column1
	Each peptide contributes with the same weight (1/16) to the final pMHC-distance, to prevent this measure to be biased by the most frequent pMHCs
nTCRS	peptide	TCRpcDist-CDR3beta		TCRpcDIst-6CDRs		TCRpcDist-3D (PDB structures)		TCRpcDist-3D (3D models)
		pMHC-distance	n. clusters	pMHC-distance	n. clusters	pMHC-distance	n. clusters	pMHC-distance	n. clusters
2	APRGPHGGAASGL	0.90365	#2	0.52184	#2	0.49135	#2	0.661575	#2
2	ASNENMETM	0.68378	#2	0.11096	#1	0.14384	#1	0.158	#1
8	ELAGIGILTV	0.671134	#5	0.598418	#3	0.419789	#2	0.469904	#3
3	FLRGRAYGL	0.832193	#3	0.738967	#3	0.712833	#2	0.72542	#3
7	GILGFVFTL	0.661747	#5	0.642502	#3	0.47811	#3	0.547695	#3
3	HPVGEADYFEY	0	#1	0	#1	0	#1	0	#1
2	ILAKFLHWL	0	#1	0.15894	#1	0.06088	#2	0.1205	#2
2	IPLTEEAEL	0.11946	#1	0.69008	#2	0.8539	#2	0.924155	#2
2	KLVALGINAV	0.75939	#2	0.17036	#1	0.175	#1	0.1925	#1
3	LLFGXPVYV	0.446487	#3	0.567033	#2	0.32716	#2	0.263933	#2
3	LPEPLPQGQLTAY	0.719733	#3	0.469827	#2	0.581947	#2	0.551947	#2
3	NLVPMVATV	0.76638	#3	0.54366	#2	0.636253	#2	0.635693	#3
4	QLSPFPFDL	0	#1	0.220767	#1	0.196903	#1	0.121913	#1
4	RXPLTFGWCF	0.851158	#4	0.644813	#4	0.653843	#4	0.756523	#4
4	SLLMWITQX	0	#1	0.0993133	#1	0.03187	#1	0.0862083	#1
2	VMAPRTLIL	0.96035	#2	0.91487	#2	0.53017	#2	0.70043	#2
-	Average	0.523466	-	0.443272	-	0.393365	-	0.432275	-
-	STDEV	0.367254	-	0.275375	-	0.266038	-	0.293161	-
