# Supplementary material for: Predicting Antigen‐Specificities of Orphan T Cell Receptors from Cancer Patients with TCRpcDist
Source: Adv Sci (Weinh). 2024 Aug 19;11(40):2405949. doi: 10.1002/advs.202405949 (PMC11516110; doi:10.1002/advs.202405949)
Supplement: Supplementary file 2 — Supporting Information [file ADVS-11-2405949-s001.zip › SI-corrected/SuppTables/Table2.xlsx]

## Sheet: Sheet1
Table 2
peptide	TCRpcDist-3D		TCRdist3		AUC TCRpcDist3 - AUC TCRdist3
	AUC	SD	AUC	SD
AVFDRKSDAK	0.567791	0.000793964	0.546261	0.000840825	0.02153
NLVPMVATV	0.673049	0.00117686	0.654191	0.00122591	0.018858
IVTDFSVIK	0.658556	0.00125532	0.640618	0.00290763	0.017938
SPRWYFYYL	0.707203	0.00253032	0.690439	0.00187336	0.016764
CINGVCWTV	0.7291	0.00199445	0.713448	0.00350894	0.015652
RLRAEAQVK	0.682558	0.00150257	0.672418	0.00269068	0.01014
GPRLGVRAT	0.758754	0.00233768	0.750165	0.00237446	0.008589
HPVTKYIM	0.761203	0.0019322	0.754724	0.00171374	0.006479
RVAGDSGFAAY	0.777943	0.00198479	0.771469	0.00196527	0.006474
FTSDYYQLY	0.772709	0.00221707	0.766989	0.00268412	0.00572
NQKLIANQF	0.749484	0.00160477	0.743805	0.00124855	0.005679
RPHERNGFTVL	0.772875	0.00265129	0.767889	0.000966695	0.004986
QYIKWPWYI	0.765486	0.00186044	0.760572	0.00226939	0.004914
ATDALMTGF	0.724655	0.00304421	0.720189	0.00217006	0.004466
LTDEMIAQY	0.717853	0.00164375	0.713658	0.00150811	0.004195
ALWEIQQVV	0.772584	0.0013247	0.76882	0.00200676	0.003764
VYFLQSINF	0.767359	0.000979562	0.76427	0.0013023	0.003089
DATYQRTRALVR	0.734697	0.00306696	0.732391	0.00177226	0.002306
LLFGYPVYV	0.767512	0.00134591	0.765207	0.00133421	0.002305
RTLNAWVKV	0.766787	0.00123764	0.765105	0.00121892	0.001682
AYAQKIFKI	0.770567	0.00114829	0.769886	0.000825506	0.000681
FLYALALLL	0.802699	0.000544787	0.802649	0.000730457	5e-05
TPRVTGGGAM	0.984629	7.68715e-05	0.98469	8.13695e-05	-6.1e-05
KSKRTPMGF	0.982517	8.0305e-05	0.982611	7.11587e-05	-9.4e-05
LLYDANYFL	0.781691	0.00131682	0.781867	0.00142971	-0.000176
RPPIFIRRL	0.776817	0.00163131	0.779168	0.00144741	-0.002351
ALSKGVHFV	0.770884	0.00124125	0.773413	0.00133448	-0.002529
YSEHPTFTSQY	0.772561	0.00208903	0.775116	0.00088554	-0.002555
TTDPSFLGRY	0.685247	0.00196765	0.691136	0.00250084	-0.005889
ELAGIGILTV	0.767137	0.00115375	0.773126	0.00231002	-0.005989
RLPGVLPRA	0.759416	0.00132431	0.766071	0.00191392	-0.006655
GLCTLVAML	0.704054	0.0030841	0.713052	0.00423241	-0.008998
PTDNYITTY	0.774224	0.00203655	0.783937	0.00174148	-0.009713
RAKFKQLL	0.653422	0.00169347	0.663174	0.00107495	-0.009752
KLVALGINAV	0.775565	0.00355536	0.785351	0.0020391	-0.009786
NYNYLYRLF	0.790335	0.00150922	0.800538	0.00134679	-0.010203
RAQAPPPSW	0.772227	0.00161584	0.782816	0.00324815	-0.010589
YLQPRTFLL	0.703076	0.00304468	0.713967	0.00169627	-0.010891
GILGFVFTL	0.740699	0.0058525	0.757051	0.00552458	-0.016352
LLWNGPMAV	0.724415	0.00321343	0.765239	0.00207945	-0.040824
