# Supplementary material for: Predicting Antigen‐Specificities of Orphan T Cell Receptors from Cancer Patients with TCRpcDist
Source: Adv Sci (Weinh). 2024 Aug 19;11(40):2405949. doi: 10.1002/advs.202405949 (PMC11516110; doi:10.1002/advs.202405949)
Supplement: Supplementary file 2 — Supporting Information [file ADVS-11-2405949-s001.zip › SI-corrected/SuppTables/Table3.xlsx]

## Sheet: Sheet2
Table 3
Frequency	Peptide	Relative - Frequency- rank1	Relative - Frequency - rank10
25.2045	AVFDRKSDAK	34.0771	93.1036
0.715746	AYAQKIFKI	0	0
0.102249	CLLWSFQTSA	0	0
0.306748	CYTWNQMNL	0	0
6.44172	ELAGIGILTV	62.6983	91.2699
0.460123	FLASKIGRLV	0	0
0.869121	FLYALALLL	70.5882	100
26.3292	GILGFVFTL	84.6604	96.1165
2.24949	GLCTLVAML	43.1818	88.6365
0.204499	IMDQVPFSV	0	0
0.153374	IPSINVHHY	0	0
6.85072	IVTDFSVIK	32.8358	64.9253
0.460123	KTWGQYWQV	0	0
0.153374	KVLEYVIKV	0	0
0.306748	LLDFVRFMGV	0	0
0.817996	LLFGYPVYV	0	6.24999
0.204499	MLDLQPETT	0	0
0.153374	QPRAPIRPI	0	0
21.1656	RAKFKQLL	69.0824	97.3433
5.31697	RLRAEAQVK	9.61538	44.2308
0.715746	RTLNAWVKV	0	7.14286
0.153374	SLFNTVATL	0	0
0.357873	SLFNTVATLY	0	0
0.153374	YLLEMLWRL	0	0
0.153374	YLNDHLEPWI	0	0
