# Supplementary material for: Predicting Antigen‐Specificities of Orphan T Cell Receptors from Cancer Patients with TCRpcDist
Source: Adv Sci (Weinh). 2024 Aug 19;11(40):2405949. doi: 10.1002/advs.202405949 (PMC11516110; doi:10.1002/advs.202405949)
Supplement: Supplementary file 2 — Supporting Information [file ADVS-11-2405949-s001.zip › SI-corrected/SuppTables/Table4.xlsx]

## Sheet: Proposed_new_table
Table 4 - The orphan TCRs sent to test in the four rounds of experiments (distances < 0.15, probability of correct prediction > 50%) and the closest neighbor TCR with known specificities. The closest neighbors allowed us to infer the specificity of the orphans. The peptide, the TCRpcDist-3D distance, the Enrichement Factor (if applied), and the figure correspondence are also present. The TCRs deo…
	Round	Patient	Alpha Vseq	Alpha Jseq	CDR3a	Beta Vseq	Beta Jseq	CDR3b	peptide specificity	TCRpsDist-3D	EF	Figure correspondance
	1	Mel#2	TRAV12-2	TRAJ52	CAVTTGGTSYGKLTF	TRBV11-2	TRBJ2-7	CASKGAPTIYYEQYF	orphan	0.126783	1.3846
		Mel#2	TRAV12-2	TRAJ52	CAVKGSGTSYGKLTF	TRBV9	TRBJ2-1	CASSLTGYEQFF	GLYDGMEHL
		Mel#2	TRAV1-2	TRAJ26	CAVRFRDNYGQNFVF	TRBV5-1	TRBJ2-1	CASSLSWTSGNEQFF	orphan	0.08716	2.25
		Mel#2	TRAV1-2	TRAJ28	CAVRTGYSGAGSYQLTF	TRBV5-1	TRBJ2-1	CASSYGNEQFFG	TADFDITEL
		Mel#4	TRAV17	TRAJ12	CATVVRMDSSYKLIF	TRBV7-9	TRBJ2-1	CASSLIGVSSYNEQFF	orphan	0.1061	4.5	Fig. 5 - TCR #2
		Mel#2	TRAV17	TRAJ12	CATVVRMDSSYKLIF	TRBV7-9	TRBJ2-1	CASSLVGEGWSDEQFF	TPRVTGGGAM
		Mel#2	TRAV12-2	TRAJ49	CAGSTGNQFYF	TRBV27	TRBJ2-3	CASSPWGASDTQYF	orphan	0.09985	1.6364
		Mel#2	TRAV12-2	TRAJ49	CAVNAGNQFYF	TRBV4-1	TRBJ2-3	CASSPDRSADTQYF	ELAGIGILTV
		Mel#2	TRAV12-1	TRAJ42	CVVNSYGGSQGNLIF	TRBV9	TRBJ1-2	CASSVVSGGTYGYTF	orphan	0.1104	2.07692
		Mel#2	TRAV12-2	TRAJ37	CAVKDGNTGKLIF	TRBV9	TRBJ1-2	CASSLTGYGYTF	GLYDGMEHL
		Mel#4	TRAV14/DV4	TRAJ4	CVSGGYNKLIF	TRBV12-4	TRBJ1-6	CASGSGNSPLHF	orphan	0.1135	4.5
		Mel#1	TRAV14/DV4	TRAJ4	CAMRAGGYNKLIF	TRBV14	TRBJ2-5	CASSHWTSGSGETQYF	ILRGSVAHK
		Mel#1	TRAV13-1	TRAJ3	CAAGLGRYSSASKIIF	TRBV20-1	TRBJ2-5	CSAKRTSGHQETQYF	orphan	0.130106	2.25
		Mel#1	TRAV13-1	TRAJ3	CAASDSSASKIIF	TRBV9	TRBJ2-5	CASSVGKETQYF	FAFGEPREL
		Mel#1	TRAV26-2	TRAJ30	CILRDVGRDDKIIF	TRBV9	TRBJ2-5	CASSARQGRGETQYF	orphan	0.139183	2.25
		Mel#1	TRAV13-1	TRAJ3	CAASDSSASKIIF	TRBV9	TRBJ2-5	CASSVGKETQYF	FAFGEPREL
		Mel#1	TRAV35	TRAJ30	CAGQVVMDDKIIF	TRBV9	TRBJ2-5	CASSPPVGETQYF	orphan	0.139183	2.25
		Mel#1	TRAV13-1	TRAJ3	CAASDSSASKIIF	TRBV9	TRBJ2-5	CASSVGKETQYF	FAFGEPREL
		Mel#4	TRAV17	TRAJ12	CATVARMDSSYKLIF	TRBV7-9	TRBJ2-3	CASSLIGQGITDTQYF	orphan	0.140696	4.5	Fig. 5 - TCR #1
		Mel#2	TRAV17	TRAJ12	CATVVRMDSSYKLIF	TRBV7-9	TRBJ2-1	CASSLVGEGWSDEQFF	TPRVTGGGAM
		Mel#2	TRAV13-1	TRAJ4	CAVPGVLSGGYNKLIF	TRBV9	TRBJ1-1	CASSVASPNTEAFF	orphan	0.146747	1.5
		Mel#2	TRAV13-1	TRAJ37	CASYSGNTGKLIF	TRBV9	TRBJ2-5	CASSVTSGTLYF	TADFDITEL
	2	Mel #5	TRAV12-1	TRAJ12	CVVNGEDSSYKLIF	TRBV2	TRBJ2-2	CASSEGQVAPGELFF	EBV - reactive	-	7.55	SI Fig. 4 - TCR#1
		Mel #5	TRAV12-1	TRAJ12	CVVNGMDSSYKLIF	TRBV2	TRBJ2-2	CASSAGQVAPGELFF	EBV - reactive	0		SI Fig. 4 - TCR#2
		10X genomics	TRAV12-1	TRAJ12	CVVNGGDSSYKLIF	TRBV2	TRBJ2-2	CASSEGQVSPGELFF	GLCTLVAML	0.055
		GI #1	TRAV5	TRAJ31	CAEDNNARLMF	TRBV20-1	TRBJ1-2	CSARDRTGNGYTF	orphan	-	28	SI Fig. 4 - TCR#3
		10X genomics	TRAV5	TRAJ31	CAEDNNARLMF	TRBV20-1	TRBJ1-2	CSARDSTGNGYTF	GLCTLVAML	0.021
	3	Lung #1	TRAV26-2	TRAJ53	CILSDGGSNYKLTF	TRBV2	TRBJ2-7	CASSEPGYEQYF	orphan	0	not applied	SI Fig. 5A - TCR#3
		Lung #1	TRAV26-2	TRAJ53	CILSDGGSNYKLTF	TRBV2	TRBJ2-7	CASSDPGYEQYF	DSNDYHILR
		Lung #1	TRAV26-2	TRAJ53	CIPSDGGSNYKLTF	TRBV2	TRBJ2-1	CASSVPGYEQFF	orphan	0		SI Fig. 5A - TCR#2
		Lung #1	TRAV26-2	TRAJ53	CILSDGGSNYKLTF	TRBV2	TRBJ2-7	CASSDPGYEQYF	DSNDYHILR
		Lung #1	TRAV3	TRAJ40	CAVRDISTTSGTYKYIF	TRBV28	TRBJ1-2	CASSPPGDPIYGYTF	orphan	0.06		SI Fig 5A - TCR#1
		Lung #1	TRAV3	TRAJ40	CAVRDISTTSGTYKYIF	TRBV28	TRBJ1-6	CASSSPGDSYNSPLHF	DSNDYHILR
	4	Mel #6	TRAV14/DV4	TRAJ26	CAMEEYGQNFVF	TRBV27	TRBJ2-4	CASSLSGGLYNEQFF	orphan	0.024	not applied	Fig.6 + SI Fig. 5B - TCR #1
		Mel #6	TRAV14/DV4	TRAJ26	CAIINYGQNFVF	TRBV27	TRBJ2-4	CASSLSASGRVNIQYF	SLKLHYQL
		Mel #6	TRAV12-2	TRAJ52	CALGSAGGTSYGKLTF	TRBV6-5	TRBJ1-2	CASSPSGAPANYGYTF	orphan	0.05		SI FIG. 5C - TCR #1
		10X genomics	TRAV12-2	TRAJ52	CAVNLGLTAGGTSYGKLTF	TRBV6-4	TRBJ1-2	CASRAGTEISGYGYTF	ELAGIGILTV
		Mel #6	TRAV12-2	TRAJ49	CAVNTGNQFYF	TRBV6-1	TRBJ1-5	CASSEAGVGQPQHF	orphan	0.06		SI FIG. 5C - TCR #2
		10X genomics	TRAV12-2	TRAJ49	CAVPGSTGNQFYF	TRBV6-3	TRBJ1-5	CASSFGFGQPQHF	ELAGIGILTV
		Mel #6	TRAV12-2	TRAJ47	CAVTLTKYGNKLVF	TRBV11-2	TRBJ1-2	CASSLGGGPIGYTF	orphan	0.06		SI FIG. 5C - TCR#3
		10X genomics	TRAV12-2	TRAJ39	CAANAGNMLTF	TRBV11-2	TRBJ1-2	CASSLGGGTEAFF	ELAGIGILTV
		Mel #6	TRAV12-2	TRAJ45	CAVNPGGGADGLTF	TRBV28	TRBJ2-1	CASTPPGTSGKSSYNEQFF	orphan	0.07		SI FIG. 5C - TCR#4
		10X genomics	TRAV12-2	TRAJ32	CAVNGGGATNKLIF	TRBV28	TRBJ1-1	CAIPGPSNTEAFF	ELAGIGILTV
