# Supplementary material for: Predicting Antigen‐Specificities of Orphan T Cell Receptors from Cancer Patients with TCRpcDist
Source: Adv Sci (Weinh). 2024 Aug 19;11(40):2405949. doi: 10.1002/advs.202405949 (PMC11516110; doi:10.1002/advs.202405949)
Supplement: Supplementary file 2 — Supporting Information [file ADVS-11-2405949-s001.zip › SI-corrected/SuppTables/TableS11.xlsx]

## Sheet: tcrdist3-comparison
SI Table 11- The orphan TCRs experimentally validated and the closest neighbor TCR with known specificity as determined by TCRpcDist-3D is presented. On top of the TCRpcDist-3D distance for each pair [ TCRorphan-TCRwith known specificity] the TCRdist3 distance is also presented. 4 of the 11 TCRs with specificities predicted by TCRpcDist-3D and experimentally validated have distances equal or high…
Patient	Alpha Vseq	Alpha Jseq	CDR3a	Beta Vseq	Beta Jseq	CDR3b	peptide specificity	TCRpsDist-3D	TCRdist3
Mel#4	TRAV17	TRAJ12	CATVVRMDSSYKLIF	TRBV7-9	TRBJ2-1	CASSLIGVSSYNEQFF	orphan	0.1061	0.13
Mel#2	TRAV17	TRAJ12	CATVVRMDSSYKLIF	TRBV7-9	TRBJ2-1	CASSLVGEGWSDEQFF	TPRVTGGGAM
Mel#4	TRAV17	TRAJ12	CATVARMDSSYKLIF	TRBV7-9	TRBJ2-3	CASSLIGQGITDTQYF	orphan	0.140696	0.12
Mel#2	TRAV17	TRAJ12	CATVVRMDSSYKLIF	TRBV7-9	TRBJ2-1	CASSLVGEGWSDEQFF	TPRVTGGGAM
Mel #5	TRAV12-1	TRAJ12	CVVNGEDSSYKLIF	TRBV2	TRBJ2-2	CASSEGQVAPGELFF	EBV - reactive	-	-
Mel #5	TRAV12-1	TRAJ12	CVVNGMDSSYKLIF	TRBV2	TRBJ2-2	CASSAGQVAPGELFF	EBV - reactive	0	0.05
10X genomics	TRAV12-1	TRAJ12	CVVNGGDSSYKLIF	TRBV2	TRBJ2-2	CASSEGQVSPGELFF	GLCTLVAML	0.055	0.05
GI #1	TRAV5	TRAJ31	CAEDNNARLMF	TRBV20-1	TRBJ1-2	CSARDRTGNGYTF	orphan	-	-
10X genomics	TRAV5	TRAJ31	CAEDNNARLMF	TRBV20-1	TRBJ1-2	CSARDSTGNGYTF	GLCTLVAML	0.021	0.03
Lung #1	TRAV26-2	TRAJ53	CILSDGGSNYKLTF	TRBV2	TRBJ2-7	CASSEPGYEQYF	orphan	0	0.01							0.363636
Lung #1	TRAV26-2	TRAJ53	CILSDGGSNYKLTF	TRBV2	TRBJ2-7	CASSDPGYEQYF	DSNDYHILR
Lung #1	TRAV26-2	TRAJ53	CIPSDGGSNYKLTF	TRBV2	TRBJ2-1	CASSVPGYEQFF	orphan	0	0.03
Lung #1	TRAV26-2	TRAJ53	CILSDGGSNYKLTF	TRBV2	TRBJ2-7	CASSDPGYEQYF	DSNDYHILR
Lung #1	TRAV3	TRAJ40	CAVRDISTTSGTYKYIF	TRBV28	TRBJ1-2	CASSPPGDPIYGYTF	orphan	0.06	0.19
Lung #1	TRAV3	TRAJ40	CAVRDISTTSGTYKYIF	TRBV28	TRBJ1-6	CASSSPGDSYNSPLHF	DSNDYHILR
Mel #6	TRAV14/DV4	TRAJ26	CAMEEYGQNFVF	TRBV27	TRBJ2-4	CASSLSGGLYNEQFF	orphan	0.024	0.19
Mel #6	TRAV14/DV4	TRAJ26	CAIINYGQNFVF	TRBV27	TRBJ2-4	CASSLSASGRVNIQYF	SLKLHYQL
Mel #6	TRAV12-2	TRAJ49	CAVNTGNQFYF	TRBV6-1	TRBJ1-5	CASSEAGVGQPQHF	orphan	0.06	0.25
10X genomics	TRAV12-2	TRAJ49	CAVPGSTGNQFYF	TRBV6-3	TRBJ1-5	CASSFGFGQPQHF	ELAGIGILTV
Mel #6	TRAV12-2	TRAJ45	CAVNPGGGADGLTF	TRBV28	TRBJ2-1	CASTPPGTSGKSSYNEQFF	orphan	0.07	0.43
10X genomics	TRAV12-2	TRAJ32	CAVNGGGATNKLIF	TRBV28	TRBJ1-1	CAIPGPSNTEAFF	ELAGIGILTV
