# Supplementary material for: Predicting Antigen‐Specificities of Orphan T Cell Receptors from Cancer Patients with TCRpcDist
Source: Adv Sci (Weinh). 2024 Aug 19;11(40):2405949. doi: 10.1002/advs.202405949 (PMC11516110; doi:10.1002/advs.202405949)
Supplement: Supplementary file 2 — Supporting Information [file ADVS-11-2405949-s001.zip › SI-corrected/SuppTables/TableS12.xlsx]

## Sheet: input_VDJ_2019_374
Table S12 - Set of 374 non redundant TCRs from VDJ database - extracted and cleaned with stringent filters in 18.09.2020 (high confidence score and Homo sapiens )
Labels	TRAV	TRAJ	CDR3a	TRBV	TRBJ	CDR3b	peptide
1	TRAV5*01	TRAJ31*01	CAEDNNARLMF	TRBV20-1*01	TRBJ1-2*01	CSARDRTGNGYTF	GLCTLVAML
2	TRAV27*01	TRAJ42*01	CAGGGSQGNLIF	TRBV19*01	TRBJ2-7*01	CASSIRSSYEQYF	GILGFVFTL
3	TRAV13-1*01	TRAJ50*01	CAASETSYDKVIF	TRBV12-3*01	TRBJ2-2*01	CASSFSGNTGELFF	RAKFKQLL
4	TRAV35*01	TRAJ49*01	CAGHTGNQFYF	TRBV11-2*01	TRBJ1-2*01	CASSWGGGSHYGYTF	IVTDFSVIK
5	TRAV13-2*01	TRAJ45*01	CADSGGGADGLTF	TRBV5-6*01	TRBJ1-1*01	CASSLRDGSEAFF	RAKFKQLL
6	TRAV27*01	TRAJ37*01	CAGGGSSNTGKLIF	TRBV19*01	TRBJ2-7*01	CASSIRSAYEQYF	GILGFVFTL
7	TRAV27*01	TRAJ42*01	CAGGGSQGNLIF	TRBV19*01	TRBJ2-7*01	CASSTRSSYEQYF	GILGFVFTL
8	TRAV27*01	TRAJ42*01	CAAGGSQGNLIF	TRBV19*01	TRBJ2-7*01	CASSVRSSYEQYF	GILGFVFTL
9	TRAV12-2*01	TRAJ42*01	CAVAGYGGSQGNLIF	TRBV28*01	TRBJ1-1*01	CASSPQGLGTEAFF	ELAGIGILTV
10	TRAV12-1*01	TRAJ48*01	CVVNIYDFGNEKLTF	TRBV20-1*01	TRBJ1-1*01	CSARVMVGGTEAFF	NLVPMVATV
11	TRAV29/DV5*01	TRAJ31*01	CAARANNARLMF	TRBV7-9*01	TRBJ2-7*01	CASSLEYSPRPYEQYF	NLVPMVATV
12	TRAV24*01	TRAJ49*01	CATNTGNQFYF	TRBV6-5*01	TRBJ1-2*01	CASSPQTGTIYGYTF	NLVPMVATV
13	TRAV8-3*01	TRAJ37*01	CAGGGSSNTGKLIF	TRBV7-2*01	TRBJ1-1*01	CASSLLAVGTGGNTEAFF	NLVPMVATV
14	TRAV8-3*01	TRAJ15*01	CALNQAGTALIF	TRBV7-3*01	TRBJ2-1*01	CASSLTTLAGVPYEQFF	NLVPMVATV
15	TRAV8-3*01	TRAJ37*01	CAGGGSSNTGKLIF	TRBV11-2*01	TRBJ2-1*01	CASSLLLAGYNEQFF	NLVPMVATV
16	TRAV35*01	TRAJ48*01	CAGPIPPGNEKLTF	TRBV12-3*01	TRBJ1-2*01	CASSSANYGYTF	NLVPMVATV
17	TRAV17*01	TRAJ34*01	CATDATSDKLIF	TRBV11-3*01	TRBJ2-5*01	CASSRRDATRFAETQYF	NLVPMVATV
18	TRAV20*01	TRAJ28*01	CAVPSGAGSYQLTF	TRBV13*01	TRBJ1-5*01	CASSFEPGQGFYSNQPQHF	FLKEKGGL
19	TRAV38-2/DV8*01	TRAJ40*01	CAYRPPGTYKYIF	TRBV14*01	TRBJ2-1*01	CASSALASLNEQFF	FLKEKGGL
20	TRAV27*01	TRAJ37*01	CAGAFGSSNTGKLIF	TRBV19*01	TRBJ2-7*01	CASSIRSAYEQYF	GILGFVFTL
21	TRAV22*01	TRAJ42*01	CAVDHLMNYGGSQGNLIF	TRBV19*01	TRBJ2-3*01	CASSTYSQDTQYF	GILGFVFTL
22	TRAV13-1*01	TRAJ42*01	CAAQGSQGNLIF	TRBV19*01	TRBJ2-7*01	CASSIRSSYEQYF	GILGFVFTL
23	TRAV13-1*01	TRAJ42*01	CAAQGSQGNLIF	TRBV19*01	TRBJ2-6*01	CASSTFGANVLTF	GILGFVFTL
24	TRAV8-6*01	TRAJ42*01	CAARGSQGNLIF	TRBV19*01	TRBJ1-2*01	CASSQGAYGYTF	GILGFVFTL
25	TRAV27*01	TRAJ37*01	CAGADGSSNTGKLIF	TRBV19*01	TRBJ2-7*01	CASSTRSAYEQYF	GILGFVFTL
26	TRAV8-6*01	TRAJ42*01	CAVGGSQGNLIF	TRBV19*01	TRBJ2-7*01	CASSIRSSYEQYF	GILGFVFTL
27	TRAV38-1*01	TRAJ52*01	CAFMINAGGTSYGKLTF	TRBV19*01	TRBJ1-2*01	CASSIGSYGYTF	GILGFVFTL
28	TRAV27*01	TRAJ42*01	CAGAGGGSQGNLIF	TRBV19*01	TRBJ2-7*01	CASSRRSSDEQYF	GILGFVFTL
29	TRAV13-1*01	TRAJ42*01	CAAQGSQGNLIF	TRBV19*01	TRBJ1-2*01	CASSIGVYGYTF	GILGFVFTL
30	TRAV13-1*01	TRAJ42*01	CAAQGSQGNLIF	TRBV19*01	TRBJ2-5*01	CASSIRAAETQYF	GILGFVFTL
31	TRAV13-1*01	TRAJ54*01	CAASHIQGAQKLVF	TRBV27*01	TRBJ1-1*01	CASSLLGGWSEAFF	GILGFVFTL
32	TRAV20*01	TRAJ42*01	CAVQGSQGNLIF	TRBV19*01	TRBJ2-5*01	CASSIRAAETQYF	GILGFVFTL
33	TRAV27*01	TRAJ42*01	CAGAGGGSQGNLIF	TRBV19*01	TRBJ1-1*01	CASSIRSSTEAFF	GILGFVFTL
34	TRAV27*01	TRAJ42*01	CAAGGSQGNLIF	TRBV19*01	TRBJ2-7*01	CASSIRSSYEQYF	GILGFVFTL
35	TRAV27*01	TRAJ37*01	CAGAIGSSNTGKLIF	TRBV19*01	TRBJ2-7*01	CASSIRSSYEQYF	GILGFVFTL
36	TRAV8-6*01	TRAJ42*01	CAAGGSQGNLIF	TRBV19*01	TRBJ2-7*01	CASSSRSSYEQYF	GILGFVFTL
37	TRAV27*01	TRAJ42*01	CAGAGSQGNLIF	TRBV19*01	TRBJ2-7*01	CASSIRSSYEQYF	GILGFVFTL
38	TRAV27*01	TRAJ42*01	CAGAGSQGNLIF	TRBV19*01	TRBJ2-7*01	CASSSRSSYEQYF	GILGFVFTL
39	TRAV27*01	TRAJ42*01	CAGGGSQGNLIF	TRBV19*01	TRBJ2-7*01	CASSVRSSYEQYF	GILGFVFTL
40	TRAV12-2*01	TRAJ42*01	CAVTGGGSQGNLIF	TRBV19*01	TRBJ2-7*01	CASSIRSSYEQYF	GILGFVFTL
41	TRAV24*01	TRAJ49*01	CAFITGNQFYF	TRBV7-2*01	TRBJ2-5*01	CASSQTQLWETQYF	NLVPMVATV
42	TRAV24*01	TRAJ49*01	CAFITIGNQFYF	TRBV7-2*01	TRBJ2-5*01	CASSQTQLWETQYF	NLVPMVATV
43	TRAV24*01	TRAJ31*01	CASGNNARLMF	TRBV6-1*01	TRBJ2-7*01	CASSEDHTGFYEQYF	NLVPMVATV
44	TRAV24*01	TRAJ49*01	CARNTGNQFYF	TRBV6-5*01	TRBJ1-2*01	CASSPQTGVGNYGYTF	NLVPMVATV
45	TRAV26-2*01	TRAJ43*01	CILDNNNDMRF	TRBV7-6*01	TRBJ1-4*01	CASSLAPGTTNEKLFF	NLVPMVATV
46	TRAV26-2*01	TRAJ43*01	CILDNNNDMRF	TRBV7-6*01	TRBJ1-4*01	CASSLAPGATNEKLFF	NLVPMVATV
47	TRAV13-1*01	TRAJ54*01	CAASFIIQGAQKLVF	TRBV27*01	TRBJ1-1*01	CASSLLGGWSEAFF	GILGFVFTL
48	TRAV35*01	TRAJ37*01	CAGPGGSSNTGKLIF	TRBV27*01	TRBJ2-2*01	CASSLIYPGELFF	GILGFVFTL
49	TRAV38-2/DV8*01	TRAJ43*01	CAYPYNNNDMRF	TRBV11-2*01	TRBJ1-1*01	CASSLEGYTEAFF	NLVPMVATV
50	TRAV35*01	TRAJ50*01	CAGPRQTSYDKVIF	TRBV11-1*01	TRBJ1-2*01	CASSSANYGYTF	NLVPMVATV
51	TRAV35*01	TRAJ50*01	CAGPRKTSYDKVIF	TRBV11-1*01	TRBJ1-2*01	CASSSANYGYTF	NLVPMVATV
52	TRAV35*01	TRAJ50*01	CAGPMKTSYDKVIF	TRBV11-1*01	TRBJ1-2*01	CASSSAHYGYTF	NLVPMVATV
53	TRAV5*01	TRAJ6*01	CAEISPSGGSYIPTF	TRBV24-1*01	TRBJ1-2*01	CATSDLKVHSGNYGYTF	NLVPMVATV
54	TRAV35*01	TRAJ50*01	CAGPMKTSYDKVIF	TRBV11-1*01	TRBJ1-2*01	CASSSAFYGYTF	NLVPMVATV
55	TRAV9-2*01	TRAJ49*01	CATKNTGNQFYF	TRBV9*01	TRBJ2-1*01	CASSVGLPYEQYF	NLVPMVATV
56	TRAV14/DV4*01	TRAJ57*01	CAMRVPRAQGGSEKLVF	TRBV14*01	TRBJ1-1*01	CASSQDPFAVLNTEAFF	NLVPMVATV
57	TRAV12-3*01	TRAJ49*01	CARNTGNQFYF	TRBV6-5*01	TRBJ1-2*01	CASSFQTGASYGYTF	NLVPMVATV
58	TRAV24*01	TRAJ43*01	CAFPYNNNDMRF	TRBV11-2*01	TRBJ1-1*01	CASSLEGYTEAFF	NLVPMVATV
59	TRAV26-2*01	TRAJ43*01	CILDNNNDMRF	TRBV11-1*01	TRBJ1-4*01	CASSLAPGATNEKLFF	NLVPMVATV
60	TRAV1-1*01	TRAJ26*01	CAVYYGQNFVF	TRBV11-1*01	TRBJ1-1*01	CASSFQGYTEAFF	NLVPMVATV
61	TRAV19*01	TRAJ34*01	CALSGFYNTDKLIF	TRBV7-2*01	TRBJ1-5*01	CASSIGTGGSQPQHF	LPEPLPQGQLTAY
62	TRAV19*01	TRAJ34*01	CALSGFYNTDKLIF	TRBV5-6*01	TRBJ2-5*01	CASSKLGTSEETQYF	LPEPLPQGQLTAY
63	TRAV19*01	TRAJ34*01	CALSGFYNTDKLIF	TRBV6-1*01	TRBJ2-7*01	CASPGLAGEYEQYF	LPEPLPQGQLTAY
64	TRAV19*01	TRAJ34*01	CALSGFYNTDKLIF	TRBV6-1*01	TRBJ1-1*01	CASPGETEAFF	LPEPLPQGQLTAY
65	TRAV10*01	TRAJ37*01	CVVSCSGNTGKLIF	TRBV6-1*01	TRBJ1-1*01	CASPGETEAFF	LPEPLPQGQLTAY
66	TRAV38-2/DV8*01	TRAJ52*01	CASYAGGTSYGKLTF	TRBV4-1*01	TRBJ2-7*01	CASSPAPSASSYEQYF	KLVALGINAV
67	TRAV8-3*01	TRAJ41*01	CAVGSNSGYALNF	TRBV9*01	TRBJ2-3*01	CASSSSWADTQYF	KLVALGINAV
68	TRAV38-2/DV8*01	TRAJ45*01	CAYLGGADGLTF	TRBV19*01	TRBJ2-1*01	CASSMGANEQFF	KLVALGINAV
69	TRAV38-2/DV8*01	TRAJ42*01	CAYYGGSQGNLIF	TRBV13*01	TRBJ2-5*01	CASTNRQEGQETQYF	KLVALGINAV
70	TRAV5*01	TRAJ34*01	CAEIGTDKLIF	TRBV20-1*01	TRBJ1-2*01	CSANSRTGLGYTF	KLVALGINAV
71	TRAV38-2/DV8*01	TRAJ39*01	CARDAGNMLTF	TRBV7-9*01	TRBJ2-7*01	CASSLEGSYEQYF	KLVALGINAV
72	TRAV38-2/DV8*01	TRAJ45*01	CAYFGGGADGLTF	TRBV2*01	TRBJ2-3*01	CASREDGASGSPDTQYF	KLVALGINAV
73	TRAV38-2/DV8*01	TRAJ44*01	CAYKDTASKLTF	TRBV12-3*01	TRBJ2-4*01	CASSLGGDIQYF	KLVALGINAV
74	TRAV38-2/DV8*01	TRAJ29*01	CAYKPDTPLVF	TRBV25-1*01	TRBJ1-2*01	CASTGGLGYTF	KLVALGINAV
75	TRAV38-2/DV8*01	TRAJ39*01	CAYNAGNMLTF	TRBV13*01	TRBJ1-1*01	CASSYQSGNTEAFF	KLVALGINAV
76	TRAV38-2/DV8*01	TRAJ45*01	CAYPGGGADGLTF	TRBV25-1*01	TRBJ1-2*01	CASNRGDGYTF	KLVALGINAV
77	TRAV38-2/DV8*01	TRAJ54*01	CAYREGAQKLVF	TRBV30*01	TRBJ1-1*01	CAWSINSAEAFF	KLVALGINAV
78	TRAV38-2/DV8*01	TRAJ43*01	CAYREVNDMRF	TRBV25-1*01	TRBJ1-2*01	CASSDSYGYTF	KLVALGINAV
79	TRAV38-2/DV8*01	TRAJ30*01	CAYVQDDKIIF	TRBV19*01	TRBJ2-7*01	CASSQGSYEQYF	KLVALGINAV
80	TRAV38-2/DV8*01	TRAJ45*01	CATYSGGGADGLTF	TRBV6-6*01	TRBJ2-2*01	CASSYTGELFF	KLVALGINAV
81	TRAV8-4*01	TRAJ3*01	CAVSDLEPNSSASKIIF	TRBV25-1*01	TRBJ2-3*01	CASSFGADTQYF	KLVALGINAV
82	TRAV38-2/DV8*01	TRAJ49*01	CAYNDGNQFYF	TRBV18*01	TRBJ1-6*01	CASSSPHRDSYSPLHF	KLVALGINAV
83	TRAV38-2/DV8*01	TRAJ20*01	CAYRDDYKLSF	TRBV19*01	TRBJ2-7*01	CASSIGQYEQYF	KLVALGINAV
84	TRAV5*01	TRAJ6*01	CAEGGGSYIPTF	TRBV25-1*01	TRBJ1-1*01	CASSEGDTEAFF	KLVALGINAV
85	TRAV12-3*01	TRAJ37*01	CALLSSNTGKLIF	TRBV9*01	TRBJ1-4*01	CASSVEGIDEKLFF	KLVALGINAV
86	TRAV19*01	TRAJ28*01	CALSEPYSGAGSYQLTF	TRBV15*01	TRBJ2-6*01	CATSSGDLSSGANVLTF	KLVALGINAV
87	TRAV9-2*01	TRAJ37*01	CALDSGNTGKLIF	TRBV11-2*01	TRBJ2-7*01	CASTTGGGGYEQYF	GTSGSPIVNR
88	TRAV8-2*01	TRAJ48*01	CWSPFGNEKLTF	TRBV11-2*01	TRBJ2-7*01	CASSLGQGSYEQYF	GTSGSPIVNR
89	TRAV30*01	TRAJ39*01	CGLGDAGNMLTF	TRBV11-2*01	TRBJ1-2*01	CASSLGQGLLYGYTF	GTSGSPIVNR
90	TRAV35*01	TRAJ50*01	CAGPMKTSYDKVIF	TRBV12-4*01	TRBJ1-2*01	CASSSANYGYTF	NLVPMVATV
91	TRAV5*01	TRAJ43*01	CAERGWDNDMRF	TRBV11-2*01	TRBJ2-2*01	CASSADSNGELFF	IPSINVHHY
92	TRAV12-1*01	TRAJ37*01	CVASGGTGKLIF	TRBV24-1*01	TRBJ2-2*01	CATSEAASSWTGELFF	RPRGEVRFL
93	TRAV4*01	TRAJ28*01	CLVGSVGAGSYQLTF	TRBV5-1*01	TRBJ2-3*01	CATRIGWGTDTQYF	RPRGEVRFL
94	TRAV8-4*01	TRAJ47*01	CAVSGEYGNKLVF	TRBV12-3*01	TRBJ2-3*01	CASSSTPLSTDTQYF	RPRGEVRFL
95	TRAV38-1*01	TRAJ54*01	CAFGRGAQKLVF	TRBV5-1*01	TRBJ2-3*01	CATRIGWGTDTQYF	RPRGEVRFL
96	TRAV38-1*01	TRAJ54*01	CAFGRGAQKLVF	TRBV5-5*01	TRBJ2-3*01	CATRIGWGTDTQYF	RPRGEVRFL
97	TRAV4*01	TRAJ3*01	CLVGPQGSSASKIIF	TRBV5-1*01	TRBJ2-3*01	CATRIGWGTDTQYF	RPRGEVRFL
98	TRAV27*01	TRAJ45*01	CAGVRGGADGLTF	TRBV16*01	TRBJ1-2*01	CASSPYQTGLDGYTF	RPRGEVRFL
99	TRAV19*01	TRAJ24*01	CALMTTDSWGKLQF	TRBV12-4*01	TRBJ1-4*01	CASRLQGINEKLFF	RPRGEVRFL
100	TRAV38-1*01	TRAJ53*01	CAFMKHASGGSNYKLTF	TRBV9*01	TRBJ2-3*01	CASSVWGTDTQYF	RPRGEVRFL
101	TRAV4*01	TRAJ3*01	CLVGDKGSSASKIIF	TRBV9*01	TRBJ2-3*01	CASSVWGTDTQYF	RPRGEVRFL
102	TRAV19*01	TRAJ24*01	CALSGTTDSWGKLQF	TRBV12-3*01	TRBJ1-4*01	CASRLQGINEKLFF	RPRGEVRFL
103	TRAV5*01	TRAJ4*01	CAEIAGGYNKLIF	TRBV5-5*01	TRBJ1-4*01	CASSLASWGNEKLFF	RPRGEVRFL
104	TRAV38-1*01	TRAJ54*01	CAFGRGAQKLVF	TRBV30*01	TRBJ1-3*01	CAWTETGLSGNTIYF	RPRGEVRFL
105	TRAV1-2*01	TRAJ24*01	CAVNPDSWGKLQF	TRBV27*01	TRBJ1-4*01	CASRPQGANEKLFF	RPRGEVRFL
106	TRAV19*01	TRAJ41*01	CALKISGSGYALNF	TRBV7-3*01	TRBJ1-1*01	CASRKTGGGEAFF	RPRGEVRFL
107	TRAV6*01	TRAJ42*01	CALAGSQGNLIF	TRBV19*01	TRBJ2-7*01	CASSIRASYEQYF	GILGFVFTL
108	TRAV27*01	TRAJ42*01	CAGADGGSQGNLIF	TRBV19*01	TRBJ2-2*01	CASSGRAAGELFF	GILGFVFTL
109	TRAV35*01	TRAJ42*01	CAGPTHDMNYGGSQGNLIF	TRBV19*01	TRBJ2-3*01	CASSIHSTDTQYF	GILGFVFTL
110	TRAV19*01	TRAJ52*01	CALSEVSNAGGTSYGKLTF	TRBV9*01	TRBJ2-1*01	CASSVDGGGLDEQFF	GILGFVFTL
111	TRAV19*01	TRAJ23*01	CALFGGYNQGGKLIF	TRBV19*01	TRBJ1-1*01	CASSTSGGGTEAFF	GILGFVFTL
112	TRAV27*01	TRAJ42*01	CAGAEGGSQGNLIF	TRBV19*01	TRBJ2-2*01	CASSIRSTGELFF	GILGFVFTL
113	TRAV27*01	TRAJ42*01	CAGAEGGSQGNLIF	TRBV19*01	TRBJ2-2*01	CASSGRSTGELFF	GILGFVFTL
114	TRAV5*01	TRAJ31*01	CAEDNNARLMF	TRBV20-1*01	TRBJ1-3*01	CSARVGVGNTIYF	GLCTLVAML
115	TRAV5*01	TRAJ31*01	CAEDFNARLMF	TRBV20-1*01	TRBJ1-3*01	CSARTGVGNTIYF	GLCTLVAML
116	TRAV21*01	TRAJ41*01	CALYSNSGYALNF	TRBV18*01	TRBJ1-2*01	CASRPDSDYGYTF	GLCTLVAML
117	TRAV5*01	TRAJ24*01	CADGSGTTDSWGKLQF	TRBV4-1*01	TRBJ1-1*01	CASSQNQDMGTEAFF	GLCTLVAML
118	TRAV5*01	TRAJ31*01	CAEDSNARLMF	TRBV20-1*01	TRBJ1-3*01	CSARSGVGNTIYF	GLCTLVAML
119	TRAV5*01	TRAJ40*01	CAEVSGTYKYIF	TRBV20-1*01	TRBJ1-1*01	CSAWDREVVGTEAFF	GLCTLVAML
120	TRAV35*01	TRAJ52*01	CAGQSNAGGTSYGKLTF	TRBV29-1*01	TRBJ2-7*01	CSVEDGYEQYF	CVNGSCFTV
121	TRAV1-2*01	TRAJ33*01	CAPMDSNYQLIW	TRBV19*01	TRBJ2-6*01	CASSNSEGSGANVLTF	CVNGSCFTV
122	TRAV6*01	TRAJ38*01	CALPYNAGNNRKLIW	TRBV14*01	TRBJ2-7*01	CASSPLYVALREQYF	CVNGSCFTV
123	TRAV13-2*01	TRAJ42*01	CAEIHYGGSQGNLIF	TRBV13*01	TRBJ2-2*01	CASTSGNTGELFF	CVNGSCFTV
124	TRAV24*01	TRAJ22*01	CASLSGSARQLTF	TRBV27*01	TRBJ2-1*01	CASSPTVAGEQFF	CVNGSCFTV
125	TRAV1-2*01	TRAJ10*01	CAVDILTGGGNKLTF	TRBV27*01	TRBJ1-5*01	CASNPLSAGNQPQHF	CVNGSCFTV
126	TRAV8-1*01	TRAJ34*01	CAVGSYNTDKLIF	TRBV20-1*01	TRBJ2-2*01	CSARVPDSNTGELFF	CVNGSCFTV
127	TRAV8-4*01	TRAJ43*01	CAVSDSYNDMRF	TRBV28*01	TRBJ1-2*01	CASSSPRTGYNYGYTF	CVNGSCFTV
128	TRAV13-2*01	TRAJ39*01	CAENAGNMLTF	TRBV6-1*01	TRBJ2-1*01	CASSPTSGGNNEQFF	CVNGSCFTV
129	TRAV8-6*01	TRAJ34*01	CAVSRSYNTDKLIF	TRBV20-1*01	TRBJ1-1*01	CSARTEGAEAFF	CVNGSCFTV
130	TRAV12-2*01	TRAJ24*01	CAVNGDSWGKFQF	TRBV14*01	TRBJ2-5*01	CASSYWTGSSAETQYF	CVNGSCFTV
131	TRAV20*01	TRAJ4*01	CAVQAWFSGGYNKLIF	TRBV20-1*01	TRBJ2-1*01	CSARTSGDFGEQFF	CVNGSCFTV
132	TRAV5*01	TRAJ42*01	CAESGGSQGNLIF	TRBV4-1*01	TRBJ1-1*01	CASSQAENTEAFF	CINGVCWTV
133	TRAV8-4*01	TRAJ5*01	CAVSSLMDTGRRALTF	TRBV28*01	TRBJ2-2*01	CASSLLGLAGVGELFF	CINGVCWTV
134	TRAV14/DV4*01	TRAJ52*01	CAMREDAGGTSYGKLTF	TRBV28*01	TRBJ2-1*01	CASSLTGTGFKQFF	CINGVCWTV
135	TRAV38-2/DV8*01	TRAJ45*01	CAYRSPLSGGGADGLTF	TRBV11-2*01	TRBJ2-1*01	CASSLGPPPDNEQFF	CINGVCWTV
136	TRAV38-1*01	TRAJ40*01	CAYTSGTYKYIF	TRBV15*01	TRBJ2-1*01	CATSPGQGFYNEQFF	CINGVCWTV
137	TRAV8-3*01	TRAJ27*01	CAVGAGTNAGKSTF	TRBV4-1*01	TRBJ1-1*01	CASSQESGTEAFF	CINGVCWTV
138	TRAV22*01	TRAJ47*01	CAVADPREYGNKLVF	TRBV18*01	TRBJ1-4*01	CASNRENEKLFF	CINGVCWTV
139	TRAV5*01	TRAJ13*01	CAESGGYQKVTF	TRBV4-1*01	TRBJ1-1*01	CASSQEKGTEAFF	CINGVCWTV
140	TRAV4*01	TRAJ28*01	CLVGVPVGAGSYQLTF	TRBV2*01	TRBJ1-4*01	CASTTGSSEKLFF	CINGVCWTV
141	TRAV4*01	TRAJ26*01	CLVVGDNYGQNFVF	TRBV15*01	TRBJ1-2*01	CATSTTFQTDYAEPYGYTF	CINGVCWTV
142	TRAV29/DV5*01	TRAJ23*01	CAASARGNQGGKLIF	TRBV9*01	TRBJ2-2*01	CASSVDEGNTGELFF	CINGVCWTV
143	TRAV38-2/DV8*01	TRAJ45*01	CAYRSATFSGGGADGLTF	TRBV28*01	TRBJ1-2*01	CASSRPVGLFNYGYTF	CINGVCWTV
144	TRAV14/DV4*01	TRAJ40*01	CAMREFTSGTYKYIF	TRBV27*01	TRBJ2-5*01	CASSLTLGLAGVETQYF	CINGVCWTV
145	TRAV4*01	TRAJ20*01	CLVGSPNDYKLSF	TRBV27*01	TRBJ2-1*01	CASSSPSGRPTLYNEQFF	CINGVCWTV
146	TRAV24*01	TRAJ49*01	CASPTGNQFYF	TRBV27*01	TRBJ2-7*01	CASSFTLGTGGVEQYF	NLVPMVATV
147	TRAV5*01	TRAJ20*01	CAEIPSNDYKLSF	TRBV20-1*01	TRBJ2-7*01	CSARGQDIYEQYF	NLVPMVATV
148	TRAV25*01	TRAJ24*01	CAGLTTDSWGKFQF	TRBV7-3*01	TRBJ2-1*01	CASSVDVAGGYNEQFF	NLVPMVATV
149	TRAV12-3*01	TRAJ49*01	CATYLTGNQFYF	TRBV12-4*01	TRBJ2-7*01	CASSQALPYEQYF	NLVPMVATV
150	TRAV24*01	TRAJ21*01	CAVCNFNKFYF	TRBV27*01	TRBJ2-7*01	CASSITLGTGGVEQYF	NLVPMVATV
151	TRAV26-2*01	TRAJ52*01	CILPLAGGTSYGKLTF	TRBV13*01	TRBJ2-1*01	CASSLGQAYEQYF	FLRGRAYGL
152	TRAV26-2*01	TRAJ52*01	CILPLAGGTSYGKLTF	TRBV11-1*01	TRBJ2-1*01	CASSSGQAYEQYF	FLRGRAYGL
153	TRAV19*01	TRAJ6*01	CALSEAGTGGSYIPTF	TRBV19*01	TRBJ1-5*01	CASSMFVGQPQHF	GILGFVFTL
154	TRAV27*01	TRAJ42*01	CAGPLGGGSQGNLIF	TRBV19*01	TRBJ1-5*01	CASSYYSNQPQHF	GILGFVFTL
155	TRAV14/DV4*01	TRAJ20*01	CAMREVFNDYKLSF	TRBV12-3*01	TRBJ1-1*01	CASSVVERAFF	NLVPMVATV
156	TRAV17*01	TRAJ22*01	CATDDDSARQLTF	TRBV7-3*01	TRBJ2-2*01	CASSLTGGGELFF	TAFTIPSI
157	TRAV8-2*01	TRAJ13*01	CVVSERAGGYQKVTF	TRBV24-1*01	TRBJ2-1*01	CATSDLQGVRGVNEQFF	TAFTIPSI
158	TRAV17*01	TRAJ22*01	CATDDDSARQLTF	TRBV7-3*01	TRBJ1-4*01	CASSLTGGGKLFF	TAFTIPSI
159	TRAV29/DV5*01	TRAJ30*01	CAAQRANRDDKIIF	TRBV11-3*01	TRBJ2-3*01	CASSPPGGRADTQYF	TAFTIPSI
160	TRAV8-6*01	TRAJ53*01	CAVSRGGSNYKLTF	TRBV27*01	TRBJ2-7*01	CASSSGRGGEQYF	TAFTIPSI
161	TRAV17*01	TRAJ5*01	CATDEAGRRALTF	TRBV7-3*01	TRBJ1-3*01	CASSLTGGNTIYF	TAFTIPSI
162	TRAV17*01	TRAJ22*01	CATDEDSARQLTF	TRBV7-3*01	TRBJ2-2*01	CASSLTGGGELFF	TAFTIPSI
163	TRAV17*01	TRAJ5*01	CATDVAGRRALTF	TRBV7-3*01	TRBJ1-3*01	CASSSTGGNTIYF	TAFTIPSI
164	TRAV5*01	TRAJ10*01	CAERTGGGNKLTF	TRBV12-4*01	TRBJ2-2*01	CASRKWNGELFF	TAFTIPSI
165	TRAV14/DV4*01	TRAJ30*01	CAMRGPNRDDKIIF	TRBV11-3*01	TRBJ2-1*01	CASSRRGEGHNEQFF	TAFTIPSI
166	TRAV5*01	TRAJ23*01	CAADNQGGKLIF	TRBV19*01	TRBJ2-3*01	CASSGRSADTQYF	GILGFVFTL
167	TRAV25*01	TRAJ42*01	CAGNYGGSQGNLIF	TRBV19*01	TRBJ2-2*01	CASSLRSTGELFF	GILGFVFTL
168	TRAV27*01	TRAJ42*01	CAGGGSQGNLIF	TRBV19*02	TRBJ2-7*01	CASSIRSSYEQYF	GILGFVFTL
169	TRAV25*01	TRAJ42*01	CAGNYGGSQGNLIF	TRBV19*02	TRBJ2-2*01	CASSIRSTGELFF	GILGFVFTL
170	TRAV41*01	TRAJ54*01	CAPLLQGAQKLVF	TRBV19*01	TRBJ1-2*01	CASSFGMHGYTF	GILGFVFTL
171	TRAV29/DV5*01	TRAJ42*01	CAASAGGGSQGNLIF	TRBV19*02	TRBJ2-7*01	CASSIRASYEQYF	GILGFVFTL
172	TRAV8-3*01	TRAJ42*01	CAVGGSQGNLIF	TRBV19*02	TRBJ2-1*01	CASSMISINEQFF	GILGFVFTL
173	TRAV5*01	TRAJ23*01	CAADNQGGKLIF	TRBV19*02	TRBJ2-3*01	CASSGRSADTQYF	GILGFVFTL
174	TRAV27*01	TRAJ37*01	CAGASGSSNTGKLIF	TRBV19*01	TRBJ2-7*01	CASSIRSAYEQYF	GILGFVFTL
175	TRAV27*01	TRAJ42*01	CAGDGGGGSQGNLIF	TRBV19*01	TRBJ2-2*01	CASSIRSTGELFF	GILGFVFTL
176	TRAV27*01	TRAJ37*01	CAGAFGSSNTGKLIF	TRBV19*02	TRBJ2-7*01	CASSIRSAYEQYF	GILGFVFTL
177	TRAV22*01	TRAJ37*01	CAATPSNTGKLIF	TRBV19*01	TRBJ2-7*01	CASSIRSAYEQYF	GILGFVFTL
178	TRAV27*01	TRAJ37*01	CAGADGSGNTGKLIF	TRBV19*01	TRBJ2-7*01	CASSIRSAYEQYF	GILGFVFTL
179	TRAV25*01	TRAJ42*01	CAGNYGGSQGNLIF	TRBV19*01	TRBJ2-2*01	CASSIRSTGELFF	GILGFVFTL
180	TRAV19*01	TRAJ33*01	CALSEVQLMDSNYQLIW	TRBV19*01	TRBJ1-5*01	CASSIYSGQPQHF	GILGFVFTL
181	TRAV1-2*01	TRAJ47*01	CAIVEAEYGNKLVF	TRBV18*01	TRBJ2-7*01	CASSLTGTVYEQYF	GILGFVFTL
182	TRAV27*01	TRAJ37*01	CAGAGNTGKLIF	TRBV19*01	TRBJ2-7*01	CASSVRSSYEQYF	GILGFVFTL
183	TRAV35*01	TRAJ33*01	CAGPSEPGDSNYQLIW	TRBV19*01	TRBJ1-5*01	CASSGLSNQPQHF	GILGFVFTL
184	TRAV35*01	TRAJ42*01	CAGQRGDGGSQGNLIF	TRBV19*01	TRBJ1-5*01	CASSIVSNQPQHF	GILGFVFTL
185	TRAV17*01	TRAJ42*01	CATDGGGGSQGNLIF	TRBV19*01	TRBJ2-3*01	CASSMRSTDTQYF	GILGFVFTL
186	TRAV17*01	TRAJ42*01	CATDGGGGSQGNLIF	TRBV19*02	TRBJ2-3*01	CASSMRSTDTQYF	GILGFVFTL
187	TRAV8-4*01	TRAJ31*01	CAVSDGENARLMF	TRBV19*01	TRBJ2-7*01	CASSIRSSYEQYF	GILGFVFTL
188	TRAV13-2*01	TRAJ33*01	CALLMDSNYQLIW	TRBV19*01	TRBJ2-1*01	CASGVRSGEVEQFF	GILGFVFTL
189	TRAV10*01	TRAJ42*01	CVASYGGSQGNLIF	TRBV19*02	TRBJ1-5*01	CASSTRSTSPGHF	GILGFVFTL
190	TRAV5*01	TRAJ56*01	CAESIPAGANSKLTF	TRBV19*01	TRBJ2-3*01	CASSRYHTDTQYF	GILGFVFTL
191	TRAV13-1*01	TRAJ42*01	CAIQGSQGNLIF	TRBV19*01	TRBJ2-5*01	CASSTRSSETQYF	GILGFVFTL
192	TRAV27*01	TRAJ42*01	CAGAGGGSQGNLIF	TRBV19*02	TRBJ2-3*01	CASSIRSTDTQYF	GILGFVFTL
193	TRAV27*01	TRAJ42*01	CAGAGGGSQGNLIF	TRBV19*01	TRBJ2-3*01	CASSTRSTDTQYF	GILGFVFTL
194	TRAV27*01	TRAJ42*01	CAGAGGGSQGNLIF	TRBV19*01	TRBJ2-3*01	CASSGRSTDTQYF	GILGFVFTL
195	TRAV27*01	TRAJ42*01	CAGAGSQGNLIF	TRBV19*02	TRBJ2-7*01	CASSSRSSYEQYF	GILGFVFTL
196	TRAV27*01	TRAJ37*01	CAGADGSGNTGKLIF	TRBV19*02	TRBJ2-7*01	CASSIRSAYEQYF	GILGFVFTL
197	TRAV17*01	TRAJ36*01	CAVTGANNLFF	TRBV19*01	TRBJ2-2*01	CASSIEGPTGELFF	VAANIVLTV
198	TRAV25*01	TRAJ20*01	CAGGSNDYKLSF	TRBV6-1*01	TRBJ2-3*01	CASSSVGVDTQYF	VAANIVLTV
199	TRAV19*01	TRAJ23*01	CALSEATYNQGGKLIF	TRBV19*01	TRBJ1-3*01	CASSIFPNPGNTIYF	VAANIVLTV
200	TRAV19*01	TRAJ20*01	CALSPAETSDYKLSF	TRBV19*01	TRBJ1-1*01	CASTLTGFAEAFF	VAANIVLTV
201	TRAV39*01	TRAJ29*01	CAVDMGNTPLVF	TRBV7-2*02	TRBJ2-3*01	CASSPSWLSGVTQYF	VAANIVLTV
202	TRAV18*01	TRAJ41*01	CALRSGYALNF	TRBV25-1*01	TRBJ2-5*01	CASSDQETQYF	VAANIVLTV
203	TRAV38-1*01	TRAJ45*01	CAFYSGGGADGLTF	TRBV27*01	TRBJ2-3*01	CASRAGSFSTDTQYF	VAANIVLTV
204	TRAV29/DV5*01	TRAJ40*01	CAASGTLTTSGTYKYIF	TRBV4-2*01	TRBJ2-7*01	CASSQEGTAYEQYF	VAANIVLTV
205	TRAV21*01	TRAJ57*01	CAVVRTQGGSEKLVF	TRBV9*01	TRBJ1-6*01	CASSPWTGIPYNSPLHF	VAANIVLTV
206	TRAV25*01	TRAJ26*01	CAGILSYGQNFVF	TRBV25-1*01	TRBJ1-2*01	CASSEVGQGFNGYTF	VAANIVLTV
207	TRAV38-2/DV8*01	TRAJ26*01	CAFFPYGQNFVF	TRBV6-5*01	TRBJ2-7*01	CASQSYRVGSEQYF	VAANIVLTV
208	TRAV17*01	TRAJ33*01	CATETSNYQLIW	TRBV28*01	TRBJ1-4*01	CASSPGTAPNEKLFF	IPSINVHHY
209	TRAV17*01	TRAJ12*01	CATEIRMDSSYKLIF	TRBV7-9*01	TRBJ2-7*01	CASSSRDRGPHGQYF	TPRVTGGGAM
210	TRAV3*01	TRAJ12*01	CATEGRMDSSYKLIF	TRBV7-9*01	TRBJ2-7*01	CASSSRDLGEYEQYF	TPRVTGGGAM
211	TRAV17*01	TRAJ28*01	CATRPPGAGSYQLTF	TRBV7-9*01	TRBJ1-6*01	CASSHDYRGRRSPLHF	TPRVTGGGAM
212	TRAV3*01	TRAJ12*01	CATVSRMDSSYKLIF	TRBV7-9*01	TRBJ2-7*01	CASSLIGEGTGWHQYF	TPRVTGGGAM
213	TRAV3*01	TRAJ12*01	CATEGRMDSSYKLIF	TRBV7-9*01	TRBJ2-7*01	CASSLVGVGLLLNEQYF	TPRVTGGGAM
214	TRAV13-1*01	TRAJ20*01	CAASRDYKLSF	TRBV29-1*01	TRBJ2-1*01	CSVGAIMDEQFF	GLCTLVAML
215	TRAV5*01	TRAJ39*01	CAEDAGNMLTF	TRBV4-2*01	TRBJ2-1*01	CASSQAGLAAYNEQFF	GLCTLVAML
216	TRAV5*01	TRAJ39*01	CAEDAGNMLTF	TRBV29-1*01	TRBJ1-5*01	CSVTGDRRSNQPQHF	GLCTLVAML
217	TRAV5*01	TRAJ31*01	CAEDDNARLMF	TRBV20-1*01	TRBJ1-2*01	CSARDRVGNGHTF	GLCTLVAML
218	TRAV5*01	TRAJ31*01	CAEDDNARLMF	TRBV20-1*01	TRBJ1-2*01	CSARDRVGNGYTF	GLCTLVAML
219	TRAV5*01	TRAJ31*01	CAEDNNARLMF	TRBV20-1*01	TRBJ1-2*01	CSARDGTGNGYTF	GLCTLVAML
220	TRAV5*01	TRAJ31*01	CAEDNNARLMF	TRBV20-1*01	TRBJ1-2*01	CSARDSTGNGYTF	GLCTLVAML
221	TRAV5*01	TRAJ31*01	CAEDNNARLMF	TRBV20-1*01	TRBJ1-2*01	CSARDTVGNGYTF	GLCTLVAML
222	TRAV5*01	TRAJ31*01	CAEDNNARLMF	TRBV20-1*01	TRBJ1-3*01	CSARLRELSGNTIYF	GLCTLVAML
223	TRAV5*01	TRAJ31*01	CAEDNNARLMF	TRBV20-1*01	TRBJ1-3*01	CSARLRKLSGNTIYF	GLCTLVAML
224	TRAV5*01	TRAJ31*01	CAEDNNARLMF	TRBV20-1*01	TRBJ1-2*01	CSARVEPGNGYTF	GLCTLVAML
225	TRAV5*01	TRAJ31*01	CAEDNNPRLMF	TRBV20-1*01	TRBJ1-2*01	CSARDSTGNGYTF	GLCTLVAML
226	TRAV5*01	TRAJ26*01	CAEDNYGQNFVF	TRBV29-1*01	TRBJ1-4*01	CSGREDSTNEKLFF	GLCTLVAML
227	TRAV5*01	TRAJ42*01	CAEIPNYGGSQGNLIF	TRBV12-4*01	TRBJ1-2*01	CASSFIGGVDGYTF	NLVPMVATV
228	TRAV5*01	TRAJ6*01	CAEIQASGGSYIPTF	TRBV15*01	TRBJ2-7*01	CATGRGGKIGEQYF	NLVPMVATV
229	TRAV5*01	TRAJ6*01	CAEIQASGGSYIPTF	TRBV15*01	TRBJ2-7*01	CATGRGGMIGEQYF	NLVPMVATV
230	TRAV5*01	TRAJ10*01	CAEITGGGNKLTF	TRBV20-1*01	TRBJ1-2*01	CSATDVTKGQLISGYTF	NLVPMVATV
231	TRAV5*01	TRAJ15*01	CAEKGGTALIF	TRBV20-1*01	TRBJ2-7*01	CSARGQGDEQYF	GLCTLVAML
232	TRAV13-2*01	TRAJ18*01	CAENGGGSTLGRLYF	TRBV19*02	TRBJ2-3*01	CASSTRSTDTQYF	GILGFVFTL
233	TRAV13-2*01	TRAJ42*01	CAENMGGGSQGNLIF	TRBV19*01	TRBJ2-5*01	CASSVRAGETQYF	GILGFVFTL
234	TRAV5*01	TRAJ11*01	CAENRYSTLTF	TRBV9*01	TRBJ2-1*01	CASSVAGGDEQFF	GLCTLVAML
235	TRAV5*01	TRAJ24*02	CAESTCWGKLQF	TRBV29-1*01	TRBJ1-4*01	CSVGAGGTNEKLFF	GLCTLVAML
236	TRAV5*01	TRAJ24*02	CAESTSWGKLQF	TRBV29-1*01	TRBJ1-4*01	CSVGAGGTNEKLFF	GLCTLVAML
237	TRAV5*01	TRAJ20*01	CAETRSRDYKLSF	TRBV4-1*01	TRBJ1-5*01	CASSQEEGPGNQPQHF	NLVPMVATV
238	TRAV5*01	TRAJ3*01	CAEYSSASKIIF	TRBV14*01	TRBJ2-3*01	CASSQSPGGTQYF	GLCTLVAML
239	TRAV24*01	TRAJ27*01	CAFLNAGKSTF	TRBV25-1*01	TRBJ1-1*01	CASSDAGGGMAEAFF	GILGFVFTL
240	TRAV38-1*01	TRAJ52*01	CAFMSSPGGTSYGKLTF	TRBV19*02	TRBJ1-2*01	CASSIGVYGYTF	GILGFVFTL
241	TRAV24*01	TRAJ43*01	CAFPYNNNDMRF	TRBV27*01	TRBJ1-1*01	CASSLEGYTEAFF	NLVPMVATV
242	TRAV27*01	TRAJ42*01	CAGADGGSQGNLIF	TRBV19*01	TRBJ2-2*01	CASSSRSAGELFF	GILGFVFTL
243	TRAV27*01	TRAJ42*01	CAGADGGSQGNLIF	TRBV19*02	TRBJ2-1*01	CASSSRSANEQFF	GILGFVFTL
244	TRAV27*01	TRAJ42*01	CAGAGGGSQGNLIF	TRBV19*02	TRBJ2-3*01	CASSFRSTDTQYF	GILGFVFTL
245	TRAV27*01	TRAJ42*01	CAGAGGGSQGNLIF	TRBV19*02	TRBJ2-3*01	CASSKRSTDTQYF	GILGFVFTL
246	TRAV27*01	TRAJ37*01	CAGAPGSSNTGKLIF	TRBV19*02	TRBJ2-7*01	CASSTRSSYEQYF	GILGFVFTL
247	TRAV27*01	TRAJ40*01	CAGAPRTSGTYKYIF	TRBV19*01	TRBJ1-1*01	CASSILTGPRTEAFF	GILGFVFTL
248	TRAV27*01	TRAJ37*01	CAGASGSSNTGKLIF	TRBV19*02	TRBJ2-7*01	CASSIRSSYEQYF	GILGFVFTL
249	TRAV27*01	TRAJ37*01	CAGATGNTGKLIF	TRBV19*02	TRBJ2-7*01	CASSTRSGYEQYF	GILGFVFTL
250	TRAV27*01	TRAJ42*01	CAGAYGGSQGNLIF	TRBV19*02	TRBJ2-2*01	CASSIRSTGELFF	GILGFVFTL
251	TRAV27*01	TRAJ42*01	CAGGGSQGNLIF	TRBV19*01	TRBJ2-7*01	CAPLKGSSYEQYF	GILGFVFTL
252	TRAV1-2*01	TRAJ26*01	CAGIDNYGQNFVF	TRBV5-4*01	TRBJ1-5*01	CASSGGRNQPQHF	GILGFVFTL
253	TRAV25*01	TRAJ50*01	CAGKTSYDKVIF	TRBV25-1*01	TRBJ2-7*01	CATEQGMHEQYF	NLVPMVATV
254	TRAV8-4*01	TRAJ6*01	CAGLSGGSYIPTF	TRBV14*01	TRBJ2-5*01	CASSQDWGAGTQYF	GILGFVFTL
255	TRAV35*01	TRAJ37*01	CAGPDGSSNTGKLIF	TRBV27*01	TRBJ2-7*01	CASSLIFPSGEQYF	GILGFVFTL
256	TRAV35*01	TRAJ50*01	CAGPRETSYDKVIF	TRBV12-4*01	TRBJ1-2*01	CASASANYGYTF	NLVPMVATV
257	TRAV35*01	TRAJ50*01	CAGPRETSYDKVIF	TRBV12-4*01	TRBJ1-2*01	CASSSAYYGYTF	NLVPMVATV
258	TRAV35*01	TRAJ42*01	CAGQASQGNLIF	TRBV12-4*01	TRBJ1-2*01	CASSIQALLTF	NLVPMVATV
259	TRAV35*01	TRAJ42*01	CAGRDGGSQGNLIF	TRBV5-6*01	TRBJ2-7*01	CASSSRSRQYRGSSYEQYF	GILGFVFTL
260	TRAV5*01	TRAJ31*01	CAHDNNARLMF	TRBV20-1*01	TRBJ1-2*01	CSARDRTGNGYTF	GLCTLVAML
261	TRAV5*01	TRAJ37*01	CAHLGGSSNTGKLIF	TRBV28*01	TRBJ1-2*01	CAVNGGSNYGYTF	NLVPMVATV
262	TRAV23/DV6*01	TRAJ42*01	CALAGSQGNLIF	TRBV19*02	TRBJ2-7*01	CASSIRASYEQYF	GILGFVFTL
263	TRAV19*01	TRAJ53*01	CALSDSGGSNYKLTF	TRBV19*02	TRBJ2-4*01	CASSIFSGGQNIQYF	GILGFVFTL
264	TRAV19*01	TRAJ50*01	CALSEAGKTSYDKVIF	TRBV4-1*01	TRBJ2-7*01	CASSQVEAFYEQYF	GILGFVFTL
265	TRAV19*01	TRAJ6*01	CALSEAGRGGSYIPTF	TRBV19*01	TRBJ1-1*01	CASSIFGGAEAFF	GILGFVFTL
266	TRAV19*01	TRAJ10*01	CALSEALVTGGGNKLTF	TRBV27*01	TRBJ1-2*01	CASSLSRRGPNYGYTF	GILGFVFTL
267	TRAV19*01	TRAJ39*01	CALSEASGNAGNMLTF	TRBV27*01	TRBJ2-7*01	CASSSPTSGDYEQYF	GILGFVFTL
268	TRAV19*01	TRAJ17*01	CALSGSSVGAAGNKLTF	TRBV9*01	TRBJ2-1*01	CASSVVASSYNEQFF	GILGFVFTL
269	TRAV14/DV4*01	TRAJ57*01	CAMRDSQGGSEKLVF	TRBV6-3*01	TRBJ2-1*01	CASSYGLEQFF	GILGFVFTL
270	TRAV14/DV4*02	TRAJ52*01	CAMRGDPGGTSYGKLTF	TRBV19*02	TRBJ1-1*01	CASSILSNTEAFF	GILGFVFTL
271	TRAV12-3*01	TRAJ31*01	CAMSERNNARLMF	TRBV19*01	TRBJ2-1*01	CASGAGGPLNEQFF	GILGFVFTL
272	TRAV24*01	TRAJ49*01	CARNTGNQFYF	TRBV6-5*01	TRBJ1-2*01	CASSAQTGASYGYTF	NLVPMVATV
273	TRAV24*01	TRAJ49*01	CARNTGNQFYF	TRBV6-5*01	TRBJ1-2*01	CASSKQTGTGNYGYTF	GILGFVFTL
274	TRAV24*01	TRAJ49*01	CARNTGNQFYF	TRBV6-5*01	TRBJ1-2*01	CASSWKTGTGGTGYTF	NLVPMVATV
275	TRAV24*01	TRAJ49*01	CARNTGNQFYF	TRBV6-5*01	TRBJ1-2*01	CASSYQTGTGVYGYTF	NLVPMVATV
276	TRAV5*01	TRAJ31*01	CASDNNARLMF	TRBV20-1*01	TRBJ1-2*01	CSARDSTGNGYTF	GLCTLVAML
277	TRAV12-2*01	TRAJ42*01	CASGGSQGNLIF	TRBV19*02	TRBJ2-7*01	CASSSRSAYEQYF	GILGFVFTL
278	TRAV29/DV5*01	TRAJ42*01	CASGGSQGNLIF	TRBV27*01	TRBJ2-5*01	CASSFGTFETQYF	GLCTLVAML
279	TRAV9-2*01	TRAJ40*01	CASSSVNEQYF	TRBV6-5*01	TRBJ1-2*01	CASSPITGTGAYGYTF	NLVPMVATV
280	TRAV17*01	TRAJ48*01	CATDALGNGNEKLTF	TRBV19*01	TRBJ2-7*01	CATQGDNTYEQYF	GILGFVFTL
281	TRAV22*01	TRAJ49*01	CAVADTGNQFYF	TRBV12-4*01	TRBJ2-3*01	CATAITSTQYF	NLVPMVATV
282	TRAV8-3*01	TRAJ49*01	CAVAFGNQFYF	TRBV27*01	TRBJ2-1*01	CASSMTSGALYNEQFF	NLVPMVATV
283	TRAV41*01	TRAJ33*01	CAVDDLYSNYQLIW	TRBV19*02	TRBJ2-1*01	CASSLSGGINEQFF	GLCTLVAML
284	TRAV8-6*02	TRAJ42*01	CAVDGSQGNLIF	TRBV19*01	TRBJ1-5*01	CASSPRGGMTQHF	GILGFVFTL
285	TRAV22*01	TRAJ12*01	CAVGEDSSYKLIF	TRBV20-1*01	TRBJ2-4*01	CSAEPGTSGGLQYF	GLCTLVAML
286	TRAV20*01	TRAJ15*01	CAVINQAGTALIF	TRBV28*01	TRBJ2-7*01	CASSLERNTYEQYF	GILGFVFTL
287	TRAV12-2*01	TRAJ33*01	CAVNIDTMDSNYQLIW	TRBV9*01	TRBJ2-7*01	CASSVGGEAYEQYF	GLCTLVAML
288	TRAV12-2*01	TRAJ26*01	CAVNNYGQNFVF	TRBV9*01	TRBJ1-2*01	CASSVEDYGSVSYGYTF	GILGFVFTL
289	TRAV12-2*01	TRAJ47*01	CAVNPAEYGNKLVF	TRBV18*01	TRBJ2-7*01	CASSRVGTTYEQYF	GILGFVFTL
290	TRAV8-3*01	TRAJ42*01	CAVPKGSQGNLIF	TRBV19*02	TRBJ2-7*01	CASSIRSSYEQYF	GILGFVFTL
291	TRAV8-6*02	TRAJ49*01	CAVSDSGTGNQFYF	TRBV28*01	TRBJ1-1*01	CASSQMTGLNTEAFF	GILGFVFTL
292	TRAV8-6*01	TRAJ42*01	CAVSGSQGNLIF	TRBV19*02	TRBJ2-7*01	CASSMRSSYEQYF	GILGFVFTL
293	TRAV8-4*01	TRAJ34*01	CAVSGSYNTDKLIF	TRBV20-1*01	TRBJ2-7*01	CSARDGLAGHYEQYF	NLVPMVATV
294	TRAV8-6*02	TRAJ48*01	CAVSPVSNFGNEKLTF	TRBV5-6*01	TRBJ2-1*01	CASSPLSLGSPYNEQFF	GILGFVFTL
295	TRAV8-6*02	TRAJ12*01	CAVSVRMDSSYKLIF	TRBV4-1*01	TRBJ2-7*01	CASSQDPGYEQYF	GILGFVFTL
296	TRAV22*01	TRAJ50*01	CAVTPPPSYDKVIF	TRBV12-4*01	TRBJ1-2*01	CASSSVSGYTF	NLVPMVATV
297	TRAV12-2*01	TRAJ37*01	CAVTPSNTGKLIF	TRBV19*02	TRBJ2-7*01	CASSIRSAYEQYF	GILGFVFTL
298	TRAV38-2/DV8*01	TRAJ52*01	CAYSTNAGGTSYGKLTF	TRBV19*02	TRBJ1-2*01	CASSLGIYGYTF	GILGFVFTL
299	TRAV26-2*01	TRAJ45*01	CIAHGGGGADGLTF	TRBV24-1*01	TRBJ2-6*01	CATSDGLAGGWANVLTF	GILGFVFTL
300	TRAV26-2*01	TRAJ43*01	CILSNNNDMRF	TRBV6-5*01	TRBJ1-2*01	CASSPSTGVTFYGYTF	NLVPMVATV
301	TRAV26-2*01	TRAJ43*01	CILSNNNDMRF	TRBV30*01	TRBJ2-4*01	CAWSISDLAKNIQYF	NLVPMVATV
302	TRAV26-2*01	TRAJ43*01	CILSNNNDMRF	TRBV30*01	TRBJ1-1*01	CAWSVSDVANTEAFF	NLVPMVATV
303	TRAV4*01	TRAJ33*01	CLVGSMDSNYQLIW	TRBV25-1*01	TRBJ1-5*01	CASSSQSNQPQHF	GILGFVFTL
304	TRAV10*01	TRAJ33*01	CSAGSNYQLIW	TRBV6-5*01	TRBJ2-7*01	CASTPQGAYEQYF	GILGFVFTL
305	TRAV12-1*01	TRAJ43*01	CVVRDNNDMRF	TRBV24-1*01	TRBJ2-1*01	CATSDFEVAGSSYNEQFF	GILGFVFTL
306	TRAV1-2*01	TRAJ6*01	CAAAASGGSYIPTF	TRBV12-5*01	TRBJ1-5*01	CASGTGDSNQPQHF	EPLPQGQLTAY
307	TRAV1-2*01	TRAJ6*01	CAVQASGGSYIPTF	TRBV10-3*01	TRBJ1-5*01	CATGTGDSNQPQHF	EPLPQGQLTAY
308	TRAV1-2*01	TRAJ6*01	CAVAASGGSYIPTF	TRBV10-3*01	TRBJ1-5*01	CAISTGDSNQPQHF	EPLPQGQLTAY
309	TRAV1-2*01	TRAJ6*01	CAVRDSGGSYIPTF	TRBV19*01	TRBJ1-5*01	CASSTGDSNQPQHF	EPLPQGQLTAY
310	TRAV14/DV4*01	TRAJ53*01	CAMREGGGGSNYKLTF	TRBV5-5*01	TRBJ1-1*01	CASSFYDWNTEAFF	EPLPQGQLTAY
311	TRAV29/DV5*01	TRAJ54*01	CAAMEGAQKLVF	TRBV6-5*01	TRBJ2-7*01	CASSYPGGGFYEQYF	LLFGYPVYV
312	TRAV26-2*01	TRAJ52*01	CILPLAGGTSYGKLTF	TRBV7-8*01	TRBJ2-7*01	CASSLGQAYEQYF	FLRGRAYGL
313	TRAV27*01	TRAJ42*01	CAGAGSQGNLIF	TRBV19*01	TRBJ2-7*01	CASSSRASYEQYF	GILGFVFTL
314	TRAV14/DV4*01	TRAJ49*01	CAMREDTGNQFYF	TRBV11-2*01	TRBJ2-3*01	CASSFTWTSGGATDTQYF	FLRGRAYGL
315	TRAV24*01	TRAJ49*01	CARNTGNQFYF	TRBV6-5*01	TRBJ1-2*01	CASSPVTGGIYGYTF	NLVPMVATV
316	TRAV12-2*01	TRAJ14*01	CAVNVAGKSTFIF	TRBV30*01	TRBJ2-2*01	CAWSETGLGTGELFF	ELAGIGILTV
317	TRAV35*01	TRAJ49*01	CAGGTGNQFYF	TRBV10-3*01	TRBJ1-5*01	CAISEVGVGQPQHF	ELAGIGILTV
318	TRAV39*01	TRAJ33*01	CAVGGGSNYQLIW	TRBV5-6*01	TRBJ2-7*01	CASSRTGSTYEQYF	LPEPLPQGQLTAY
319	TRAV24*01	TRAJ49*01	CAFITGNQFYF	TRBV7-2*02	TRBJ2-3*01	CASSQTQLWETQYF	NLVPMVATV
320	TRAV25*01	TRAJ42*01	CAGNYGGSQGNLIF	TRBV19*01	TRBJ2-2*01	CASSARSTGELFF	GILGFVFTL
321	TRAV27*01	TRAJ42*01	CAGAYGGSQGNLIF	TRBV19*01	TRBJ2-7*01	CASSSRSSGEQYF	GILGFVFTL
322	TRAV17*01	TRAJ42*01	CATDGGGGSQGNLIF	TRBV19*01	TRBJ2-3*01	CASSFRSTDTQYF	GILGFVFTL
323	TRAV13-2*01	TRAJ33*01	CAEGARDSNYQLIW	TRBV25-1*01	TRBJ1-5*01	CASSAQANQPQHF	GILGFVFTL
324	TRAV35*01	TRAJ37*01	CAGPSNTGKLIF	TRBV4-1*01	TRBJ2-1*01	CAVLVDPYNEQFF	GILGFVFTL
325	TRAV14/DV4*01	TRAJ44*01	CAMREVPRGASKLTF	TRBV28*01	TRBJ2-7*01	CASSSPKGAKYEQYF	GILGFVFTL
326	TRAV14/DV4*01	TRAJ52*01	CAMREDPGGTSYGKLTF	TRBV19*01	TRBJ1-5*01	CASSIYSNQPQHF	GILGFVFTL
327	TRAV38-1*01	TRAJ37*01	CAFGHGSSNTGKLIF	TRBV19*01	TRBJ2-1*01	CASSMVGGSYNEQFF	GILGFVFTL
328	TRAV8-6*01	TRAJ42*01	CAVPGSQGNLIF	TRBV19*01	TRBJ2-7*01	CASSIRSGYEQYF	GILGFVFTL
329	TRAV8-3*01	TRAJ42*01	CAVGGDGGSQGNLIF	TRBV19*01	TRBJ2-7*01	CASSIRSSYEQYF	GILGFVFTL
330	TRAV27*01	TRAJ37*01	CAGASGNTGKLIF	TRBV19*01	TRBJ2-7*01	CASSIRASYEQYF	GILGFVFTL
331	TRAV27*01	TRAJ42*01	CAGGGSQGNLIF	TRBV19*01	TRBJ2-7*01	CASSIRSAYEQYF	GILGFVFTL
332	TRAV25*01	TRAJ42*01	CAGPGSQGNLIF	TRBV19*01	TRBJ1-5*01	CASSGRSSQPQHF	GILGFVFTL
333	TRAV27*01	TRAJ42*01	CAGAGSQGNLIF	TRBV19*01	TRBJ2-7*01	CASSVRSSYEQYF	GILGFVFTL
334	TRAV30*01	TRAJ42*01	CGTDEAGGSQGNLIF	TRBV19*01	TRBJ2-3*01	CASSTRSTDTQYF	GILGFVFTL
335	TRAV12-3*01	TRAJ37*01	CASPGSNTGKLIF	TRBV19*01	TRBJ2-3*01	CASSMRSADTQYF	GILGFVFTL
336	TRAV25*01	TRAJ42*01	CAGSYGGSQGNLIF	TRBV19*01	TRBJ1-5*01	CASSSRSHQPQHF	GILGFVFTL
337	TRAV38-1*01	TRAJ52*01	CAFMKDAGGTSYGKLTF	TRBV19*01	TRBJ1-2*01	CASSIGSYGYTF	GILGFVFTL
338	TRAV38-1*01	TRAJ52*01	CAFMKGAGGTSYGKLTF	TRBV19*01	TRBJ1-2*01	CASSIGVYGYTF	GILGFVFTL
339	TRAV14/DV4*01	TRAJ42*01	CAMRGEEGSQGNLIF	TRBV4-1*01	TRBJ2-5*01	CASSPTLQGPLGETQYF	GILGFVFTL
340	TRAV27*01	TRAJ42*01	CAGAGSQGNLIF	TRBV19*01	TRBJ2-7*01	CASSIRSAYEQYF	GILGFVFTL
341	TRAV9-2*01	TRAJ4*01	CALSDSGYNKLIF	TRBV4-1*01	TRBJ2-1*01	CASSPSLAGYGNEQFF	GILGFVFTL
342	TRAV17*01	TRAJ48*01	CATHNFGNEKLTF	TRBV9*01	TRBJ1-6*01	CASSLFGSPLHF	GILGFVFTL
343	TRAV34*01	TRAJ26*01	CGAAHNYGQNFVF	TRBV19*01	TRBJ1-2*01	CASSTGLYGYTF	GILGFVFTL
344	TRAV27*01	TRAJ42*01	CAGASPGGYGGSQGNLIF	TRBV19*01	TRBJ2-7*01	CASSIRSSYEQYF	GILGFVFTL
345	TRAV34*01	TRAJ42*01	CGGGGSQGNLIF	TRBV19*01	TRBJ2-7*01	CASSIRSAYEQYF	GILGFVFTL
346	TRAV1-2*01	TRAJ44*01	CAVRDRVDGTASKLTF	TRBV25-1*01	TRBJ1-2*01	CASYTSDYGYTF	GILGFVFTL
347	TRAV3*01	TRAJ8*01	CAVRDGGTGFQKLVF	TRBV5-1*01	TRBJ2-5*01	CASRQDRDYQETQYF	HPVGEADYFEY
348	TRAV13-1*01	TRAJ40*01	CAARGIGSGTYKYIF	TRBV9*01	TRBJ2-2*01	CASSARSGELFF	HPVGEADYFEY
349	TRAV24*01	TRAJ49*01	CARNTGNQFYF	TRBV6-5*01	TRBJ1-2*01	CASSLVTGTGWGYTF	NLVPMVATV
350	TRAV24*01	TRAJ49*01	CASNTGNQFYF	TRBV6-5*01	TRBJ1-2*01	CASSPITGTGIYGYTF	NLVPMVATV
351	TRAV38-2/DV8*01	TRAJ28*01	CASTYSGAGSYQLTF	TRBV2*01	TRBJ1-5*01	CASSGDRNQPQHF	KLSALGINAV
352	TRAV12-2*01	TRAJ5*01	CAVEEDTGRRALTF	TRBV9*01	TRBJ1-3*01	CASSRAVSGNTIYF	KLSALGINAV
353	TRAV38-2/DV8*01	TRAJ45*01	CAWRGGGGADGLTF	TRBV6-2*01	TRBJ2-1*01	CASSWDPTYNEQFF	KLSALGINAV
354	TRAV14/DV4*01	TRAJ52*01	CAMREGEGGTSYGKLTF	TRBV28*01	TRBJ2-7*01	CASSFITSGFPYEQYF	KLSALGINAV
355	TRAV12-1*01	TRAJ6*01	CVVKSDSYIPTF	TRBV24-1*01	TRBJ2-1*01	CATSDSGLAGDYNEQFF	KLSALGINAV
356	TRAV13-2*01	TRAJ12*01	CAEIHNNARLMF	TRBV11-1*01	TRBJ1-2*01	CASSSANYGYTF	NLVPMVATV
357	TRAV38-2/DV8*01	TRAJ12*01	CAYRSARDSSYKLIF	TRBV7-9*03	TRBJ1-6*02	CASSDHSVTGISSPLHF	TPRVTGGGAM
358	TRAV17*01	TRAJ12*01	CATVLRMDSSYKLIF	TRBV7-9*03	TRBJ2-1*01	CASSLIGVSSYNEQFF	TPRVTGGGAM
359	TRAV12-1*01	TRAJ26*01	CVGNSYGQNFVF	TRBV7-3*01	TRBJ2-3*01	CASSRLAGGTDTQYF	QIKVRVDMV
360	TRAV1-1*01	TRAJ26*01	CAVNDYGQNFVF	TRBV7-3*01	TRBJ2-3*01	CASSRLAASTDTQYF	QIKVRVDMV
361	TRAV12-2*01	TRAJ45*01	CAVNDQGGGADGLTF	TRBV6-2*01	TRBJ2-2*01	CASSWWDTGELFF	RMFPNAPYL
362	TRAV8-4*01	TRAJ20*01	CAVSEGGDYKLSF	TRBV28*01	TRBJ2-7*01	CAWGTLATEQYF	RMFPNAPYL
363	TRAV13-2*01	TRAJ34*01	CAEKRPTDKLIF	TRBV2*01	TRBJ1-1*01	CASSEVGVFEAFF	DATYQRTRALVR
364	TRAV38-2/DV8*01	TRAJ43*01	CAYRSSFDMRF	TRBV14*01	TRBJ1-1*01	CASSLGVNTEAFF	DATYQRTRALVR
365	TRAV35*01	TRAJ17*01	CAGLKAAGNKLTF	TRBV29-1*01	TRBJ2-1*01	CSFRDLSSYNEQFF	DATYQRTRALVR
366	TRAV4*01	TRAJ8*01	CLVGDLGNTGFQKLVF	TRBV29-1*01	TRBJ2-2*01	CSVEEGLQTGELFF	DATYQRTRALVR
367	TRAV20*01	TRAJ15*01	CAALANQAGTALIF	TRBV5-4*01	TRBJ1-1*01	CASSLEGDTEAFF	DATYQRTRALVR
368	TRAV12-1*01	TRAJ42*01	CVVTSAGSQGNLIF	TRBV24-1*01	TRBJ2-5*01	CATSDLEGWTQYF	DATYQRTRALVR
369	TRAV8-3*01	TRAJ43*01	CAVGPGSNNDMRF	TRBV20-1*01	TRBJ2-3*01	CSATRLAGGPTDTQYF	DATYQRTRALVR
370	TRAV12-2*01	TRAJ49*01	CAVKVSNQFYF	TRBV20-1*01	TRBJ1-1*01	CSAEQGNTEAFF	DATYQRTRALVR
371	TRAV38-2/DV8*01	TRAJ52*01	CAYRSAGGGTSYGKLTF	TRBV2*01	TRBJ2-7*01	CASSPGTGGNEQYF	DATYQRTRALVR
372	TRAV17*01	TRAJ22*01	CATDAARQLTF	TRBV11-2*01	TRBJ2-5*01	CASSLDLPGPEGETQYF	DATYQRTRALVR
373	TRAV12-2*01	TRAJ47*01	CAVKYGNKLVF	TRBV20-1*01	TRBJ1-6*01	CSAEDGNSPLHF	DATYQRTRALVR
374	TRAV12-1*01	TRAJ29*01	CVVNANSGNTPLVF	TRBV30*01	TRBJ2-7*01	CAWSPAGLAMYEQYF	DATYQRTRALVR
