# Supplementary material for: Predicting Antigen‐Specificities of Orphan T Cell Receptors from Cancer Patients with TCRpcDist
Source: Adv Sci (Weinh). 2024 Aug 19;11(40):2405949. doi: 10.1002/advs.202405949 (PMC11516110; doi:10.1002/advs.202405949)
Supplement: Supplementary file 2 — Supporting Information [file ADVS-11-2405949-s001.zip › SI-corrected/SuppTables/TableS3.xlsx]

## Sheet: Sheet1
SI Table 3 - Sequence variability expressed by TCRs recognizing ELAGIGILTV in the PDB set and in the private set. For the full set of TCRs within each set report to SI tables 1 and 2, respectively.
SI Table 3 - TCRs recognizing ELAGIGILTV in private's set Mel#2
CDR3beta			TRAV				TCRs recognizing ELAGIGILTV in the PDB set
Frequency	Amino acid		Frequency	Gene
3.36134	A		8.33333	TRAV10			CDR3beta			TRAV
6.72269	D		8.33333	TRAV12-1			Frequency	Amino acid		Frequency	Gene
7.56303	E		25	TRAV12-2			4.20168	A		87.5	TRAV12-2
3.36134	F		8.33333	TRAV19			7.56303	E		12.5	TRAV35
11.7647	G		8.33333	TRAV22			2.52101	F
4.20168	I		8.33333	TRAV26-1			14.2857	G
5.04202	L		8.33333	TRAV26-2			3.36134	L
4.20168	N		8.33333	TRAV27			0.840336	M
2.52101	P		8.33333	TRAV3			1.68067	P
11.7647	Q		8.33333	TRAV35			2.52101	Q
3.36134	R						2.52101	S
12.605	S						4.20168	T
6.72269	T						2.52101	V
1.68067	V						2.52101	W		TRBV
0.840336	W									Frequency	Gene
4.20168	Y						CDR3alpha			12.5	TRBV10-3
							Frequency	Amino acid		25	TRBV19
CDr3alpha			TRBV				6.38298	A		12.5	TRBV30
Frequency	Amino acid		Frequency	Gene			4.25532	D		37.5	TRBV6-4
5.82524	A		8.33333	TRBV20-1			6.38298	F		12.5	TRBV6-5
8.73786	D		16.6667	TRBV27			38.2979	G
0.970874	E		8.33333	TRBV28			12.766	K
5.82524	F		8.33333	TRBV29-1			2.12766	N
16.5049	G		25	TRBV4-1			2.12766	Q
0.970874	I		8.33333	TRBV4-2			2.12766	S
5.82524	K		8.33333	TRBV4-3			2.12766	T
7.76699	L		16.6667	TRBV6-5			2.12766	V
1.94175	M						2.12766	W
12.6214	N						2.12766	Y
1.94175	P
1.94175	Q
0.970874	R
3.8835	S
2.91262	T
1.94175	V
0.970874	W
6.79612	Y
