# Supplementary material for: Predicting Antigen‐Specificities of Orphan T Cell Receptors from Cancer Patients with TCRpcDist
Source: Adv Sci (Weinh). 2024 Aug 19;11(40):2405949. doi: 10.1002/advs.202405949 (PMC11516110; doi:10.1002/advs.202405949)
Supplement: Supplementary file 2 — Supporting Information [file ADVS-11-2405949-s001.zip › SI-corrected/SuppTables/TableS4.xlsx]

## Sheet: input-10X-8528
SI Table 4 - Set of 8’528 CD8+ TCRs with known pMHC taken from 10X Genomics version 3.0.2. A subset of this set that consists in removing the TCRs recognizing the overrepresented KLGGALQAK peptide was also used.
Id	TRAV	TRAJ	CDR3alpha	TRBV	TRBJ	CDR3beta	peptide
14	TRAV12-2	TRAJ6	CAASSGGSYIPTF	TRBV14	TRBJ1-1	CASSQDTSGSGLWTEAFF	ELAGIGILTV
15	TRAV12-2	TRAJ10	CAVNPGGNKLTF	TRBV15	TRBJ1-1	CATSGGMGAEAFF	ELAGIGILTV
16	TRAV1-2	TRAJ6	CAVRDKPPGPGGGSYIPTF	TRBV19	TRBJ1-1	CASSIHGAGTEAFF	GILGFVFTL
25	TRAV13-2	TRAJ42	CAENMGGGSQGNLIF	TRBV19	TRBJ1-1	CASSKRSGAEAFF	GILGFVFTL
32	TRAV27	TRAJ42	CAGGGSQGNLIF	TRBV19	TRBJ1-1	CASSIMALGRSEAFF	GILGFVFTL
33	TRAV29DV5	TRAJ39	CAASGSSNAGNMLTF	TRBV19	TRBJ1-1	CASRAGREAFF	GILGFVFTL
35	TRAV29DV5	TRAJ53	CAAQDSGGSNYKLTF	TRBV19	TRBJ1-1	CASSTYMTNTEAFF	LLDFVRFMGV
36	TRAV35	TRAJ31	CAGHWDLGNNARLMF	TRBV19	TRBJ1-1	CASSVRHGTEAFF	GILGFVFTL
45	TRAV8-1	TRAJ52	CAVMGAGGTSYGKLTF	TRBV19	TRBJ1-1	CASSIGSGEAFF	LLFGYPVYV
46	TRAV8-4	TRAJ20	CAVSPNDYKLSF	TRBV19	TRBJ1-1	CASSIRSTTEAFF	GILGFVFTL
47	TRAV8-4	TRAJ37	CAVSESNTGKLIF	TRBV19	TRBJ1-1	CASSIRAGYTEAFF	GILGFVFTL
51	TRAV13-1	TRAJ50	CAAAETSYDKVIF	TRBV24-1	TRBJ1-1	CATTYGDRRNTEAFF	GILGFVFTL
53	TRAV12-2	TRAJ42	CAVRIGSQGNLIF	TRBV27	TRBJ1-1	CASSLLQGTEAFF	IMDQVPFSV
55	TRAV12-2	TRAJ52	CAVNVGGTSYGKLTF	TRBV27	TRBJ1-1	CASSLSLGGTEAFF	ELAGIGILTV
57	TRAV12-2	TRAJ18	CAVSGRGSTLGRLYF	TRBV28	TRBJ1-1	CASSWGQMNTEAFF	ELAGIGILTV
58	TRAV12-2	TRAJ32	CAVNGGGATNKLIF	TRBV28	TRBJ1-1	CAIPGPSNTEAFF	ELAGIGILTV
90	TRAV27	TRAJ37	CAGASNTGKLIF	TRBV7-9	TRBJ1-1	CASSLGDNTEAFF	GILGFVFTL
92	TRAV38-1	TRAJ52	CAFMKGAGGTSYGKLTF	TRBV7-9	TRBJ1-1	CASSSLGGHGEAFF	GILGFVFTL
94	TRAV12-2	TRAJ20	CAVKTHKLSF	TRBV9	TRBJ1-1	CASSDGGGGSEAFF	ELAGIGILTV
98	TRAV38-1	TRAJ52	CAFMKGAGGTSYGKLTF	TRBV9	TRBJ1-1	CASSVRSSMNTEAFF	GILGFVFTL
103	TRAV27	TRAJ42	CAGGGSQGNLIF	TRBV11-2	TRBJ1-2	CASSWGGGSHYGYTF	GILGFVFTL
107	TRAV27	TRAJ42	CAGGGSQGNLIF	TRBV12-3	TRBJ1-2	CASSLGDRAGGYTF	GILGFVFTL
112	TRAV12-3	TRAJ52	CAMSVNAGGTSYGKLTF	TRBV19	TRBJ1-2	CASSIGLYGYTF	GILGFVFTL
121	TRAV19	TRAJ23	CALSEAGFYNQGGKLIF	TRBV19	TRBJ1-2	CASSIYGGAGDGYTF	GILGFVFTL
123	TRAV19	TRAJ52	CALMGNAGGTSYGKLTF	TRBV19	TRBJ1-2	CASSQGNYGYTF	GILGFVFTL
126	TRAV21	TRAJ52	CAVRLEGPGGTSYGKLTF	TRBV19	TRBJ1-2	CASDTGGGYGYTF	GILGFVFTL
129	TRAV27	TRAJ42	CAGGGSQGNLIF	TRBV19	TRBJ1-2	CASSIGSYGYTF	GILGFVFTL
131	TRAV27	TRAJ42	CAGAGSQGNLIF	TRBV19	TRBJ1-2	CAGRGTDDYGYTF	GILGFVFTL
134	TRAV29DV5	TRAJ52	CAASPNAGGTSYGKLTF	TRBV19	TRBJ1-2	CASSIGLYGYTF	GILGFVFTL
141	TRAV38-1	TRAJ52	CAFMINAGGTSYGKLTF	TRBV19	TRBJ1-2	CASSIGYYGYTF	GILGFVFTL
142	TRAV38-1	TRAJ52	CAFMTNAGGTSYGKLTF	TRBV19	TRBJ1-2	CASSQGAYGYTF	GILGFVFTL
143	TRAV38-1	TRAJ52	CAFMTNAGGTSYGKLTF	TRBV19	TRBJ1-2	CASSIGVYGYTF	GILGFVFTL
144	TRAV38-1	TRAJ52	CAFMIGAGGTSYGKLTF	TRBV19	TRBJ1-2	CASSIGSYGYTF	GILGFVFTL
145	TRAV38-1	TRAJ52	CAFMINAGGTSYGKLTF	TRBV19	TRBJ1-2	CASSIGSYGYTF	GILGFVFTL
146	TRAV38-1	TRAJ52	CAFMSNAGGTSYGKLTF	TRBV19	TRBJ1-2	CASSMGSYGYTF	GILGFVFTL
147	TRAV38-1	TRAJ52	CAFMKDAGGTSYGKLTF	TRBV19	TRBJ1-2	CASSIGVYGYTF	GILGFVFTL
148	TRAV38-1	TRAJ52	CAFMLDAGGTSYGKLTF	TRBV19	TRBJ1-2	CASSIGYYGYTF	GILGFVFTL
149	TRAV38-1	TRAJ52	CAFMQNAGGTSYGKLTF	TRBV19	TRBJ1-2	CASSMGAYGYTF	GILGFVFTL
154	TRAV38-1	TRAJ52	CAFMTNAGGTSYGKLTF	TRBV19	TRBJ1-2	CASSAGAYGYTF	GILGFVFTL
155	TRAV38-1	TRAJ52	CAFMVNAGGTSYGKLTF	TRBV19	TRBJ1-2	CASSIGVYGYTF	GILGFVFTL
156	TRAV38-1	TRAJ52	CAFMIGAGGTSYGKLTF	TRBV19	TRBJ1-2	CASSVGSYGYTF	GILGFVFTL
158	TRAV38-1	TRAJ52	CAFMKGAGGTSYGKLTF	TRBV19	TRBJ1-2	CASSTGAYGYTF	GILGFVFTL
159	TRAV38-1	TRAJ52	CAFMTNAGGTSYGKLTF	TRBV19	TRBJ1-2	CASSIGIYGYTF	GILGFVFTL
160	TRAV38-1	TRAJ52	CAFMINAGGTSYGKLTF	TRBV19	TRBJ1-2	CASSIGAYGYTF	GILGFVFTL
170	TRAV38-1	TRAJ52	CAFMIGAGGTSYGKLTF	TRBV19	TRBJ1-2	CASSIGVYGYTF	GILGFVFTL
174	TRAV38-1	TRAJ52	CAFMRDAGGTSYGKLTF	TRBV19	TRBJ1-2	CASSIGVHGYTF	GILGFVFTL
175	TRAV38-1	TRAJ52	CAFMVGAGGTSYGKLTF	TRBV19	TRBJ1-2	CASSTGIYGYTF	GILGFVFTL
176	TRAV38-1	TRAJ52	CAFMNNAGGTSYGKLTF	TRBV19	TRBJ1-2	CASSIGVYGYTF	GILGFVFTL
178	TRAV38-1	TRAJ52	CAFMVNAGGTSYGKLTF	TRBV19	TRBJ1-2	CASSIGVAGYTF	GILGFVFTL
181	TRAV38-1	TRAJ52	CAFMIGSGGTSYGKLTF	TRBV19	TRBJ1-2	CASSIGYYGYTF	GILGFVFTL
182	TRAV38-1	TRAJ52	CAFMIGAGGTSYGKLTF	TRBV19	TRBJ1-2	CASSIGVWGYTF	GILGFVFTL
183	TRAV38-1	TRAJ52	CAFMKGAGGTSYGKLTF	TRBV19	TRBJ1-2	CASSIGAYGYTF	GILGFVFTL
187	TRAV38-2DV8	TRAJ48	CAYRTSILSNFGNEKLTF	TRBV19	TRBJ1-2	CASSQGSYGYTF	GILGFVFTL
190	TRAV38-2DV8	TRAJ52	CAYATNAGGTSYGKLTF	TRBV19	TRBJ1-2	CASSIGLYGYTF	GILGFVFTL
191	TRAV38-2DV8	TRAJ52	CAYSHNAGGTSYGKLTF	TRBV19	TRBJ1-2	CASSIGVYGYTF	GILGFVFTL
192	TRAV38-2DV8	TRAJ52	CAWSSNAGGTSYGKLTF	TRBV19	TRBJ1-2	CASSIGLYGYTF	GILGFVFTL
193	TRAV38-2DV8	TRAJ52	CAYTPNAGGTSYGKLTF	TRBV19	TRBJ1-2	CASSIGIYGYTF	GILGFVFTL
199	TRAV38-2DV8	TRAJ52	CAYSPAAGGTSYGKLTF	TRBV19	TRBJ1-2	CASSQGAYGYTF	GILGFVFTL
201	TRAV38-2DV8	TRAJ52	CAYMSNAGGTSYGKLTF	TRBV19	TRBJ1-2	CASSMGSYGYTF	GILGFVFTL
202	TRAV38-2DV8	TRAJ52	CAYSANAGGTSYGKLTF	TRBV19	TRBJ1-2	CASSIGIYGYTF	GILGFVFTL
204	TRAV38-2DV8	TRAJ58	CAYRTKETSGSRLTF	TRBV19	TRBJ1-2	CASSIGSYGYTF	GILGFVFTL
213	TRAV5	TRAJ3	CAEDSASKIIF	TRBV20-1	TRBJ1-2	CSARDETGNGYTF	GLCTLVAML
224	TRAV21	TRAJ24	CAVASTDSWGKLQF	TRBV29-1	TRBJ1-2	CSVSQSYGYTF	RTLNAWVKV
230	TRAV17	TRAJ24	CATDSPTDSWGKLQF	TRBV4-2	TRBJ1-2	CASSQEQWSGETSNYGYTF	RTLNAWVKV
238	TRAV27	TRAJ42	CAGEGGGSQGNLIF	TRBV5-4	TRBJ1-2	CASSLGTANYGYTF	GILGFVFTL
242	TRAV12-2	TRAJ41	CAVNGGSNSGYALNF	TRBV6-3	TRBJ1-2	CASSYGTGNGYTF	ELAGIGILTV
243	TRAV12-2	TRAJ52	CAGNAGGTSYGKLTF	TRBV6-3	TRBJ1-2	CASSWGQGSAYTF	ELAGIGILTV
244	TRAV12-2	TRAJ52	CAVNLGLTAGGTSYGKLTF	TRBV6-4	TRBJ1-2	CASRAGTEISGYGYTF	ELAGIGILTV
248	TRAV13-2	TRAJ11	CAEYSGYSTLTF	TRBV6-5	TRBJ1-2	CASSSQGGFDGYTF	FLYALALLL
250	TRAV17	TRAJ11	CATEGNSGYSTLTF	TRBV6-5	TRBJ1-2	CASSPQGGGDGYTF	FLYALALLL
251	TRAV17	TRAJ11	CATEGNSGYSTLTF	TRBV6-5	TRBJ1-2	CASTEQGGFHGYTF	FLYALALLL
252	TRAV17	TRAJ11	CATEGNSGYSTLTF	TRBV6-5	TRBJ1-2	CASSRQGGNYGYTF	FLYALALLL
254	TRAV17	TRAJ11	CATEGDSGYSTLTF	TRBV6-5	TRBJ1-2	CASSYQGGNYGYTF	FLYALALLL
255	TRAV17	TRAJ11	CATEGDSGYSTLTF	TRBV6-5	TRBJ1-2	CASSSQGGSYGYTF	FLYALALLL
257	TRAV17	TRAJ11	CATEGNSGYSTLTF	TRBV6-5	TRBJ1-2	CASSPLGGYYGYTF	FLYALALLL
262	TRAV38-2DV8	TRAJ52	CAYSPAAGGTSYGKLTF	TRBV7-6	TRBJ1-2	CASSLAQGGALRGYTF	GILGFVFTL
271	TRAV19	TRAJ39	CALSEAMNNAGNMLTF	TRBV19	TRBJ1-3	CASSIGHYSGNTIYF	GILGFVFTL
273	TRAV38-2DV8	TRAJ33	CAYRSLPMDSNYQLIW	TRBV19	TRBJ1-3	CASSIYSGPGNTIYF	GILGFVFTL
274	TRAV12-2	TRAJ7	CAVGGNNRLAF	TRBV2	TRBJ1-3	CASSEDFSGNTIYF	ELAGIGILTV
279	TRAV5	TRAJ31	CAEDNNARLMF	TRBV20-1	TRBJ1-3	CSARVGPTGNTIYF	GLCTLVAML
285	TRAV12-2	TRAJ52	CAVNLAGGTSYGKLTF	TRBV27	TRBJ1-3	CASSFAPGNTIYF	ELAGIGILTV
286	TRAV12-2	TRAJ28	CAVNTYSGAGSYQLTF	TRBV28	TRBJ1-3	CASSSQGVGNTIYF	ELAGIGILTV
287	TRAV12-2	TRAJ54	CAVGIIQGAQKLVF	TRBV28	TRBJ1-3	CASSLQGIGNTIYF	ELAGIGILTV
288	TRAV12-2	TRAJ8	CAVNILGNTGFQKLVF	TRBV28	TRBJ1-3	CASSPMGVGGNTIYF	ELAGIGILTV
289	TRAV12-2	TRAJ43	CAVNRGDMRF	TRBV3-1	TRBJ1-3	CASSDSGNTIYF	ELAGIGILTV
294	TRAV12-2	TRAJ52	CAVPAGGTSYGKLTF	TRBV6-3	TRBJ1-3	CASSPGSGNTIYF	ELAGIGILTV
298	TRAV38-2DV8	TRAJ52	CAYSHNAGGTSYGKLTF	TRBV6-5	TRBJ1-3	CASSYSTSGNTIYF	GILGFVFTL
308	TRAV13-2	TRAJ42	CAENTGGGSQGNLIF	TRBV19	TRBJ1-4	CASSFRSSEKLFF	GILGFVFTL
309	TRAV26-1	TRAJ34	CIVRVANTDKLIF	TRBV19	TRBJ1-4	CASSSFSANEKLFF	GILGFVFTL
314	TRAV35	TRAJ42	CAGGNYGGSQGNLIF	TRBV19	TRBJ1-4	CASSIRSDEKLFF	GILGFVFTL
317	TRAV9-2	TRAJ13	CALPSGGYQKVTF	TRBV27	TRBJ1-4	CASSFGQGAEKLFF	GILGFVFTL
320	TRAV5	TRAJ23	CAESIGKLIF	TRBV29-1	TRBJ1-4	CSVGTGGTNEKLFF	GLCTLVAML
322	TRAV5	TRAJ37	CAESTSGGKLIF	TRBV29-1	TRBJ1-4	CSVGSRGTNEKLFF	GLCTLVAML
340	TRAV12-2	TRAJ42	CAVNQGGGSQGNLIF	TRBV19	TRBJ1-5	CASSIRSSEPQHF	GILGFVFTL
343	TRAV12-3	TRAJ42	CAMSGDGGSQGNLIF	TRBV19	TRBJ1-5	CASSKRSNQPQHF	GILGFVFTL
344	TRAV12-3	TRAJ42	CAMSGDGGSQGNLIF	TRBV19	TRBJ1-5	CASSWRSNQPQHF	GILGFVFTL
345	TRAV12-3	TRAJ52	CAMRGQDAGGTSYGKLTF	TRBV19	TRBJ1-5	CASSVYSNQPQHF	GILGFVFTL
346	TRAV12-3	TRAJ52	CAMRDTNAGGTSYGKLTF	TRBV19	TRBJ1-5	CASSILSNQPQHF	GILGFVFTL
347	TRAV12-3	TRAJ58	CAMSGGGRETSGSRLTF	TRBV19	TRBJ1-5	CASSIRSNQPQHF	GILGFVFTL
349	TRAV14DV4	TRAJ33	CAMREEGMDSNYQLIW	TRBV19	TRBJ1-5	CASSIFSGKPQHF	GILGFVFTL
350	TRAV14DV4	TRAJ52	CAMREDPGGTSYGKLTF	TRBV19	TRBJ1-5	CASSWLSNQPQHF	GILGFVFTL
351	TRAV14DV4	TRAJ52	CAMREDPGGTSYGKLTF	TRBV19	TRBJ1-5	CASSLYSNQPQHF	GILGFVFTL
352	TRAV14DV4	TRAJ52	CAMRGDAGGTSYGKLTF	TRBV19	TRBJ1-5	CASSIYSNQPQHF	GILGFVFTL
353	TRAV14DV4	TRAJ52	CAMRGDAGGTSYGKLTF	TRBV19	TRBJ1-5	CASSFYSNQPQHF	GILGFVFTL
354	TRAV14DV4	TRAJ52	CAMREDPGGTSYGKLTF	TRBV19	TRBJ1-5	CASSTYSNQPQHF	GILGFVFTL
355	TRAV17	TRAJ53	CATDGSSGGSNYKLTF	TRBV19	TRBJ1-5	CASSTSNEQPQHF	GILGFVFTL
365	TRAV26-2	TRAJ57	CILSIQGGSEKLVF	TRBV19	TRBJ1-5	CASSPRSSQPQHF	GILGFVFTL
367	TRAV27	TRAJ37	CAGVSGNTGKLIF	TRBV19	TRBJ1-5	CASSTYSRQPQHF	GILGFVFTL
371	TRAV27	TRAJ42	CAGGGGGSQGNLIF	TRBV19	TRBJ1-5	CASSTSGANQPQHF	GILGFVFTL
373	TRAV27	TRAJ42	CAGAQGGGSQGNLIF	TRBV19	TRBJ1-5	CASSYYSNQPQHF	GILGFVFTL
377	TRAV29DV5	TRAJ50	CAAKGTSYDKVIF	TRBV19	TRBJ1-5	CASSIHSNQPQHF	GILGFVFTL
381	TRAV35	TRAJ42	CAGGGDGGSQGNLIF	TRBV19	TRBJ1-5	CASSHRSGQPQHF	GILGFVFTL
385	TRAV38-2DV8	TRAJ26	CAYRGPLDNYGQNFVF	TRBV19	TRBJ1-5	CASSIGGGNQPQHF	GILGFVFTL
391	TRAV20	TRAJ42	CAVHEGGSQGNLIF	TRBV20-1	TRBJ1-5	CSAREGNQPQHF	ELAGIGILTV
397	TRAV12-2	TRAJ31	CAVTGARLMF	TRBV21-1	TRBJ1-5	CASSKARGNNQPQHF	ELAGIGILTV
409	TRAV12-2	TRAJ57	CAVAQGGSEKLVF	TRBV28	TRBJ1-5	CASRGQGLGQPQHF	ELAGIGILTV
412	TRAV12-2	TRAJ46	CAVNAPGSSGDKLTF	TRBV3-1	TRBJ1-5	CASSHFGLGQPQHF	ELAGIGILTV
416	TRAV12-3	TRAJ33	CAMSGDSNYQLIW	TRBV4-1	TRBJ1-5	CASSQDLVSQPQHF	RTLNAWVKV
428	TRAV12-2	TRAJ15	CAVKDQAGTALIF	TRBV6-3	TRBJ1-5	CASSYGTGQPQHF	ELAGIGILTV
430	TRAV12-2	TRAJ27	CAVPGGKSTF	TRBV6-3	TRBJ1-5	CASSYGGNQPQHF	ELAGIGILTV
435	TRAV12-2	TRAJ43	CAAPSNNNDMRF	TRBV6-5	TRBJ1-5	CASSYGFNQPQHF	ELAGIGILTV
436	TRAV12-2	TRAJ45	CAVAGGGADGLTF	TRBV6-5	TRBJ1-5	CASNPQGAGQPQHF	ELAGIGILTV
448	TRAV12-2	TRAJ48	CAVNGFGNEKLTF	TRBV14	TRBJ1-6	CASSQEEGAYNSPLHF	ELAGIGILTV
449	TRAV27	TRAJ42	CAGAYGGSQGNLIF	TRBV19	TRBJ1-6	CASSTRSDSPLHF	GILGFVFTL
451	TRAV13-1	TRAJ42	CAYGGSQGNLIF	TRBV20-1	TRBJ1-6	CSARGGFLSPLHF	GILGFVFTL
454	TRAV8-4	TRAJ50	CAVSVFPETSYDKVIF	TRBV20-1	TRBJ1-6	CSARESPGQGIFSPLHF	LLFGYPVYV
456	TRAV17	TRAJ11	CATVRPYSGYSTLTF	TRBV27	TRBJ1-6	CASSLDRTSSPLHF	RTLNAWVKV
460	TRAV12-2	TRAJ30	CAVNAGGDKIIF	TRBV30	TRBJ1-6	CAWSTGTGWPLHF	ELAGIGILTV
464	TRAV12-2	TRAJ11	CAVGANSGYSTLTF	TRBV5-1	TRBJ1-6	CASSLEGQGGSPLHF	ELAGIGILTV
467	TRAV12-2	TRAJ13	CAVGISGGYQKVTF	TRBV6-5	TRBJ1-6	CASSSGTGSPLHF	ELAGIGILTV
468	TRAV12-2	TRAJ30	CAVKKGRDDKIIF	TRBV6-5	TRBJ1-6	CASSYLIATTFNSPLHF	ELAGIGILTV
469	TRAV12-2	TRAJ45	CAVSTGGGADGLTF	TRBV6-5	TRBJ1-6	CASTPGQGGSPLHF	ELAGIGILTV
475	TRAV8-6	TRAJ20	CAVSVGNDYKLSF	TRBV12-3	TRBJ2-1	CASSSPGGEQFF	GLCTLVAML
480	TRAV12-3	TRAJ34	CAMSADTDKLIF	TRBV14	TRBJ2-1	CASSQVLYNEQFF	LLFGYPVYV
483	TRAV12-2	TRAJ37	CAVTPSNTGKLIF	TRBV19	TRBJ2-1	CASSTRAGGVGQFF	GILGFVFTL
484	TRAV12-2	TRAJ42	CAVPGGGGSQGNLIF	TRBV19	TRBJ2-1	CASSMRSTNEQFF	GILGFVFTL
488	TRAV13-2	TRAJ42	CAENIGGSQGNLIF	TRBV19	TRBJ2-1	CASSHYSVNEQFF	GILGFVFTL
495	TRAV19	TRAJ3	CALSEPPGKSSASKIIF	TRBV19	TRBJ2-1	CASSTTSGGLNEQFF	GILGFVFTL
503	TRAV27	TRAJ37	CAGAFGSSNTGKLIF	TRBV19	TRBJ2-1	CASSIRSSYEQFF	GILGFVFTL
507	TRAV27	TRAJ42	CAGAGGGSQGNLIF	TRBV19	TRBJ2-1	CASSARSSNEQFF	GILGFVFTL
513	TRAV5	TRAJ42	CAEDYGGSQGNLIF	TRBV19	TRBJ2-1	CASSTRSSNEQFF	GILGFVFTL
516	TRAV8-3	TRAJ42	CAVGAGGGSQGNLIF	TRBV19	TRBJ2-1	CASSMRASVEQFF	GILGFVFTL
517	TRAV12-2	TRAJ8	CAVGFQKLVF	TRBV2	TRBJ2-1	CASSGIPGNEQFF	ELAGIGILTV
518	TRAV12-1	TRAJ30	CVVNENDKIIF	TRBV20-1	TRBJ2-1	CSASKRLLNEQFF	LLFGYPVYV
534	TRAV12-2	TRAJ10	CAPGGGGNKLTF	TRBV24-1	TRBJ2-1	CATSDLFNNEQFF	ELAGIGILTV
535	TRAV20	TRAJ26	CAVWPWGQNFVF	TRBV24-1	TRBJ2-1	CATSDFRQGDVLFWQFF	RTLNAWVKV
541	TRAV12-2	TRAJ9	CAVNTGGFKTIF	TRBV28	TRBJ2-1	CASSLPMLYEQFF	ELAGIGILTV
552	TRAV12-2	TRAJ47	CAVNGNKLVF	TRBV4-1	TRBJ2-1	CASSPGPLAGGDNEQFF	ELAGIGILTV
554	TRAV38-2DV8	TRAJ57	CAYIGQGGSEKLVF	TRBV4-1	TRBJ2-1	CASSQDGFGLFNEQFF	GILGFVFTL
555	TRAV5	TRAJ10	CAERVTGGGNKLTF	TRBV4-1	TRBJ2-1	CASSQDPGDEQFF	KLGGALQAK
558	TRAV12-2	TRAJ22	CAVGAGSARQLTF	TRBV5-1	TRBJ2-1	CASSLSQGGNEQFF	ELAGIGILTV
563	TRAV12-2	TRAJ21	CAVNKDFNKFYF	TRBV6-3	TRBJ2-1	CASSAGGSNEQFF	ELAGIGILTV
567	TRAV12-2	TRAJ31	CAVSMDGLMF	TRBV6-4	TRBJ2-1	CASSGTQPGLGGEQFF	ELAGIGILTV
584	TRAV14DV4	TRAJ5	CAMRDPQGGRRALTF	TRBV7-9	TRBJ2-1	CASTGTSGGPTLRDEQFF	SLFNTVATLY
591	TRAV38-1	TRAJ52	CAFMKGAGGTSYGKLTF	TRBV7-9	TRBJ2-1	CASSPGHPSSYNEQFF	GILGFVFTL
592	TRAV38-2DV8	TRAJ52	CAYSPAAGGTSYGKLTF	TRBV7-9	TRBJ2-1	CASSSGLAGVNEQFF	GILGFVFTL
594	TRAV1-2	TRAJ36	CAVRGTGANNLFF	TRBV9	TRBJ2-1	CASSPKDIRVYNEQFF	GILGFVFTL
601	TRAV5	TRAJ45	CAEIFSGGGADGLTF	TRBV10-1	TRBJ2-2	CASNPASGGELFF	GILGFVFTL
602	TRAV12-2	TRAJ10	CAVPLTGGGNKLTF	TRBV11-2	TRBJ2-2	CASSLGVAGTNTGELFF	GLCTLVAML
607	TRAV12-2	TRAJ42	CAGGGDGGSQGNLIF	TRBV12-3	TRBJ2-2	CASSFSGNTGELFF	GILGFVFTL
611	TRAV27	TRAJ42	CAGASGGSQGNLIF	TRBV12-3	TRBJ2-2	CASSFSGNTGELFF	GILGFVFTL
612	TRAV27	TRAJ42	CAGGGSQGNLIF	TRBV12-3	TRBJ2-2	CASSFSGNTGELFF	GILGFVFTL
614	TRAV38-2DV8	TRAJ52	CAYSPAAGGTSYGKLTF	TRBV12-3	TRBJ2-2	CASSFSGGTGELFF	GILGFVFTL
615	TRAV38-2DV8	TRAJ52	CAYSPAAGGTSYGKLTF	TRBV12-4	TRBJ2-2	CASSQGAGELFF	GILGFVFTL
618	TRAV13-2	TRAJ42	CAENLGGGSQGNLIF	TRBV19	TRBJ2-2	CASSTRATGELFF	GILGFVFTL
620	TRAV13-2	TRAJ42	CAENKGGGSQGNLIF	TRBV19	TRBJ2-2	CASSIRSSGELFF	GILGFVFTL
623	TRAV25	TRAJ42	CAANYGGSQGNLIF	TRBV19	TRBJ2-2	CASSGRSTGELFF	GILGFVFTL
625	TRAV25	TRAJ42	CAGNYGGSQGNLIF	TRBV19	TRBJ2-2	CASSVRSTGELFF	GILGFVFTL
631	TRAV27	TRAJ42	CAGAGGGSQGNLIF	TRBV19	TRBJ2-2	CASSTRSTGELFF	GILGFVFTL
632	TRAV27	TRAJ42	CAGAGGGSQGNLIF	TRBV19	TRBJ2-2	CASSGRSTGELFF	GILGFVFTL
638	TRAV8-1	TRAJ27	CAVNRTNAGKSTF	TRBV19	TRBJ2-2	CASSGRSTGELFF	GILGFVFTL
639	TRAV12-1	TRAJ12	CVVNGGDSSYKLIF	TRBV2	TRBJ2-2	CASSEGQVSPGELFF	GLCTLVAML
641	TRAV12-3	TRAJ42	CAMSGDGGSQGNLIF	TRBV2	TRBJ2-2	CASSLLLAGENTGELFF	GILGFVFTL
642	TRAV13-1	TRAJ50	CAASETSYDKVIF	TRBV2	TRBJ2-2	CASSTPSQGTNTGELFF	RAKFKQLL
644	TRAV12-2	TRAJ48	CAVNIGKLTF	TRBV20-1	TRBJ2-2	CSARDTGGGSGELFF	ELAGIGILTV
645	TRAV12-2	TRAJ22	CAVGSSGSARQLTF	TRBV24-1	TRBJ2-2	CATSAGQGAFSGELFF	ELAGIGILTV
653	TRAV12-3	TRAJ23	CAMSADNQGGKLIF	TRBV4-2	TRBJ2-2	CASSQASGGSTNTGELFF	YLNDHLEPWI
656	TRAV38-2DV8	TRAJ58	CAYRSAQETSGSRLTF	TRBV4-3	TRBJ2-2	CASSQGLLGGELFF	ELAGIGILTV
664	TRAV29DV5	TRAJ31	CAADDGRLMF	TRBV6-6	TRBJ2-2	CASSYGFPTSGGNTGELFF	GILGFVFTL
669	TRAV12-2	TRAJ42	CAEGGGSQGNLIF	TRBV7-8	TRBJ2-2	CASSLAGLAGGELFF	ELAGIGILTV
671	TRAV34	TRAJ3	CGADSRYSSASKIIF	TRBV7-9	TRBJ2-2	CASSSRGADGELFF	RTLNAWVKV
675	TRAV12-2	TRAJ45	CAVGGGGADGLTF	TRBV9	TRBJ2-2	CASSSSLAGGGELFF	ELAGIGILTV
676	TRAV12-2	TRAJ53	CAVSGNYKLTF	TRBV9	TRBJ2-2	CASSEDTGELFF	YLLEMLWRL
678	TRAV13-1	TRAJ50	CAASETSYDKVIF	TRBV9	TRBJ2-2	CASSSGLVSNTGELFF	RAKFKQLL
681	TRAV30	TRAJ20	CGTEYPNDYKLSF	TRBV9	TRBJ2-2	CASSSGLVSNTGELFF	KLGGALQAK
683	TRAV38-1	TRAJ52	CAFMINAGGTSYGKLTF	TRBV10-3	TRBJ2-3	CAISGAARDTQYF	GILGFVFTL
685	TRAV8-1	TRAJ20	CAVTGNNDYKLSF	TRBV11-2	TRBJ2-3	CASSFTSGTTDTQYF	GLCTLVAML
695	TRAV12-2	TRAJ42	CAGGGDGGSQGNLIF	TRBV19	TRBJ2-3	CASSIRSTDTQYF	GILGFVFTL
696	TRAV12-2	TRAJ42	CAVSLGGGSQGNLIF	TRBV19	TRBJ2-3	CASSIRSTDTQYF	GILGFVFTL
698	TRAV12-2	TRAJ5	CAVPLAGTGRRALTF	TRBV19	TRBJ2-3	CASSILGVSTDTQYF	ELAGIGILTV
699	TRAV12-3	TRAJ42	CAMSGDGGSQGNLIF	TRBV19	TRBJ2-3	CASSTRAGDTQYF	GILGFVFTL
703	TRAV13-1	TRAJ42	CAASIGGGSQGNLIF	TRBV19	TRBJ2-3	CASSIRSTDTQYF	GILGFVFTL
709	TRAV13-2	TRAJ42	CAENKGGGSQGNLIF	TRBV19	TRBJ2-3	CASSIRSTDTQYF	GILGFVFTL
710	TRAV13-2	TRAJ42	CAENTGGGSQGNLIF	TRBV19	TRBJ2-3	CASSWRSTDTQYF	GILGFVFTL
716	TRAV17	TRAJ42	CATDGGGGSQGNLIF	TRBV19	TRBJ2-3	CATSQRSTDTQYF	GILGFVFTL
717	TRAV17	TRAJ42	CATDGGGGSQGNLIF	TRBV19	TRBJ2-3	CASSPRSTDTQYF	GILGFVFTL
718	TRAV19	TRAJ47	CALSYMEYGNKLVF	TRBV19	TRBJ2-3	CASSTRSTDTQYF	GILGFVFTL
720	TRAV25	TRAJ27	CAGPTNAGKSTF	TRBV19	TRBJ2-3	CASSGISTDTQYF	GILGFVFTL
724	TRAV25	TRAJ42	CAGNYGGSQGNLIF	TRBV19	TRBJ2-3	CASSGRSTDTQYF	GILGFVFTL
725	TRAV25	TRAJ42	CAGNYGGSQGNLIF	TRBV19	TRBJ2-3	CASSTRSTDTQYF	GILGFVFTL
726	TRAV25	TRAJ42	CAGNYGGSQGNLIF	TRBV19	TRBJ2-3	CASSQRSTDTQYF	GILGFVFTL
727	TRAV25	TRAJ42	CAGNYGGSQGNLIF	TRBV19	TRBJ2-3	CASSPRSTDTQYF	GILGFVFTL
728	TRAV25	TRAJ42	CAANYGGSQGNLIF	TRBV19	TRBJ2-3	CASSVRSTDTQYF	GILGFVFTL
732	TRAV25	TRAJ42	CAGPEGGGSQGNLIF	TRBV19	TRBJ2-3	CASSGRSTDTQYF	GILGFVFTL
734	TRAV25	TRAJ42	CAGNYGGSQGNLIF	TRBV19	TRBJ2-3	CASSSRSTDTQYF	GILGFVFTL
736	TRAV27	TRAJ37	CAGANGSSNTGKLIF	TRBV19	TRBJ2-3	CASSIRSAYTQYF	GILGFVFTL
740	TRAV27	TRAJ42	CAGGGSQGNLIF	TRBV19	TRBJ2-3	CASSTRSTDTQYF	GILGFVFTL
744	TRAV27	TRAJ42	CAGTGGGSQGNLIF	TRBV19	TRBJ2-3	CASSIRSTDTQYF	GILGFVFTL
745	TRAV27	TRAJ42	CAGADGGSQGNLIF	TRBV19	TRBJ2-3	CASSQRSTDTQYF	GILGFVFTL
746	TRAV27	TRAJ42	CAGAGGGSQGNLIF	TRBV19	TRBJ2-3	CASSTRSTDTQYF	GILGFVFTL
747	TRAV27	TRAJ42	CAGAGGGSQGNLIF	TRBV19	TRBJ2-3	CASSIRSTDTQYF	GILGFVFTL
748	TRAV27	TRAJ42	CAGAGGGSQGNLIF	TRBV19	TRBJ2-3	CASSQRSTDTQYF	GILGFVFTL
750	TRAV27	TRAJ42	CAGTHGGSQGNLIF	TRBV19	TRBJ2-3	CASSVRSTDTQYF	GILGFVFTL
752	TRAV27	TRAJ42	CAGAGGGSQGNLIF	TRBV19	TRBJ2-3	CASSSRSTDTQYF	GILGFVFTL
758	TRAV30	TRAJ42	CGTEMGGGSQGNLIF	TRBV19	TRBJ2-3	CASSIRSTDTQYF	GILGFVFTL
763	TRAV35	TRAJ42	CAGPAEVSGGSQGNLIF	TRBV19	TRBJ2-3	CASSIIALDTQYF	GILGFVFTL
768	TRAV8-4	TRAJ50	CAPNKTSYDKVIF	TRBV19	TRBJ2-3	CASSRASTDTQYF	GILGFVFTL
771	TRAV8-6	TRAJ49	CAVIHNTGNQFYF	TRBV2	TRBJ2-3	CASMGLTLRDTQYF	ELAGIGILTV
778	TRAV8-4	TRAJ31	CAVSENNNARLMF	TRBV24-1	TRBJ2-3	CATSEKLAVSTDTQYF	LLFGYPVYV
783	TRAV26-1	TRAJ34	CIVRVANTDKLIF	TRBV27	TRBJ2-3	CASSLGFTDTQYF	GILGFVFTL
795	TRAV12-2	TRAJ42	CAVNYGGSQGNLIF	TRBV4-2	TRBJ2-3	CASSQDLLSGAQYF	ELAGIGILTV
799	TRAV5	TRAJ37	CAEGGNTGKLIF	TRBV5-1	TRBJ2-3	CASSPGGLAGADTQYF	AVFDRKSDAK
804	TRAV1-2	TRAJ12	CAVMDSSYKLIF	TRBV6-4	TRBJ2-3	CASSDAGGHTDTQYF	CLLWSFQTSA
816	TRAV12-2	TRAJ30	CAVNGGDDKIIF	TRBV7-6	TRBJ2-3	CASSLAGGTDTQYF	KTWGQYWQV
824	TRAV12-2	TRAJ45	CAVLEGGGADGLTF	TRBV9	TRBJ2-3	CASSPGLAGGTQYF	ELAGIGILTV
825	TRAV12-2	TRAJ6	CAGGGSYIPTF	TRBV9	TRBJ2-3	CASSSTDTQYF	ELAGIGILTV
829	TRAV8-2	TRAJ6	CVVISSGGSYIPTF	TRBV9	TRBJ2-3	CASSPDQETSYTDTQYF	GILGFVFTL
830	TRAV5	TRAJ34	CAESKPDKLIF	TRBV14	TRBJ2-4	CASSQSPGGIQYF	GLCTLVAML
831	TRAV21	TRAJ20	CAVPLSNDYKLSF	TRBV19	TRBJ2-4	CASSRQGENIQYF	ELAGIGILTV
854	TRAV5	TRAJ4	CAELKEKLIF	TRBV14	TRBJ2-5	CASSQSPGGTQYF	GLCTLVAML
857	TRAV12-2	TRAJ42	CAVNIGGGSQGNLIF	TRBV19	TRBJ2-5	CASSIRSGETQYF	GILGFVFTL
862	TRAV13-1	TRAJ23	CAANNQGGKLIF	TRBV19	TRBJ2-5	CASSGRSGETQYF	GILGFVFTL
864	TRAV13-1	TRAJ26	CAPEGGQNFVF	TRBV19	TRBJ2-5	CASSIRSGETQYF	GILGFVFTL
865	TRAV13-1	TRAJ37	CAASEGSSNTGKLIF	TRBV19	TRBJ2-5	CASSIRSGETQYF	GILGFVFTL
866	TRAV13-1	TRAJ37	CAAKSNTGKLIF	TRBV19	TRBJ2-5	CASSIRSSETQYF	GILGFVFTL
867	TRAV13-1	TRAJ37	CAAPYSSNTGKLIF	TRBV19	TRBJ2-5	CASSPRAGWETQYF	GILGFVFTL
868	TRAV13-1	TRAJ37	CAAISNTGKLIF	TRBV19	TRBJ2-5	CASSIRSGETQYF	GILGFVFTL
873	TRAV13-1	TRAJ42	CAEQGSQGNLIF	TRBV19	TRBJ2-5	CASSGRSGETQYF	GILGFVFTL
875	TRAV13-1	TRAJ42	CAYGGSQRNLIF	TRBV19	TRBJ2-5	CASSFRSSETQYF	GILGFVFTL
876	TRAV13-1	TRAJ42	CAASGSQGNLIF	TRBV19	TRBJ2-5	CASSIRSSETQYF	GILGFVFTL
877	TRAV13-1	TRAJ42	CAGQGSQGNLIF	TRBV19	TRBJ2-5	CASSGRSGETQYF	GILGFVFTL
878	TRAV13-1	TRAJ42	CALGGSQGNLIF	TRBV19	TRBJ2-5	CASSIRSSETQYF	GILGFVFTL
879	TRAV13-2	TRAJ42	CAENIGGGSQGNLIF	TRBV19	TRBJ2-5	CASSFRSGETQYF	GILGFVFTL
886	TRAV29DV5	TRAJ42	CAARGGGGSQGNLIF	TRBV19	TRBJ2-5	CASSIRSGETQYF	GILGFVFTL
889	TRAV8-3	TRAJ42	CAVGGGGGSQGNLIF	TRBV19	TRBJ2-5	CASSFRSSETQYF	GILGFVFTL
895	TRAV8-3	TRAJ20	CAVGGLNDYKLSF	TRBV20-1	TRBJ2-5	CSARDDSGQGFGFLETQYF	GLCTLVAML
900	TRAV12-2	TRAJ45	CAVNGGGADGLTF	TRBV28	TRBJ2-5	CASSLPGLAGEETQYF	ELAGIGILTV
916	TRAV13-2	TRAJ12	CAEGGMDSSYKLIF	TRBV7-8	TRBJ2-5	CASSPLPRLAGEETQYF	SLFNTVATLY
918	TRAV38-1	TRAJ40	CASMTSGTYKYIF	TRBV7-9	TRBJ2-5	CASSLEIAQETQYF	KTWGQYWQV
925	TRAV13-1	TRAJ37	CATVPSNTGKLIF	TRBV19	TRBJ2-6	CASSMRSGANVLTF	GILGFVFTL
928	TRAV20	TRAJ32	CAVHLIWEGGGATNKLIF	TRBV24-1	TRBJ2-6	CATSDFTDSGANVLTF	GILGFVFTL
935	TRAV13-1	TRAJ11	CAAKEGYSTLTF	TRBV7-9	TRBJ2-6	CASSPVTGGGSGANVLTF	GILGFVFTL
943	TRAV17	TRAJ33	CATDWDGYQLIW	TRBV11-2	TRBJ2-7	CASSSQVNYEQYF	FLASKIGRLV
946	TRAV13-1	TRAJ50	CAASETSYDKVIF	TRBV12-3	TRBJ2-7	CASSSLDVAGYEQYF	RAKFKQLL
947	TRAV8-2	TRAJ11	CVVSDLRYSTLTF	TRBV12-4	TRBJ2-7	CASSPGTGLSYEQYF	FLASKIGRLV
950	TRAV5	TRAJ29	CAEMGGNTPLVF	TRBV13	TRBJ2-7	CASSLTGESYEQYF	LLDFVRFMGV
952	TRAV12-2	TRAJ54	CAVVQGAQKLVF	TRBV14	TRBJ2-7	CASSYLTGTGAYEQYF	ELAGIGILTV
953	TRAV5	TRAJ45	CAESTSGGGADGLTF	TRBV14	TRBJ2-7	CASSQSPGGMQYF	GLCTLVAML
957	TRAV1-2	TRAJ33	CAVLDSNYQLIW	TRBV19	TRBJ2-7	CASSARSSTEQYF	GILGFVFTL
958	TRAV1-2	TRAJ33	CAVADSNYQLIW	TRBV19	TRBJ2-7	CASSGRSGVEQYF	GILGFVFTL
961	TRAV12-1	TRAJ26	CVVKAYGQNFVF	TRBV19	TRBJ2-7	CASSSRASYEQYF	GILGFVFTL
964	TRAV12-1	TRAJ40	CVVNRWASGTYKYIF	TRBV19	TRBJ2-7	CASSARSSYEQYF	GILGFVFTL
965	TRAV12-1	TRAJ42	CVVNIGGGSQGNLIF	TRBV19	TRBJ2-7	CASSIRSSYEQYF	GILGFVFTL
969	TRAV12-1	TRAJ50	CVVTETSYDKVIF	TRBV19	TRBJ2-7	CASSARSSYEQYF	GILGFVFTL
971	TRAV12-2	TRAJ10	CAPIGGGNKLTF	TRBV19	TRBJ2-7	CASSARSSYEQYF	GILGFVFTL
973	TRAV12-2	TRAJ12	CASVGMDSSYKLIF	TRBV19	TRBJ2-7	CASSARSSYEQYF	GILGFVFTL
974	TRAV12-2	TRAJ21	CAVNTPPFYF	TRBV19	TRBJ2-7	CASSIRSSYEQYF	ELAGIGILTV
983	TRAV12-2	TRAJ42	CALNYGGSQGNLIF	TRBV19	TRBJ2-7	CASSVRSSYEQYF	GILGFVFTL
987	TRAV12-2	TRAJ42	CAVSGDGGSQGNLIF	TRBV19	TRBJ2-7	CASSTRSAYEQYF	GILGFVFTL
989	TRAV12-2	TRAJ42	CAVNWGGGSQGNLIF	TRBV19	TRBJ2-7	CASSIRSSHEQYF	GILGFVFTL
990	TRAV12-2	TRAJ42	CAVQGSQGNLIF	TRBV19	TRBJ2-7	CASSIRSAYEQYF	GILGFVFTL
1001	TRAV12-3	TRAJ42	CAMSGDGGSQGNLIF	TRBV19	TRBJ2-7	CASSIRAAYEQYF	GILGFVFTL
1006	TRAV13-1	TRAJ42	CAASMGGGSQGNLIF	TRBV19	TRBJ2-7	CASSIRSSYEQYF	GILGFVFTL
1013	TRAV13-2	TRAJ30	CADMNRDDKIIF	TRBV19	TRBJ2-7	CASSIRAAYEQYF	GILGFVFTL
1014	TRAV13-2	TRAJ42	CAENMGGGSQGNLIF	TRBV19	TRBJ2-7	CASSIRSGNEQYF	GILGFVFTL
1018	TRAV13-2	TRAJ42	CAEGGDGGSQGNLIF	TRBV19	TRBJ2-7	CASSTRSTYEQYF	GILGFVFTL
1022	TRAV14DV4	TRAJ41	CAGGYALNF	TRBV19	TRBJ2-7	CASSTRSSYEQYF	GILGFVFTL
1035	TRAV17	TRAJ8	CATANTGFQKLVF	TRBV19	TRBJ2-7	CASSIRSSYEQYF	GILGFVFTL
1037	TRAV19	TRAJ33	CALSESWTAMDSNYQLIW	TRBV19	TRBJ2-7	CASSTHPGNEQYF	GILGFVFTL
1050	TRAV21	TRAJ34	CAVDNTDKLIF	TRBV19	TRBJ2-7	CASSSRSSYEQYF	GILGFVFTL
1078	TRAV27	TRAJ20	CAGAPSLFSNDYKLSF	TRBV19	TRBJ2-7	CASGLPYEQYF	GILGFVFTL
1079	TRAV27	TRAJ23	CAGAHQGGKLIF	TRBV19	TRBJ2-7	CASSSRSAYEQYF	GILGFVFTL
1080	TRAV27	TRAJ23	CAGDDQGGKLIF	TRBV19	TRBJ2-7	CASSIRSSYEQYF	GILGFVFTL
1084	TRAV27	TRAJ30	CAGAQITNRDDKIIF	TRBV19	TRBJ2-7	CASSIRSFYEQYF	GILGFVFTL
1093	TRAV27	TRAJ37	CAGAGSSNTGKLIF	TRBV19	TRBJ2-7	CASSTRSGWEQYF	GILGFVFTL
1095	TRAV27	TRAJ37	CAGGGSSNTGKLIF	TRBV19	TRBJ2-7	CASSIRSSYEQYF	GILGFVFTL
1102	TRAV27	TRAJ37	CAGANGSSNTGKLIF	TRBV19	TRBJ2-7	CASSIRSAYEQYF	GILGFVFTL
1103	TRAV27	TRAJ37	CAGGGSGNTGKLIF	TRBV19	TRBJ2-7	CASSIRSAYEQYF	GILGFVFTL
1104	TRAV27	TRAJ37	CAGAAGSSNTGKLIF	TRBV19	TRBJ2-7	CASSTRSAYEQYF	GILGFVFTL
1105	TRAV27	TRAJ37	CAGAAGSSNTGKLIF	TRBV19	TRBJ2-7	CASSIRSSYEQYF	GILGFVFTL
1106	TRAV27	TRAJ37	CAGGGSSNTGKLIF	TRBV19	TRBJ2-7	CASSVRSAYEQYF	GILGFVFTL
1110	TRAV27	TRAJ37	CAGALGSSNTGKLIF	TRBV19	TRBJ2-7	CASSIRSAYEQYF	GILGFVFTL
1111	TRAV27	TRAJ37	CAGALGSSNTGKLIF	TRBV19	TRBJ2-7	CASSTRSAYEQYF	GILGFVFTL
1112	TRAV27	TRAJ37	CAGCHGSGNTGKLIF	TRBV19	TRBJ2-7	CASSSRSAYEQYF	GILGFVFTL
1113	TRAV27	TRAJ37	CAGAHGSGNTGKLIF	TRBV19	TRBJ2-7	CASSIRSAYEQYF	GILGFVFTL
1114	TRAV27	TRAJ37	CAGAFGSSNTGKLIF	TRBV19	TRBJ2-7	CASSIRSSYEQYF	GILGFVFTL
1116	TRAV27	TRAJ37	CAGARGSSNTGKLIF	TRBV19	TRBJ2-7	CASSIRSAYEQYF	GILGFVFTL
1117	TRAV27	TRAJ37	CAGADGSSNTGKLIF	TRBV19	TRBJ2-7	CASSSRSAYEQYF	GILGFVFTL
1118	TRAV27	TRAJ37	CAGGGSGNTGKLIF	TRBV19	TRBJ2-7	CASSIRSSYEQYF	GILGFVFTL
1125	TRAV27	TRAJ42	CAGPGSQGNLIF	TRBV19	TRBJ2-7	CASSIRSSYEQYF	GILGFVFTL
1126	TRAV27	TRAJ42	CAGGGSQGNLIF	TRBV19	TRBJ2-7	CASSIRSAYEQYF	GILGFVFTL
1130	TRAV27	TRAJ42	CASGGSQGNLIF	TRBV19	TRBJ2-7	CASSIRSSYEQYF	GILGFVFTL
1132	TRAV27	TRAJ42	CAGADGGGSQGNLIF	TRBV19	TRBJ2-7	CASSIRSGYEQYF	GILGFVFTL
1133	TRAV27	TRAJ42	CAGAGSQGNLIF	TRBV19	TRBJ2-7	CASSTRSSYEQYF	GILGFVFTL
1134	TRAV27	TRAJ42	CAGAMGGGSQGNLIF	TRBV19	TRBJ2-7	CASSIRASYEQYF	GILGFVFTL
1135	TRAV27	TRAJ42	CAGGGSQGNLIF	TRBV19	TRBJ2-7	CASSDRSGTEQYF	GILGFVFTL
1151	TRAV27	TRAJ42	CAANYGGSQGNLIF	TRBV19	TRBJ2-7	CASSIRSSYEQYF	GILGFVFTL
1154	TRAV27	TRAJ42	CAGAGSQGNLIF	TRBV19	TRBJ2-7	CASSSRSAYEQYF	GILGFVFTL
1155	TRAV27	TRAJ42	CASNYGGSQGNLIF	TRBV19	TRBJ2-7	CASSMRSSYEQYF	GILGFVFTL
1156	TRAV27	TRAJ42	CAGNYGGSQGNLIF	TRBV19	TRBJ2-7	CASSTRSSYEQYF	GILGFVFTL
1158	TRAV27	TRAJ42	CAGGGSQGNLIF	TRBV19	TRBJ2-7	CASSIRAAYEQYF	GILGFVFTL
1159	TRAV27	TRAJ42	CAGGYGGSQGNLIF	TRBV19	TRBJ2-7	CASSIRSSHEQYF	GILGFVFTL
1160	TRAV27	TRAJ42	CAGAGPGSQGNLIF	TRBV19	TRBJ2-7	CASSIRSSYEQYF	GILGFVFTL
1161	TRAV27	TRAJ42	CAGSGSQGNLIF	TRBV19	TRBJ2-7	CASSIRSAYEQYF	GILGFVFTL
1162	TRAV27	TRAJ42	CAVGGSQGNLIF	TRBV19	TRBJ2-7	CASSIRSSYEQYF	GILGFVFTL
1164	TRAV27	TRAJ42	CAAPGSQGNLIF	TRBV19	TRBJ2-7	CASSVRSSYEQYF	GILGFVFTL
1170	TRAV29DV5	TRAJ42	CAAREGGGSQGNLIF	TRBV19	TRBJ2-7	CASSIRSSNEQYF	GILGFVFTL
1188	TRAV35	TRAJ42	CAGQLGGGSQGNLIF	TRBV19	TRBJ2-7	CASSTRSSYEQYF	GILGFVFTL
1191	TRAV38-1	TRAJ42	CAFSRGHYGGSQGNLIF	TRBV19	TRBJ2-7	CASSIRSSYEQYF	GILGFVFTL
1195	TRAV38-1	TRAJ52	CAFMKGAGGTSYGKLTF	TRBV19	TRBJ2-7	CASSIRSSYEQYF	GILGFVFTL
1196	TRAV38-1	TRAJ52	CAFMINAGGTSYGKLTF	TRBV19	TRBJ2-7	CASSIRSSYEQYF	GILGFVFTL
1200	TRAV38-1	TRAJ52	CAFMKGAGGTSYGKLTF	TRBV19	TRBJ2-7	CASSTRSSYEQYF	GILGFVFTL
1201	TRAV38-1	TRAJ52	CAFMIGAGGTSYGKLTF	TRBV19	TRBJ2-7	CASSIRSSYEQYF	GILGFVFTL
1203	TRAV38-2DV8	TRAJ52	CAYMSNAGGTSYGKLTF	TRBV19	TRBJ2-7	CASSIRSSYEQYF	GILGFVFTL
1204	TRAV38-2DV8	TRAJ52	CAYSPAAGGTSYGKLTF	TRBV19	TRBJ2-7	CASSIRSSYEQYF	GILGFVFTL
1206	TRAV38-2DV8	TRAJ57	CAYRSQQGGSEKLVF	TRBV19	TRBJ2-7	CASSTRSSYEQYF	GILGFVFTL
1208	TRAV39	TRAJ42	CAVDENGGSQGNLIF	TRBV19	TRBJ2-7	CASSIRSSYEQYF	GILGFVFTL
1215	TRAV5	TRAJ42	CAESIGGGSQGNLIF	TRBV19	TRBJ2-7	CASSTRSGYEQYF	GILGFVFTL
1218	TRAV6	TRAJ15	CALKAGTALIF	TRBV19	TRBJ2-7	CASSIRASYEQYF	GILGFVFTL
1222	TRAV8-1	TRAJ42	CAVNEGGGSQGNLIF	TRBV19	TRBJ2-7	CASSTRAAYEQYF	GILGFVFTL
1223	TRAV8-1	TRAJ42	CAVNLYGGSQGNLIF	TRBV19	TRBJ2-7	CASSIRSSYEQYF	GILGFVFTL
1224	TRAV8-1	TRAJ42	CAVNAGGGSQGNLIF	TRBV19	TRBJ2-7	CASSTRSSYEQYF	GILGFVFTL
1225	TRAV8-1	TRAJ42	CAGDYGGSQGNLIF	TRBV19	TRBJ2-7	CASSIRSSYEQYF	GILGFVFTL
1226	TRAV8-1	TRAJ42	CAVNAGGGSQGNLIF	TRBV19	TRBJ2-7	CASSVRSSYEQYF	GILGFVFTL
1228	TRAV8-1	TRAJ42	CAVNGGGGSQGNLIF	TRBV19	TRBJ2-7	CASSMRAAYEQYF	GILGFVFTL
1229	TRAV8-1	TRAJ42	CAVNLGGGSQGNLIF	TRBV19	TRBJ2-7	CASSSRASHEQYF	GILGFVFTL
1230	TRAV8-1	TRAJ42	CAVNAGGGSQGNLIF	TRBV19	TRBJ2-7	CASSSRASYEQYF	GILGFVFTL
1231	TRAV8-1	TRAJ42	CAVNAGGGSQGNLIF	TRBV19	TRBJ2-7	CASSTRASYEQYF	GILGFVFTL
1232	TRAV8-1	TRAJ42	CAVNAGGGSQGNLIF	TRBV19	TRBJ2-7	CASSIRSSYEQYF	GILGFVFTL
1240	TRAV8-3	TRAJ42	CAVGGGGGSQGNLIF	TRBV19	TRBJ2-7	CASSIRASYEQYF	GILGFVFTL
1241	TRAV8-3	TRAJ42	CAVVEGGGSQGNLIF	TRBV19	TRBJ2-7	CASSIRSSYEQYF	GILGFVFTL
1245	TRAV8-3	TRAJ42	CAVGVGGSQGNLIF	TRBV19	TRBJ2-7	CASSIRSSYEQYF	GILGFVFTL
1251	TRAV8-6	TRAJ42	CAVTDGGSQGNLIF	TRBV19	TRBJ2-7	CASSIRSSYEQYF	GILGFVFTL
1255	TRAV8-6	TRAJ42	CAVTGSQGNLIF	TRBV19	TRBJ2-7	CASSTRSSYEQYF	GILGFVFTL
1256	TRAV8-6	TRAJ42	CAVGGSQGNLIF	TRBV19	TRBJ2-7	CASSVRSSYEQYF	GILGFVFTL
1260	TRAV12-2	TRAJ23	CAVNIRGKLIF	TRBV20-1	TRBJ2-7	CSVPGGQGLNEQYF	ELAGIGILTV
1262	TRAV27	TRAJ42	CAGGGSQGNLIF	TRBV20-1	TRBJ2-7	CSARDRLAGEYSEQYF	GILGFVFTL
1263	TRAV27	TRAJ42	CAGGGSQGNLIF	TRBV20-1	TRBJ2-7	CSARDGRREYEQYF	GILGFVFTL
1272	TRAV12-2	TRAJ9	CAVNTGGFKTIF	TRBV27	TRBJ2-7	CASSLMAGSYEQYF	GILGFVFTL
1275	TRAV27	TRAJ42	CAGGGSQGNLIF	TRBV27	TRBJ2-7	CASSLGRVSEQYF	GILGFVFTL
1280	TRAV19	TRAJ53	CALSEAGGGGSNYKLTF	TRBV28	TRBJ2-7	CASSLTHTYEQYF	GILGFVFTL
1284	TRAV17	TRAJ53	CATDASGGSNYKLTF	TRBV29-1	TRBJ2-7	CSVGTGDWGEQYF	GILGFVFTL
1286	TRAV27	TRAJ42	CAGGGSQGNLIF	TRBV29-1	TRBJ2-7	CSAGQGPYEQYF	RAKFKQLL
1287	TRAV38-2DV8	TRAJ52	CALPSGGTSYGKLTF	TRBV29-1	TRBJ2-7	CSVEVAGHDEQYF	YLNDHLEPWI
1290	TRAV1-1	TRAJ15	CAVRDSAGTALIF	TRBV3-1	TRBJ2-7	CASSLGTGGSYEQYF	AVFDRKSDAK
1293	TRAV9-2	TRAJ34	CALYNTDKLIF	TRBV3-1	TRBJ2-7	CASSPVTGSSYEQYF	GLCTLVAML
1294	TRAV12-2	TRAJ23	CAVNVRGKLIF	TRBV30	TRBJ2-7	CAWGGVQGINEQYF	ELAGIGILTV
1295	TRAV12-2	TRAJ54	CAVNQGQGAQKLVF	TRBV30	TRBJ2-7	CAWSLPGLSYEQYF	ELAGIGILTV
1298	TRAV12-2	TRAJ45	CAVSGGGADGLTF	TRBV4-2	TRBJ2-7	CASSHGRGNEQYF	ELAGIGILTV
1299	TRAV19	TRAJ53	CALSEGHSGGSNYKLTF	TRBV4-2	TRBJ2-7	CASSRYLDTEQYF	LLFGYPVYV
1304	TRAV3	TRAJ31	CAVRDENARLMF	TRBV4-3	TRBJ2-7	CASSQGLAGSEQYF	GILGFVFTL
1313	TRAV17	TRAJ11	CATEGDSGYSTLTF	TRBV6-1	TRBJ2-7	CASSEVVSTTYEQYF	FLYALALLL
1329	TRAV38-2DV8	TRAJ28	CAYRSARASGAGSYQLTF	TRBV7-2	TRBJ2-7	CASSFPPQLGAYEQYF	SLFNTVATLY
1331	TRAV22	TRAJ37	CAGSPSNTGKLIF	TRBV7-9	TRBJ2-7	CASSTSEGGLFYEQYF	GILGFVFTL
1334	TRAV38-1	TRAJ52	CAFMISAGGTSYGKLTF	TRBV7-9	TRBJ2-7	CASSQDPSRTYEQYF	GILGFVFTL
1341	TRAV1-2	TRAJ20	CAVRDRVGKLSF	TRBV10-1	TRBJ1-1	CASSETGKNTEAFF	KLGGALQAK
1346	TRAV27	TRAJ26	CAGAEYGQNFVF	TRBV10-1	TRBJ1-1	CASSAGQGSIGTEAFF	KLGGALQAK
1348	TRAV29DV5	TRAJ45	CAAISSGGGADGLTF	TRBV10-1	TRBJ1-1	CASSESGVTEAFF	KLGGALQAK
1349	TRAV29DV5	TRAJ45	CAASATGGGADGLTF	TRBV10-1	TRBJ1-1	CASSESGVTEAFF	KLGGALQAK
1352	TRAV8-3	TRAJ6	CAVGLSGGSYIPTF	TRBV10-1	TRBJ1-1	CASSDAGGLGEAFF	KLGGALQAK
1356	TRAV8-2	TRAJ29	CVVSAGYSGNTPLVF	TRBV10-2	TRBJ1-1	CASSEDSNTEAFF	KLGGALQAK
1358	TRAV8-6	TRAJ22	CAVTSLSSGSARQLTF	TRBV10-2	TRBJ1-1	CASSLTGGEGEAFF	KLGGALQAK
1360	TRAV12-2	TRAJ13	CAVPSGGYQKVTF	TRBV10-3	TRBJ1-1	CAIRTLGGGDTEAFF	KLGGALQAK
1366	TRAV21	TRAJ29	CAVRNSGNTPLVF	TRBV10-3	TRBJ1-1	CAISESWGGAEAFF	KLGGALQAK
1369	TRAV27	TRAJ24	CAGYFSWGKLQF	TRBV10-3	TRBJ1-1	CAISGQNTEAFF	KLGGALQAK
1370	TRAV29DV5	TRAJ42	CAAAGSQGNLIF	TRBV10-3	TRBJ1-1	CAISGQGEYTEAFF	KLGGALQAK
1374	TRAV38-1	TRAJ47	CAFMKLQPMEYGNKLVF	TRBV10-3	TRBJ1-1	CAIKGSATEAFF	KLGGALQAK
1382	TRAV10	TRAJ40	CVVSGPATSGTYKYIF	TRBV11-2	TRBJ1-1	CASSLGPSSTEAFF	KLGGALQAK
1386	TRAV12-2	TRAJ26	CAVRGYGQNFVF	TRBV11-2	TRBJ1-1	CASSLDGGNTEAFF	KLGGALQAK
1390	TRAV13-1	TRAJ5	CAASQPGRRALTF	TRBV11-2	TRBJ1-1	CASSLGGSEAFF	KLGGALQAK
1391	TRAV13-2	TRAJ43	CAENRIGNDMRF	TRBV11-2	TRBJ1-1	CASSLFQGSGTEAFF	KLGGALQAK
1393	TRAV17	TRAJ12	CATVAKDSSYKLIF	TRBV11-2	TRBJ1-1	CASSLGWSTEAFF	KLGGALQAK
1398	TRAV19	TRAJ48	CALSEALVGNEKLTF	TRBV11-2	TRBJ1-1	CASSLFQGSGTEAFF	KLGGALQAK
1400	TRAV29DV5	TRAJ21	CAASGNNFNKFYF	TRBV11-2	TRBJ1-1	CASSLKTVNTEAFF	KLGGALQAK
1402	TRAV38-2DV8	TRAJ4	CAYRSSFSGGYNKLIF	TRBV11-2	TRBJ1-1	CASSYKTGQGSMNTEAFF	KLGGALQAK
1407	TRAV1-2	TRAJ33	CAVRDSNYQLIW	TRBV11-3	TRBJ1-1	CASSPRTGRAEAFF	KLGGALQAK
1408	TRAV10	TRAJ23	CVVSDFYNQGGKLIF	TRBV11-3	TRBJ1-1	CASSLGENTEAFF	KLGGALQAK
1410	TRAV12-1	TRAJ4	CVVHLPPYNKLIF	TRBV11-3	TRBJ1-1	CASSFESGGRREAFF	AVFDRKSDAK
1412	TRAV13-1	TRAJ11	CAASIAGYSTLTF	TRBV11-3	TRBJ1-1	CASSLEQANTEAFF	KLGGALQAK
1416	TRAV21	TRAJ22	CAVSGGWAGSARQLTF	TRBV11-3	TRBJ1-1	CASSLGNTEAFF	KLGGALQAK
1417	TRAV21	TRAJ24	CAVTDSWGKLQF	TRBV11-3	TRBJ1-1	CASSPPGRKNTEAFF	KLGGALQAK
1420	TRAV29DV5	TRAJ30	CAASAGVDDKIIF	TRBV11-3	TRBJ1-1	CASSQWGTEAFF	KLGGALQAK
1421	TRAV38-1	TRAJ42	CAFMKRFGGSQGNLIF	TRBV11-3	TRBJ1-1	CASSLSPATEAFF	KLGGALQAK
1423	TRAV4	TRAJ21	CLVIYNFNKFYF	TRBV11-3	TRBJ1-1	CASSHNTGLVTEAFF	KLGGALQAK
1424	TRAV8-1	TRAJ8	CAVNVKGFQKLVF	TRBV11-3	TRBJ1-1	CASSLDHGGGNTEAFF	KLGGALQAK
1425	TRAV9-2	TRAJ43	CALINRNNDMRF	TRBV11-3	TRBJ1-1	CASHRGTGLRTEAFF	KLGGALQAK
1432	TRAV4	TRAJ18	CLVGDMEGGSTLGRLYF	TRBV12-3	TRBJ1-1	CASRYGTPGTEAFF	KLGGALQAK
1435	TRAV1-1	TRAJ29	CAVSGNTPLVF	TRBV12-4	TRBJ1-1	CASRILPDRDGDTEAFF	KLGGALQAK
1436	TRAV1-2	TRAJ20	CAVRHDYKLSF	TRBV12-4	TRBJ1-1	CASSTLRVGGRTEAFF	KLGGALQAK
1437	TRAV12-2	TRAJ49	CAVILGNQFYF	TRBV12-4	TRBJ1-1	CASSSGNTEAFF	KLGGALQAK
1444	TRAV19	TRAJ20	CALSEAYLGDYKLSF	TRBV12-4	TRBJ1-1	CASRLGGYTEAFF	KLGGALQAK
1446	TRAV19	TRAJ56	CALSEAPGANSKLTF	TRBV12-4	TRBJ1-1	CASSLAQGYAEAFF	KLGGALQAK
1447	TRAV20	TRAJ28	CAVLYSGAGSYQLTF	TRBV12-4	TRBJ1-1	CASSFGSMNTEAFF	KLGGALQAK
1450	TRAV26-1	TRAJ52	CIVAGGTSYGKLTF	TRBV12-4	TRBJ1-1	CASSLSTNTEAFF	KLGGALQAK
1451	TRAV26-2	TRAJ4	CILRDIYNKLIF	TRBV12-4	TRBJ1-1	CASSLEGQGDTEAFF	KLGGALQAK
1454	TRAV38-1	TRAJ29	CAFMKDYSGNTPLVF	TRBV12-4	TRBJ1-1	CASSLALILTETEAFF	KLGGALQAK
1457	TRAV39	TRAJ31	CAVVNARLMF	TRBV12-4	TRBJ1-1	CASSSRGGSEAFF	KLGGALQAK
1458	TRAV4	TRAJ44	CLVGDGTGTASKLTF	TRBV12-4	TRBJ1-1	CASSWGVGSTEAFF	KLGGALQAK
1460	TRAV8-1	TRAJ42	CAVNAGGGSQGNLIF	TRBV12-4	TRBJ1-1	CASFDSMNTEAFF	KLGGALQAK
1465	TRAV12-2	TRAJ56	CAVNPRLPGANSKLTF	TRBV13	TRBJ1-1	CASSLDGAFTEAFF	KLGGALQAK
1466	TRAV14DV4	TRAJ54	CAMREGRGAQKLVF	TRBV13	TRBJ1-1	CASSLRLGGGTEAFF	KLGGALQAK
1467	TRAV17	TRAJ36	CATVRQTGANNLFF	TRBV13	TRBJ1-1	CASSPTGDFGVGNTEAFF	KLGGALQAK
1469	TRAV19	TRAJ29	CALSEAFGSGNTPLVF	TRBV13	TRBJ1-1	CASSHRTGGGSEAFF	KLGGALQAK
1470	TRAV20	TRAJ31	CAVRTNNNARLMF	TRBV13	TRBJ1-1	CASRSQEGAEAFF	KLGGALQAK
1477	TRAV12-1	TRAJ36	CVVNLPTGANNLFF	TRBV14	TRBJ1-1	CASSQETVGTAIMNTEAFF	KLGGALQAK
1483	TRAV8-1	TRAJ26	CAVPDNYGQNFVF	TRBV14	TRBJ1-1	CASSLVPGIAEAFF	KLGGALQAK
1485	TRAV8-4	TRAJ52	CAVSDHIGAGGTSYGKLTF	TRBV14	TRBJ1-1	CASSQGFGVSRLNTEAFF	KLGGALQAK
1488	TRAV13-1	TRAJ17	CAASEAAGNKLTF	TRBV15	TRBJ1-1	CATSTDSNTEAFF	KLGGALQAK
1489	TRAV14DV4	TRAJ5	CAMREVDTGRRALTF	TRBV15	TRBJ1-1	CATSGGTGINTEAFF	KLGGALQAK
1490	TRAV21	TRAJ20	CAVPLSNDYKLSF	TRBV15	TRBJ1-1	CATRPRGDTEAFF	KLGGALQAK
1493	TRAV35	TRAJ45	CAGQRGMYSGGGADGLTF	TRBV15	TRBJ1-1	CATSIGTEIGYPEAFF	KLGGALQAK
1495	TRAV5	TRAJ20	CAESFNDYKLSF	TRBV15	TRBJ1-1	CATSRDQGIRNTEAFF	KLGGALQAK
1496	TRAV5	TRAJ20	CAESMNDYKLSF	TRBV15	TRBJ1-1	CATSRDQGTKNTEAFF	KLGGALQAK
1497	TRAV8-6	TRAJ30	CAVSDLRDDKIIF	TRBV15	TRBJ1-1	CATSRDSGPNTEAFF	KLGGALQAK
1499	TRAV12-1	TRAJ37	CVVTGSGNTGKLIF	TRBV18	TRBJ1-1	CASSPRDRFMNTEAFF	KLGGALQAK
1500	TRAV12-1	TRAJ39	CVGNNAGNMLTF	TRBV18	TRBJ1-1	CASSPPPGVSMNTEAFF	KLGGALQAK
1503	TRAV23DV6	TRAJ58	CAAREETSGSRLTF	TRBV18	TRBJ1-1	CASSPTGYMNTEAFF	RLRAEAQVK
1504	TRAV27	TRAJ26	CAGIYGQNFVF	TRBV18	TRBJ1-1	CASSPPSRGRVNTEAFF	KLGGALQAK
1513	TRAV12-1	TRAJ11	CVVNGYSTLTF	TRBV19	TRBJ1-1	CASSIGRNTEAFF	KLGGALQAK
1522	TRAV12-2	TRAJ9	CAVEARGGFKTIF	TRBV19	TRBJ1-1	CASSIVGGGEAFF	KLGGALQAK
1527	TRAV12-3	TRAJ50	CAVKTSYDKVIF	TRBV19	TRBJ1-1	CASSLAGNTEAFF	KLGGALQAK
1528	TRAV13-1	TRAJ13	CAASLNSGGYQKVTF	TRBV19	TRBJ1-1	CATTTWDMNTEAFF	KLGGALQAK
1530	TRAV13-1	TRAJ43	CAASSYNNNDMRF	TRBV19	TRBJ1-1	CASSILQQGEAFF	KLGGALQAK
1531	TRAV13-1	TRAJ45	CAATPRGGADGLTF	TRBV19	TRBJ1-1	CATHRGGVNTEAFF	KLGGALQAK
1532	TRAV13-1	TRAJ50	CALKTSYDKVIF	TRBV19	TRBJ1-1	CASSIAGWNTEAFF	KLGGALQAK
1534	TRAV13-2	TRAJ37	CAETASNTGKLIF	TRBV19	TRBJ1-1	CASSMGPEGAFF	KLGGALQAK
1535	TRAV13-2	TRAJ8	CAENGGFQKLVF	TRBV19	TRBJ1-1	CASSIEPGRTEAFF	KLGGALQAK
1536	TRAV14DV4	TRAJ12	CAMRSMDSSYKLIF	TRBV19	TRBJ1-1	CASSLIPDQNTEAFF	KLGGALQAK
1537	TRAV14DV4	TRAJ12	CAMRVGSSYKLIF	TRBV19	TRBJ1-1	CASSIGGIEAFF	KLGGALQAK
1539	TRAV14DV4	TRAJ32	CAMRERNYGGATNKLIF	TRBV19	TRBJ1-1	CASSITGDGLNTEAFF	KLGGALQAK
1540	TRAV14DV4	TRAJ37	CAMREGSGNTGKLIF	TRBV19	TRBJ1-1	CASSMWGIGEAFF	KLGGALQAK
1542	TRAV14DV4	TRAJ42	CAMREGDGGSQGNLIF	TRBV19	TRBJ1-1	CASSPLTAVNTEAFF	KLGGALQAK
1543	TRAV14DV4	TRAJ43	CAMREGSNDMRF	TRBV19	TRBJ1-1	CASSIKGPFRTEAFF	KLGGALQAK
1544	TRAV14DV4	TRAJ49	CAMREPRNTGNQFYF	TRBV19	TRBJ1-1	CAIHQGYTEAFF	KLGGALQAK
1549	TRAV17	TRAJ36	CATDRTGANNLFF	TRBV19	TRBJ1-1	CASSTPYGETEAFF	KLGGALQAK
1550	TRAV17	TRAJ43	CATDEVYNNDMRF	TRBV19	TRBJ1-1	CASRVGNTEAFF	KLGGALQAK
1552	TRAV19	TRAJ29	CALSEAFSGNTPLVF	TRBV19	TRBJ1-1	CASSMSGPGTEAFF	AVFDRKSDAK
1553	TRAV19	TRAJ33	CALSEVDTDSNYQLIW	TRBV19	TRBJ1-1	CASSIGRGSTEAFF	KLGGALQAK
1554	TRAV19	TRAJ34	CALSERRNTDKLIF	TRBV19	TRBJ1-1	CASSEARGLNTEAFF	KLGGALQAK
1555	TRAV19	TRAJ36	CALSESQTGANNLFF	TRBV19	TRBJ1-1	CAAGGGSEMNTEAFF	KLGGALQAK
1557	TRAV19	TRAJ5	CALSEALGGRRALTF	TRBV19	TRBJ1-1	CASSILSTHTEAFF	KLGGALQAK
1559	TRAV20	TRAJ26	CAVPQYGQNFVF	TRBV19	TRBJ1-1	CASRTLSQENTEAFF	KLGGALQAK
1561	TRAV21	TRAJ37	CAVVSGNTGKLIF	TRBV19	TRBJ1-1	CASSITGDTEAFF	KLGGALQAK
1563	TRAV21	TRAJ50	CAVDLMKTSYDKVIF	TRBV19	TRBJ1-1	CASSITWTGNMNTEAFF	KLGGALQAK
1564	TRAV22	TRAJ28	CAVEHPGAGSYQLTF	TRBV19	TRBJ1-1	CASSIDQGAEAFF	KLGGALQAK
1568	TRAV25	TRAJ20	CAGTDYKLSF	TRBV19	TRBJ1-1	CASSLVWRGDVNTEAFF	KLGGALQAK
1572	TRAV26-1	TRAJ48	CIVRVVLSNFGNEKLTF	TRBV19	TRBJ1-1	CASSMYTNTEAFF	KLGGALQAK
1576	TRAV27	TRAJ20	CAGESLRDYKLSF	TRBV19	TRBJ1-1	CASSISTEAFF	KLGGALQAK
1577	TRAV27	TRAJ23	CAGARYNQGGKLIF	TRBV19	TRBJ1-1	CASSSGTGALNTEAFF	KLGGALQAK
1581	TRAV27	TRAJ48	CAGSSNFGNEKLTF	TRBV19	TRBJ1-1	CASSIYLKGTEAFF	KLGGALQAK
1583	TRAV29DV5	TRAJ34	CAASASNTDKLIF	TRBV19	TRBJ1-1	CASSWGGLRTEAFF	KLGGALQAK
1584	TRAV29DV5	TRAJ41	CAASENSGYALNF	TRBV19	TRBJ1-1	CASSILARDTEAFF	KLGGALQAK
1587	TRAV29DV5	TRAJ6	CAASARSGGSYIPTF	TRBV19	TRBJ1-1	CASSTYDGNTEAFF	KLGGALQAK
1590	TRAV30	TRAJ40	CGTESTSGTYKYIF	TRBV19	TRBJ1-1	CASSISRSTEAFF	KLGGALQAK
1591	TRAV35	TRAJ40	CAAPVGTYKYIF	TRBV19	TRBJ1-1	CASSMSGPGTEAFF	KLGGALQAK
1595	TRAV38-2DV8	TRAJ43	CAYRSFVWSNNDMRF	TRBV19	TRBJ1-1	CASSIGRAEAFF	KLGGALQAK
1596	TRAV38-2DV8	TRAJ52	CAYSSPGGTSYGKLTF	TRBV19	TRBJ1-1	CASSGGAGDGTEAFF	RLRAEAQVK
1597	TRAV38-2DV8	TRAJ58	CASSGSRLTF	TRBV19	TRBJ1-1	CATRVSGAVTEAFF	KLGGALQAK
1598	TRAV4	TRAJ10	CLVGEIFTGGGNKLTF	TRBV19	TRBJ1-1	CASQGRAPEAFF	KLGGALQAK
1599	TRAV41	TRAJ45	CAVSLGGGADGLTF	TRBV19	TRBJ1-1	CASSIWSLRYTEAFF	KLGGALQAK
1600	TRAV5	TRAJ20	CAENDYKLSF	TRBV19	TRBJ1-1	CASSNTRSNTEAFF	KLGGALQAK
1604	TRAV8-2	TRAJ22	CVGRKGSARQLTF	TRBV19	TRBJ1-1	CASSNQGTEAFF	KLGGALQAK
1608	TRAV8-6	TRAJ24	CAATPLTTTDSWGKLQF	TRBV19	TRBJ1-1	CASSKGLTEAFF	KLGGALQAK
1611	TRAV9-2	TRAJ42	CALSDLSGGSQGNLIF	TRBV19	TRBJ1-1	CASSIVGTGNTEAFF	KLGGALQAK
1612	TRAV9-2	TRAJ50	CAEKTSYDKVIF	TRBV19	TRBJ1-1	CASSIAGYTEAFF	KLGGALQAK
1613	TRAV9-2	TRAJ56	CALSGAGANSKLTF	TRBV19	TRBJ1-1	CASSRWEMNTEAFF	KLGGALQAK
1614	TRAV12-1	TRAJ21	CVVNRNFNKFYF	TRBV2	TRBJ1-1	CASTKDPGREAFF	KLGGALQAK
1615	TRAV12-1	TRAJ33	CVVNLLNYQLIW	TRBV2	TRBJ1-1	CASSDRGETEAFF	KLGGALQAK
1620	TRAV19	TRAJ32	CALRPYGGATNKLIF	TRBV2	TRBJ1-1	CASFLGNTEAFF	KLGGALQAK
1622	TRAV21	TRAJ20	CAVRYDYKLSF	TRBV2	TRBJ1-1	CASRQTKTNTEAFF	KLGGALQAK
1626	TRAV38-2DV8	TRAJ45	CAYRMYSGGGADGLTF	TRBV2	TRBJ1-1	CASSEAIVPTMNTEAFF	KLGGALQAK
1628	TRAV39	TRAJ45	CAVLSGGGADGLTF	TRBV2	TRBJ1-1	CASIGHMNTEAFF	KLGGALQAK
1631	TRAV9-2	TRAJ21	CALSVLDNFNKFYF	TRBV2	TRBJ1-1	CASPDSLGARDNTEAFF	KLGGALQAK
1637	TRAV1-2	TRAJ33	CAVMDSNYQLIW	TRBV20-1	TRBJ1-1	CSARDRDTEAFF	KLGGALQAK
1638	TRAV12-1	TRAJ22	CVVMVWQLTF	TRBV20-1	TRBJ1-1	CSARVPGELVTEAFF	KLGGALQAK
1640	TRAV12-1	TRAJ6	CVVNFAPSSGGSYIPTF	TRBV20-1	TRBJ1-1	CSARDGRGENTEAFF	KLGGALQAK
1643	TRAV12-3	TRAJ32	CAMISGATNKLIF	TRBV20-1	TRBJ1-1	CSARDPYEAFF	KLGGALQAK
1644	TRAV13-1	TRAJ12	CAASRADSSYKLIF	TRBV20-1	TRBJ1-1	CSAPGIGLTEAFF	KLGGALQAK
1648	TRAV14DV4	TRAJ22	CAMRRPISSGSARQLTF	TRBV20-1	TRBJ1-1	CSAWPWGGKRAEAFF	KLGGALQAK
1652	TRAV17	TRAJ30	CATDVYRDDKIIF	TRBV20-1	TRBJ1-1	CSARGMNTEAFF	KLGGALQAK
1655	TRAV22	TRAJ20	CAVVPGTSNDYKLSF	TRBV20-1	TRBJ1-1	CSALSYRGRTEAFF	KLGGALQAK
1659	TRAV4	TRAJ40	CLVGDPVGTYKYIF	TRBV20-1	TRBJ1-1	CSATVKSATEAFF	KLGGALQAK
1661	TRAV5	TRAJ12	CAGMDSSYKLIF	TRBV20-1	TRBJ1-1	CSARGTSGTGIEAFF	KLGGALQAK
1667	TRAV8-3	TRAJ30	CAVLDDKIIF	TRBV20-1	TRBJ1-1	CSYRGLGTEAFF	KLGGALQAK
1669	TRAV8-4	TRAJ53	CAVTLGGSNYKLTF	TRBV20-1	TRBJ1-1	CSARNPRGEDTEAFF	KLGGALQAK
1671	TRAV17	TRAJ47	CATALLSHMEYGNKLVF	TRBV21-1	TRBJ1-1	CASSSSFATEAFF	KLGGALQAK
1673	TRAV1-2	TRAJ26	CAVRDWGQNFVF	TRBV24-1	TRBJ1-1	CATRGGDRDFDTEAFF	KLGGALQAK
1675	TRAV12-2	TRAJ28	CAVSSGAGSYQLTF	TRBV24-1	TRBJ1-1	CATSDPNTEAFF	KLGGALQAK
1676	TRAV12-2	TRAJ5	CAVNVDTGRRALTF	TRBV24-1	TRBJ1-1	CATRYSENTEAFF	KLGGALQAK
1677	TRAV14DV4	TRAJ4	CAMRRPLGGYNKLIF	TRBV24-1	TRBJ1-1	CATSDGTGENTEAFF	KLGGALQAK
1678	TRAV19	TRAJ48	CALSPVTNFGNEKLTF	TRBV24-1	TRBJ1-1	CATSGTGLNTEAFF	KLGGALQAK
1680	TRAV20	TRAJ54	CAVQVQIIQGAQKLVF	TRBV24-1	TRBJ1-1	CATSDLRNTEAFF	KLGGALQAK
1681	TRAV21	TRAJ30	CAVRPMNRDDKIIF	TRBV24-1	TRBJ1-1	CATGQLNTEAFF	KLGGALQAK
1686	TRAV9-2	TRAJ26	CALKDNYGQNFVF	TRBV24-1	TRBJ1-1	CATSDSKEQLNTEAFF	KLGGALQAK
1688	TRAV12-2	TRAJ24	CAVNKSPSDSWGKFQF	TRBV25-1	TRBJ1-1	CASRLGQGEAFF	KLGGALQAK
1690	TRAV13-2	TRAJ30	CAEILMNRDDKIIF	TRBV25-1	TRBJ1-1	CASSWGARRATEAFF	KLGGALQAK
1696	TRAV8-3	TRAJ18	CAVGAMGGSTLGRLYF	TRBV25-1	TRBJ1-1	CASSDPRTGWAFF	KLGGALQAK
1697	TRAV8-3	TRAJ20	CAVGGNDYKLSF	TRBV25-1	TRBJ1-1	CASGGTLGMNTEAFF	KLGGALQAK
1699	TRAV1-2	TRAJ34	CAVSSMITDKLIF	TRBV27	TRBJ1-1	CASRQQCWSGQGRCTEAFF	KLGGALQAK
1703	TRAV12-1	TRAJ23	CVVNKIYNQGGKLIF	TRBV27	TRBJ1-1	CASSLTRAEMNTEAFF	KLGGALQAK
1706	TRAV12-2	TRAJ33	CAGTDSNYQLIW	TRBV27	TRBJ1-1	CASSLYSQDTEAFF	KLGGALQAK
1707	TRAV12-2	TRAJ49	CAVTTGNQFYF	TRBV27	TRBJ1-1	CASSFGQGDFFTEAFF	KLGGALQAK
1709	TRAV12-3	TRAJ33	CAMSGAPSVDSNYQLIW	TRBV27	TRBJ1-1	CASRPRDRGLSTEAFF	KLGGALQAK
1712	TRAV13-1	TRAJ31	CAASKGNNARLMF	TRBV27	TRBJ1-1	CASSLLGQKAFF	KLGGALQAK
1713	TRAV13-1	TRAJ52	CAAAYGGTSYGKLTF	TRBV27	TRBJ1-1	CASSHTQGARTEAFF	KLGGALQAK
1714	TRAV13-2	TRAJ43	CAERGRDDMRF	TRBV27	TRBJ1-1	CASSWTGGSLLNTEAFF	KLGGALQAK
1716	TRAV14DV4	TRAJ33	CAMRESDSNYQLIW	TRBV27	TRBJ1-1	CASSLSAGMNTEAFF	KLGGALQAK
1718	TRAV14DV4	TRAJ49	CAMRGPNTGNQFYF	TRBV27	TRBJ1-1	CASSFGAGVTEAFF	KLGGALQAK
1720	TRAV17	TRAJ20	CATDGNDYKLSF	TRBV27	TRBJ1-1	CASSPEGQPNTEAFF	KLGGALQAK
1723	TRAV17	TRAJ40	CATDGRGTYKYIF	TRBV27	TRBJ1-1	CASRWTGGDTEAFF	KLGGALQAK
1726	TRAV19	TRAJ21	CALSGAYNFNKFYF	TRBV27	TRBJ1-1	CASSLGPGGNTEAFF	KLGGALQAK
1731	TRAV19	TRAJ56	CALTITGANSKLTF	TRBV27	TRBJ1-1	CASSTAGHNTEAFF	KLGGALQAK
1732	TRAV20	TRAJ11	CAVQPRAMNSGYSTLTF	TRBV27	TRBJ1-1	CASSLIENTEAFF	KLGGALQAK
1733	TRAV20	TRAJ27	CAVLSNAGKSTF	TRBV27	TRBJ1-1	CASSLLGGDTEAFF	RLRAEAQVK
1734	TRAV20	TRAJ34	CAARIYNTDKLIF	TRBV27	TRBJ1-1	CASVGGGGTEAFF	KLGGALQAK
1739	TRAV22	TRAJ42	CAVEFVGYGGSQGNLIF	TRBV27	TRBJ1-1	CASSLIGFGGLNTEAFF	KLGGALQAK
1745	TRAV29DV5	TRAJ9	CAASDSSGGFKTIF	TRBV27	TRBJ1-1	CASSSDLNTEAFF	KLGGALQAK
1750	TRAV38-2DV8	TRAJ43	CAYRGDNDMRF	TRBV27	TRBJ1-1	CASSFVGGFMATEAFF	KLGGALQAK
1751	TRAV39	TRAJ27	CAVDTNAGKSTF	TRBV27	TRBJ1-1	CASMTGSTEAFF	KLGGALQAK
1752	TRAV4	TRAJ18	CLVGGGSTLGRLYF	TRBV27	TRBJ1-1	CASSWTGALNTEAFF	KLGGALQAK
1753	TRAV41	TRAJ48	CAAPPSFGNEKLTF	TRBV27	TRBJ1-1	CASSLSGQGNTEAFF	KLGGALQAK
1763	TRAV12-2	TRAJ17	CAVEAAGNKLTF	TRBV28	TRBJ1-1	CASSLGDPGTEAFF	KLGGALQAK
1764	TRAV12-2	TRAJ3	CAVNRYSSASKIIF	TRBV28	TRBJ1-1	CASSLERGVSAAFF	KLGGALQAK
1765	TRAV13-1	TRAJ26	CAAIDGQNFVF	TRBV28	TRBJ1-1	CASSLRQDMNTEAFF	KLGGALQAK
1771	TRAV19	TRAJ12	CALSEAEMDSSYKLIF	TRBV28	TRBJ1-1	CASSLSGLSEAFF	KLGGALQAK
1772	TRAV19	TRAJ18	CALSSDRGSTLGRLYF	TRBV28	TRBJ1-1	CASSLFGSKGGAFF	KLGGALQAK
1773	TRAV20	TRAJ52	CAVRRAGGTSYGKLTF	TRBV28	TRBJ1-1	CASSPRWDDPVVNAEAFF	KLGGALQAK
1776	TRAV38-2DV8	TRAJ49	CAYRSALTGNQFYF	TRBV28	TRBJ1-1	CASSPTGRVVPLPNTEAFF	KLGGALQAK
1780	TRAV5	TRAJ39	CAEINAGNMLTF	TRBV28	TRBJ1-1	CASSLGGFDMNTEAFF	KLGGALQAK
1783	TRAV8-6	TRAJ4	CAVSEVWGYNKLIF	TRBV28	TRBJ1-1	CASSLMTGMNTEAFF	KLGGALQAK
1787	TRAV14DV4	TRAJ58	CAMRDLGRGSRLTF	TRBV29-1	TRBJ1-1	CSVAGTFEAFF	KLGGALQAK
1789	TRAV19	TRAJ26	CALSGANRNYGQNFVF	TRBV29-1	TRBJ1-1	CSVGFREMGATEAFF	KLGGALQAK
1793	TRAV19	TRAJ52	CALSENAGGTSYGKLTF	TRBV29-1	TRBJ1-1	CSVPGGANTEAFF	KLGGALQAK
1794	TRAV19	TRAJ52	CALSEASPGTSYGKLTF	TRBV29-1	TRBJ1-1	CSVGGASNTEAFF	KLGGALQAK
1795	TRAV19	TRAJ52	CALSEGAGGTSYGKLTF	TRBV29-1	TRBJ1-1	CSVPPGGAGRAFF	KLGGALQAK
1796	TRAV19	TRAJ52	CALSEATGGTSYGKLTF	TRBV29-1	TRBJ1-1	CSVPGTVNTEAFF	KLGGALQAK
1797	TRAV19	TRAJ54	CALSASPVQGAQKLVF	TRBV29-1	TRBJ1-1	CSVEKNTEAFF	KLGGALQAK
1801	TRAV21	TRAJ24	CAVVDSWGKLQF	TRBV29-1	TRBJ1-1	CSVEDFEGGSGTEAFF	KLGGALQAK
1808	TRAV27	TRAJ20	CAGAPSNDYKLSF	TRBV29-1	TRBJ1-1	CSVAATGNTEAFF	KLGGALQAK
1809	TRAV27	TRAJ20	CAGISSNDYKLSF	TRBV29-1	TRBJ1-1	CSVAGTGNTEAFF	KLGGALQAK
1810	TRAV27	TRAJ20	CAGVVTNDYKLSF	TRBV29-1	TRBJ1-1	CSVAGTGNTEAFF	KLGGALQAK
1812	TRAV27	TRAJ20	CAGPDVNDYKLSF	TRBV29-1	TRBJ1-1	CSVASVGNTEAFF	KLGGALQAK
1813	TRAV27	TRAJ20	CAGVGSNDYKLSF	TRBV29-1	TRBJ1-1	CSVAGTGNTEAFF	KLGGALQAK
1814	TRAV27	TRAJ20	CAGGPQNDYKLSF	TRBV29-1	TRBJ1-1	CSVAGVGNTEAFF	KLGGALQAK
1815	TRAV27	TRAJ20	CAGVGSNDYKLSF	TRBV29-1	TRBJ1-1	CSVVGVGNTEAFF	KLGGALQAK
1816	TRAV27	TRAJ20	CAGVASNDYKLSF	TRBV29-1	TRBJ1-1	CSVAGTGNTEAFF	KLGGALQAK
1817	TRAV27	TRAJ20	CAGVPSNDYKLSF	TRBV29-1	TRBJ1-1	CSVVGVGNTEAFF	KLGGALQAK
1818	TRAV27	TRAJ20	CAGVSSNDYKLSF	TRBV29-1	TRBJ1-1	CSVVGTGNTEAFF	KLGGALQAK
1824	TRAV38-1	TRAJ48	CAFLFGNEKLTF	TRBV29-1	TRBJ1-1	CSVENLPEAFF	KLGGALQAK
1825	TRAV38-2DV8	TRAJ43	CAYRSFGNNDMRF	TRBV29-1	TRBJ1-1	CSVNKRGAGGMNTEAFF	KLGGALQAK
1826	TRAV4	TRAJ10	CLVGELGGGNKLTF	TRBV29-1	TRBJ1-1	CSVPSSNTEAFF	KLGGALQAK
1830	TRAV8-2	TRAJ30	CVVSDLGKIIF	TRBV29-1	TRBJ1-1	CSVRARGYTEAFF	KLGGALQAK
1837	TRAV1-2	TRAJ8	CAVRDADTGFQKLVF	TRBV3-1	TRBJ1-1	CASSQNGGAHRLMNTEAFF	KLGGALQAK
1839	TRAV12-2	TRAJ26	CAVDEDNYGQNFVF	TRBV3-1	TRBJ1-1	CASSQRGNTEAFF	KLGGALQAK
1840	TRAV12-2	TRAJ26	CAVDRDNYGQNFVF	TRBV3-1	TRBJ1-1	CASSQRGNTEAFF	KLGGALQAK
1853	TRAV10	TRAJ32	CVVSARGGATNKLIF	TRBV30	TRBJ1-1	CAWSAGQGFTEAFF	KLGGALQAK
1855	TRAV12-2	TRAJ7	CAVPSYGNNRLAF	TRBV30	TRBJ1-1	CAWSVGGGEAFF	KLGGALQAK
1856	TRAV13-1	TRAJ47	CAASGNKLVF	TRBV30	TRBJ1-1	CAWNLGQLNTEAFF	KLGGALQAK
1858	TRAV13-2	TRAJ40	CAENKGGYKYIF	TRBV30	TRBJ1-1	CAWSVSAGRHTEAFF	KLGGALQAK
1860	TRAV17	TRAJ24	CARDSWGKLQF	TRBV30	TRBJ1-1	CAWRGQDMNTEAFF	KLGGALQAK
1862	TRAV20	TRAJ39	CAVNPNNAGNMLTF	TRBV30	TRBJ1-1	CAWTRTGNTEAFF	KLGGALQAK
1868	TRAV5	TRAJ31	CAEYNARLMF	TRBV30	TRBJ1-1	CAWRISSEAFF	KLGGALQAK
1869	TRAV5	TRAJ39	CAESIWNNAGNMLTF	TRBV30	TRBJ1-1	CAWSFGVDPGSEAFF	KLGGALQAK
1874	TRAV1-2	TRAJ10	CAVEEGGGNKLTF	TRBV4-1	TRBJ1-1	CASSRQSNTEAFF	KLGGALQAK
1878	TRAV12-2	TRAJ31	CAVNRVRDARLMF	TRBV4-1	TRBJ1-1	CASRVGNTEAFF	AVFDRKSDAK
1884	TRAV13-2	TRAJ45	CAEAGGGADGLTF	TRBV4-1	TRBJ1-1	CASSSLGGVDTEAFF	KLGGALQAK
1885	TRAV13-2	TRAJ53	CAENIDSGGSNYKLTF	TRBV4-1	TRBJ1-1	CASSQAPARNTEAFF	KLGGALQAK
1886	TRAV13-2	TRAJ7	CAESVGYGNNRLAF	TRBV4-1	TRBJ1-1	CASRPSDRATEAFF	KLGGALQAK
1891	TRAV19	TRAJ26	CALSEANYGQNFVF	TRBV4-1	TRBJ1-1	CASSHGTGGNTEAFF	KLGGALQAK
1892	TRAV19	TRAJ4	CALSQAFSGGYNKLIF	TRBV4-1	TRBJ1-1	CASSQDSGGTLNTEAFF	KLGGALQAK
1898	TRAV22	TRAJ6	CAVERRSGGSYIPTF	TRBV4-1	TRBJ1-1	CASSQGMTEAFF	KLGGALQAK
1899	TRAV23DV6	TRAJ45	CAAVHSGGGADGLTF	TRBV4-1	TRBJ1-1	CASSPENRGAEAFF	KLGGALQAK
1901	TRAV26-2	TRAJ30	CILIYMNRDDKIIF	TRBV4-1	TRBJ1-1	CASREGESNTEAFF	KLGGALQAK
1903	TRAV29DV5	TRAJ26	CAASGDYGQNFVF	TRBV4-1	TRBJ1-1	CASSQAPLGNTEAFF	KLGGALQAK
1905	TRAV29DV5	TRAJ43	CAASAWGNNDMRF	TRBV4-1	TRBJ1-1	CASSQGLPAGNTEAFF	KLGGALQAK
1907	TRAV39	TRAJ27	CAVDMGAGKSTF	TRBV4-1	TRBJ1-1	CASSQQQGYGTEAFF	KLGGALQAK
1909	TRAV5	TRAJ20	CAESMNDYKLSF	TRBV4-1	TRBJ1-1	CASSRPGQENTEAFF	KLGGALQAK
1914	TRAV9-2	TRAJ20	CALDANDYKLSF	TRBV4-1	TRBJ1-1	CASSQTGLTNTEAFF	KLGGALQAK
1918	TRAV1-2	TRAJ23	CAVHNQGGKLIF	TRBV4-2	TRBJ1-1	CASSQNRVGAEAFF	KLGGALQAK
1920	TRAV17	TRAJ54	CATDPQGAQKLVF	TRBV4-2	TRBJ1-1	CASSQGGGWTEAFF	KLGGALQAK
1927	TRAV1-2	TRAJ34	CAVRDSADKLIF	TRBV4-3	TRBJ1-1	CASSQDHQGGGTEAFF	KLGGALQAK
1928	TRAV12-2	TRAJ17	CAVNEAAGNKLTF	TRBV4-3	TRBJ1-1	CASSQGYRLGTEAFF	KLGGALQAK
1930	TRAV13-2	TRAJ32	CAENGGATNKLIF	TRBV4-3	TRBJ1-1	CASSQGQGNTEAFF	KLGGALQAK
1934	TRAV24	TRAJ52	CAFIGDAGGTSYGKLTF	TRBV4-3	TRBJ1-1	CASSQDNGGMVAEAFF	KLGGALQAK
1937	TRAV38-1	TRAJ43	CAFEWGNNNNDMRF	TRBV4-3	TRBJ1-1	CASSQGGQGATEAFF	KLGGALQAK
1938	TRAV8-3	TRAJ49	CAVGAGTGNQFYF	TRBV4-3	TRBJ1-1	CASSQETGWGTEAFF	KLGGALQAK
1944	TRAV1-2	TRAJ39	CAVRASNAGNMLTF	TRBV5-1	TRBJ1-1	CASSLAGQTPPWDTEAFF	KLGGALQAK
1946	TRAV1-2	TRAJ6	CAVRSSGGSYIPTF	TRBV5-1	TRBJ1-1	CASSLTPNTEAFF	KLGGALQAK
1947	TRAV12-1	TRAJ43	CVVGNNNDMRF	TRBV5-1	TRBJ1-1	CASSLVIRNEAFF	KLGGALQAK
1949	TRAV13-1	TRAJ8	CAAITGFQKLVF	TRBV5-1	TRBJ1-1	CASSLRALNTEAFF	KLGGALQAK
1950	TRAV13-2	TRAJ15	CAEIPKNQAGTALIF	TRBV5-1	TRBJ1-1	CASSDGTGNTEAFF	KLGGALQAK
1951	TRAV13-2	TRAJ4	CAENIGTLSGGYNKLIF	TRBV5-1	TRBJ1-1	CASRTKQGATEAFF	KLGGALQAK
1952	TRAV14DV4	TRAJ22	CAMRRPISSGSARQLTF	TRBV5-1	TRBJ1-1	CASSLGRGLNTEAFF	KLGGALQAK
1954	TRAV14DV4	TRAJ4	CAMRRPSGGYNKLIF	TRBV5-1	TRBJ1-1	CASSLVWGAEPEAFF	KLGGALQAK
1958	TRAV17	TRAJ36	CAQTGANNLFF	TRBV5-1	TRBJ1-1	CASSLGGYRAEAFF	KLGGALQAK
1960	TRAV20	TRAJ20	CAVPSSNDYKLSF	TRBV5-1	TRBJ1-1	CASSEGGGTEAFF	KLGGALQAK
1961	TRAV20	TRAJ20	CAVRANDYKLSF	TRBV5-1	TRBJ1-1	CASSKGQASTEAFF	KLGGALQAK
1964	TRAV30	TRAJ17	CGTLDAAGNKLTF	TRBV5-1	TRBJ1-1	CASSAGITNTEAFF	KLGGALQAK
1965	TRAV38-1	TRAJ41	CAFRSGYALNF	TRBV5-1	TRBJ1-1	CASSLPGGALNTEAFF	KLGGALQAK
1969	TRAV4	TRAJ27	CLVGDSAGKSTF	TRBV5-1	TRBJ1-1	CASSPHGQGYTEAFF	KLGGALQAK
1970	TRAV5	TRAJ45	CAEIVRGGGADGLTF	TRBV5-1	TRBJ1-1	CASSADLGNTEAFF	KLGGALQAK
1974	TRAV1-2	TRAJ15	CAVRGLQAGTALIF	TRBV5-4	TRBJ1-1	CASSPTVNTEAFF	KLGGALQAK
1976	TRAV14DV4	TRAJ22	CAMRGISSGSARQLTF	TRBV5-4	TRBJ1-1	CASSFWTGETEAFF	KLGGALQAK
1982	TRAV25	TRAJ49	CAGGDTGNQFYF	TRBV5-4	TRBJ1-1	CASSWGVRDMNTEAFF	KLGGALQAK
1983	TRAV26-2	TRAJ52	CILRDFIGAGGTSYGKLTF	TRBV5-4	TRBJ1-1	CASSLGGMEGTEAFF	KLGGALQAK
1987	TRAV38-2DV8	TRAJ41	CAYRSAADSGYALNF	TRBV5-4	TRBJ1-1	CASSLGLGKSVDTEAFF	KLGGALQAK
1988	TRAV39	TRAJ43	CAVDMVNDMRF	TRBV5-4	TRBJ1-1	CASSLAWGLNTEAFF	KLGGALQAK
1991	TRAV8-4	TRAJ41	CAVTPMISNSGYALNF	TRBV5-4	TRBJ1-1	CASSLGETEAFF	KLGGALQAK
1992	TRAV8-6	TRAJ21	CAVSDRDNFNKFYF	TRBV5-4	TRBJ1-1	CASSRTENTEAFF	KLGGALQAK
1993	TRAV1-1	TRAJ12	CAVHILDDSSYKLIF	TRBV5-5	TRBJ1-1	CASSSTGGTEAFF	KLGGALQAK
1995	TRAV12-2	TRAJ48	CAVNYNFGNEKLTF	TRBV5-5	TRBJ1-1	CASSLAGGATEAFF	KLGGALQAK
1998	TRAV38-1	TRAJ40	CAFMSPSGTYKYIF	TRBV5-5	TRBJ1-1	CASSPTSGIPATEAFF	KLGGALQAK
2000	TRAV5	TRAJ37	CAESRGNTGKLIF	TRBV5-5	TRBJ1-1	CASSPLDRGEAFF	KLGGALQAK
2001	TRAV8-3	TRAJ26	CAVGDNYGQNFVF	TRBV5-5	TRBJ1-1	CASSLKGPIGTEAFF	KLGGALQAK
2002	TRAV8-3	TRAJ39	CAVDLPENAGNMLTF	TRBV5-5	TRBJ1-1	CASSLAPWSGDTEAFF	KLGGALQAK
2004	TRAV1-1	TRAJ3	CAVRDPPYSSASKIIF	TRBV5-6	TRBJ1-1	CASSLRDGSEAFF	KLGGALQAK
2006	TRAV10	TRAJ20	CVVFNDYKLSF	TRBV5-6	TRBJ1-1	CASSLVGSEMNTEAFF	KLGGALQAK
2007	TRAV10	TRAJ7	CVVSTFYGNNRLAF	TRBV5-6	TRBJ1-1	CASSLRDGSEAFF	KLGGALQAK
2009	TRAV13-1	TRAJ11	CAAKEGYSTLTF	TRBV5-6	TRBJ1-1	CASSLRDGSEAFF	KLGGALQAK
2010	TRAV13-1	TRAJ42	CAARQASQGNLIF	TRBV5-6	TRBJ1-1	CASSLASGGGAAFF	KLGGALQAK
2011	TRAV19	TRAJ27	CALSEANTNAGKSTF	TRBV5-6	TRBJ1-1	CASSLAGPNTEAFF	KLGGALQAK
2014	TRAV29DV5	TRAJ52	CAASEPGGTSYGKLTF	TRBV5-6	TRBJ1-1	CASSGGVTEAFF	KLGGALQAK
2017	TRAV38-2DV8	TRAJ40	CAIEDDSGTYKYIF	TRBV5-6	TRBJ1-1	CASSLRDGSEAFF	KLGGALQAK
2018	TRAV38-2DV8	TRAJ52	CAYRSLGGTSYGKLTF	TRBV5-6	TRBJ1-1	CASRIGNTEAFF	KLGGALQAK
2019	TRAV4	TRAJ9	CLVGDINTGGFKTIF	TRBV5-6	TRBJ1-1	CASSFSPTEAFF	KLGGALQAK
2024	TRAV6	TRAJ9	CALDGNTGGFKTIF	TRBV5-6	TRBJ1-1	CASGQGNTEAFF	KLGGALQAK
2028	TRAV1-2	TRAJ29	CAVRDSGNTPLVF	TRBV5-8	TRBJ1-1	CASSLVDGNTEAFF	KLGGALQAK
2031	TRAV17	TRAJ6	CATDDPRAAGGSYIPTF	TRBV5-8	TRBJ1-1	CASSLNGMNTEAFF	KLGGALQAK
2032	TRAV19	TRAJ13	CALLSGGYQKVTF	TRBV5-8	TRBJ1-1	CASRYRDRMNTEAFF	KLGGALQAK
2034	TRAV26-2	TRAJ29	CILRVTNSGNTPLVF	TRBV5-8	TRBJ1-1	CASLPDEVNTEAFF	KLGGALQAK
2035	TRAV8-6	TRAJ10	CAVSEGLTGGGNKLTF	TRBV5-8	TRBJ1-1	CASSNRGLLAEAFF	KLGGALQAK
2036	TRAV1-2	TRAJ33	CAVRDSNYQLIW	TRBV6-1	TRBJ1-1	CASSVGQGEGYTEAFF	KLGGALQAK
2041	TRAV12-2	TRAJ53	CAVMWRGGSNYKLTF	TRBV6-1	TRBJ1-1	CASSRNMNTEAFF	KLGGALQAK
2045	TRAV13-2	TRAJ47	CAENSLYGNKLVF	TRBV6-1	TRBJ1-1	CASSEGPDTEAFF	KLGGALQAK
2046	TRAV14DV4	TRAJ9	CAMREARTGGFKTIF	TRBV6-1	TRBJ1-1	CASSVFLRGANTEAFF	KLGGALQAK
2051	TRAV17	TRAJ47	CATVAIMEYGNKLVF	TRBV6-1	TRBJ1-1	CASREERKAFF	KLGGALQAK
2053	TRAV19	TRAJ52	CALSENAGGTSYGKLTF	TRBV6-1	TRBJ1-1	CASSRDRRYMNTEAFF	KLGGALQAK
2056	TRAV23DV6	TRAJ33	CAASRRSNYQLIW	TRBV6-1	TRBJ1-1	CASSDLPEAFF	KLGGALQAK
2058	TRAV38-1	TRAJ45	CASHSGGGADGLTF	TRBV6-1	TRBJ1-1	CASSEVFGANTEAFF	RLRAEAQVK
2064	TRAV8-4	TRAJ29	CAVGASGNTPLVF	TRBV6-1	TRBJ1-1	CASSKGHVNTEAFF	KLGGALQAK
2065	TRAV1-2	TRAJ4	CAVFSGGYNKLIF	TRBV6-3	TRBJ1-1	CASSYRVSEAFF	KLGGALQAK
2069	TRAV13-1	TRAJ20	CAASGPNDYKLSF	TRBV6-3	TRBJ1-1	CASSYPQGGEAFF	KLGGALQAK
2070	TRAV13-2	TRAJ43	CAENIENNDMRF	TRBV6-3	TRBJ1-1	CASSLGGQGWTEAFF	KLGGALQAK
2072	TRAV17	TRAJ24	CATFLTDSWGKLQF	TRBV6-3	TRBJ1-1	CASSYSVTDNAEAFF	KLGGALQAK
2076	TRAV29DV5	TRAJ40	CAATGSGTYKYIF	TRBV6-3	TRBJ1-1	CASSQQGAEAFF	KLGGALQAK
2077	TRAV4	TRAJ27	CLVGPVYNAGKSTF	TRBV6-3	TRBJ1-1	CASSSGTGANTEAFF	KLGGALQAK
2080	TRAV5	TRAJ26	CAPRGDNYGQNFVF	TRBV6-3	TRBJ1-1	CASSYSNAEAFF	KLGGALQAK
2082	TRAV8-3	TRAJ9	CAVAPTGGFKTIF	TRBV6-3	TRBJ1-1	CASSYSSTGDSEAFF	KLGGALQAK
2083	TRAV1-2	TRAJ13	CAVNSGGYQKVTF	TRBV6-4	TRBJ1-1	CASSDSGAGEAFF	KLGGALQAK
2084	TRAV1-2	TRAJ28	CAVRAGGAGSYQLTF	TRBV6-4	TRBJ1-1	CASSDGRDGDTEAFF	KLGGALQAK
2086	TRAV12-1	TRAJ12	CVVNGMDSSYKLIF	TRBV6-4	TRBJ1-1	CASSDSRTATEAFF	KLGGALQAK
2087	TRAV13-2	TRAJ30	CAENIGDDKIIF	TRBV6-4	TRBJ1-1	CASSERWDTEAFF	KLGGALQAK
2091	TRAV8-4	TRAJ4	CAVSATFSGGYNKLIF	TRBV6-4	TRBJ1-1	CASSDSYSPNTEAFF	KLGGALQAK
2093	TRAV12-1	TRAJ33	CVVLDSNYQLIW	TRBV6-5	TRBJ1-1	CASSWDREMNTEAFF	KLGGALQAK
2094	TRAV12-2	TRAJ10	CAVPRLTGGGNKLTF	TRBV6-5	TRBJ1-1	CASSYSKWGDWTEAFF	KLGGALQAK
2098	TRAV13-1	TRAJ52	CAAGGTSYGKLTF	TRBV6-5	TRBJ1-1	CASSYLDGNTEAFF	KLGGALQAK
2099	TRAV13-1	TRAJ6	CAASGGSYIPTF	TRBV6-5	TRBJ1-1	CASSYAQGVSTEAFF	KLGGALQAK
2100	TRAV13-2	TRAJ30	CAENSDDKIIF	TRBV6-5	TRBJ1-1	CASSYSTGGNTEAFF	KLGGALQAK
2101	TRAV14DV4	TRAJ3	CAMREGGYSSASKIIF	TRBV6-5	TRBJ1-1	CASRPQGAVEAFF	KLGGALQAK
2102	TRAV14DV4	TRAJ40	CAMREGQVTSGTYKYIF	TRBV6-5	TRBJ1-1	CASSLVELNTEAFF	KLGGALQAK
2104	TRAV19	TRAJ47	CALGLMEYGNKLVF	TRBV6-5	TRBJ1-1	CASNPGQENTEAFF	KLGGALQAK
2105	TRAV21	TRAJ15	CAVNFQAGTALIF	TRBV6-5	TRBJ1-1	CASTLRESEAFF	KLGGALQAK
2108	TRAV21	TRAJ5	CAVMDTGRRALTF	TRBV6-5	TRBJ1-1	CASSYSRTGGLNTEAFF	KLGGALQAK
2111	TRAV24	TRAJ21	CAFHDNFNKFYF	TRBV6-5	TRBJ1-1	CASSYSTTSVLPSEAFF	KLGGALQAK
2115	TRAV29DV5	TRAJ23	CAASFYNQGGKLIF	TRBV6-5	TRBJ1-1	CASSFDRAIGGTEAFF	KLGGALQAK
2119	TRAV38-2DV8	TRAJ32	CAYNHGGATNKLIF	TRBV6-5	TRBJ1-1	CASSPRLMGTNTEAFF	KLGGALQAK
2121	TRAV38-2DV8	TRAJ43	CAYRSAGDMRF	TRBV6-5	TRBJ1-1	CASSYLTGIGTEAFF	KLGGALQAK
2122	TRAV38-2DV8	TRAJ48	CAYRSASFGNEKLTF	TRBV6-5	TRBJ1-1	CASSYGDTEAFF	KLGGALQAK
2124	TRAV4	TRAJ29	CLVGDMAGNTPLVF	TRBV6-5	TRBJ1-1	CASSYIGVKTEAFF	KLGGALQAK
2125	TRAV41	TRAJ34	CAVPTYNTDKLIF	TRBV6-5	TRBJ1-1	CASSYSGGENTEAFF	KLGGALQAK
2126	TRAV41	TRAJ45	CAVRIQGGGADGLTF	TRBV6-5	TRBJ1-1	CASKTGLNTEAFF	KLGGALQAK
2129	TRAV8-3	TRAJ49	CAVARTGNQFYF	TRBV6-5	TRBJ1-1	CASSYIQGRNTEAFF	KLGGALQAK
2132	TRAV9-2	TRAJ10	CALSEAGGGNKLTF	TRBV6-5	TRBJ1-1	CASSYSGGNTEAFF	KLGGALQAK
2151	TRAV14DV4	TRAJ12	CAMREEDSSYKLIF	TRBV7-3	TRBJ1-1	CASSPWNTEAFF	KLGGALQAK
2159	TRAV12-1	TRAJ32	CVVNGYGGATNKLIF	TRBV7-6	TRBJ1-1	CASSLSSGQGNTEAFF	KLGGALQAK
2160	TRAV12-1	TRAJ42	CVVRLYYGGSQGNLIF	TRBV7-6	TRBJ1-1	CASSGTANMNTEAFF	KLGGALQAK
2165	TRAV20	TRAJ58	CAVQAREETSGSRLTF	TRBV7-6	TRBJ1-1	CASSLFPVAKAFF	KLGGALQAK
2166	TRAV27	TRAJ17	CAGSMIKAAGNKLTF	TRBV7-6	TRBJ1-1	CASSPALGGVPEAFF	KLGGALQAK
2169	TRAV8-2	TRAJ15	CVVSEGGGTALIF	TRBV7-6	TRBJ1-1	CASSFDRDLNTEAFF	KLGGALQAK
2171	TRAV12-2	TRAJ34	CAVIRNTDKLIF	TRBV7-7	TRBJ1-1	CASSPLLQGNTEAFF	KLGGALQAK
2174	TRAV12-1	TRAJ27	CVVNTNAGKSTF	TRBV7-8	TRBJ1-1	CASSPLPHMNTEAFF	KLGGALQAK
2178	TRAV14DV4	TRAJ49	CAMRTNTGNQFYF	TRBV7-8	TRBJ1-1	CASSLGAGGAGNTEAFF	KLGGALQAK
2182	TRAV27	TRAJ30	CAGVFRDDKIIF	TRBV7-8	TRBJ1-1	CASSFPDGNTEAFF	KLGGALQAK
2183	TRAV29DV5	TRAJ15	CAAVNQAGTALIF	TRBV7-8	TRBJ1-1	CASSSRHEAFF	KLGGALQAK
2186	TRAV34	TRAJ54	CGADSPFPLQGAQKLVF	TRBV7-8	TRBJ1-1	CASSFFGNTEAFF	KLGGALQAK
2187	TRAV38-2DV8	TRAJ32	CAYRPWSSGATNKLIF	TRBV7-8	TRBJ1-1	CASSHSTGSSTEAFF	KLGGALQAK
2188	TRAV38-2DV8	TRAJ33	CAYRSTSSPWNSNYQLIW	TRBV7-8	TRBJ1-1	CASRPITGGGYTEAFF	KLGGALQAK
2192	TRAV1-1	TRAJ5	CAVRDTGRRALTF	TRBV7-9	TRBJ1-1	CASSLGDNTEAFF	KLGGALQAK
2193	TRAV1-2	TRAJ24	CAVRGDSWGKFQF	TRBV7-9	TRBJ1-1	CASSLVGGSRAEAFF	KLGGALQAK
2194	TRAV1-2	TRAJ41	CAVRTDSGYALNF	TRBV7-9	TRBJ1-1	CASSRQGAMNTEAFF	KLGGALQAK
2195	TRAV12-1	TRAJ15	CVVTRGSGTALIF	TRBV7-9	TRBJ1-1	CASSAPDRGNTEAFF	KLGGALQAK
2196	TRAV12-1	TRAJ23	CVCNQGGKLIF	TRBV7-9	TRBJ1-1	CASSLVSGPTEAFF	KLGGALQAK
2197	TRAV12-2	TRAJ24	CAALDSWGKFQF	TRBV7-9	TRBJ1-1	CASSDRGGIGGSAFF	KLGGALQAK
2210	TRAV19	TRAJ42	CALSELNYGGSQGNLIF	TRBV7-9	TRBJ1-1	CASLGTPMNTEAFF	KLGGALQAK
2211	TRAV19	TRAJ52	CALSAGGTSYGKLTF	TRBV7-9	TRBJ1-1	CASSFTLEAFF	KLGGALQAK
2212	TRAV20	TRAJ20	CAVQAESNDYKLSF	TRBV7-9	TRBJ1-1	CASKTNTEAFF	KLGGALQAK
2221	TRAV29DV5	TRAJ36	CAATSQTGANNLFF	TRBV7-9	TRBJ1-1	CASSPGVNTEAFF	KLGGALQAK
2224	TRAV3	TRAJ41	CAVRAYSGYALNF	TRBV7-9	TRBJ1-1	CASSLPGRGFFFNTEAFF	KLGGALQAK
2226	TRAV4	TRAJ42	CPRGGGSQGNLIF	TRBV7-9	TRBJ1-1	CASSLALTGVGTEAFF	KLGGALQAK
2227	TRAV5	TRAJ6	CADMGGSYIPTF	TRBV7-9	TRBJ1-1	CASSLSEKLEAFF	KLGGALQAK
2229	TRAV8-1	TRAJ48	CAVNAQETNFGNEKLTF	TRBV7-9	TRBJ1-1	CASSLASGRSTEAFF	KLGGALQAK
2236	TRAV1-2	TRAJ26	CAVIGYGQNFVF	TRBV9	TRBJ1-1	CASSPIGGRDTEAFF	KLGGALQAK
2245	TRAV12-1	TRAJ52	CVVNMAYAGGTSYGKLTF	TRBV9	TRBJ1-1	CASSPGVGAEAFF	KLGGALQAK
2246	TRAV12-2	TRAJ38	CAVTYAGNNRKLIW	TRBV9	TRBJ1-1	CASSPTGGNTEAFF	KLGGALQAK
2249	TRAV13-2	TRAJ20	CAENGGSDYKLSF	TRBV9	TRBJ1-1	CASSVTNGGTEAFF	KLGGALQAK
2250	TRAV13-2	TRAJ52	CAENIGAGGTSYGKLTF	TRBV9	TRBJ1-1	CASSVGGGTEAFF	KLGGALQAK
2254	TRAV14DV4	TRAJ28	CAMRESGAGSYQLTF	TRBV9	TRBJ1-1	CASSGDRGLGTEAFF	KLGGALQAK
2257	TRAV17	TRAJ40	CATAPSGTYKYIF	TRBV9	TRBJ1-1	CASSVDTGFTEAFF	AVFDRKSDAK
2259	TRAV17	TRAJ57	CATDQGGGSEKLVF	TRBV9	TRBJ1-1	CASSPWTGPLNTEAFF	KLGGALQAK
2261	TRAV19	TRAJ40	CALSEASGTYKYIF	TRBV9	TRBJ1-1	CASSVSGLNTEAFF	KLGGALQAK
2266	TRAV21	TRAJ43	CAVRLAIPSNNNDMRF	TRBV9	TRBJ1-1	CASSGGGYTEAFF	KLGGALQAK
2269	TRAV26-1	TRAJ43	CIVRANNNDMRF	TRBV9	TRBJ1-1	CASTRDITGGNTEAFF	KLGGALQAK
2270	TRAV26-1	TRAJ43	CIVRDHNNDMRF	TRBV9	TRBJ1-1	CASSVVPMGTAGNTEAFF	KLGGALQAK
2276	TRAV27	TRAJ53	CAGGSNYKLTF	TRBV9	TRBJ1-1	CASSEGGQSREAFF	KLGGALQAK
2277	TRAV29DV5	TRAJ57	CAASKTQGGSEKLVF	TRBV9	TRBJ1-1	CASSASVGGYTEAFF	KLGGALQAK
2281	TRAV41	TRAJ58	CAVKEETSGSRLTF	TRBV9	TRBJ1-1	CASSGKQGCDTEAFF	KLGGALQAK
2284	TRAV8-3	TRAJ9	CAVAPTGGFKTIF	TRBV9	TRBJ1-1	CASSDGGGGSEAFF	KLGGALQAK
2288	TRAV12-1	TRAJ42	CVVNPFYGGSQGNLIF	TRBV10-2	TRBJ1-2	CASSEGSTYGYTF	KLGGALQAK
2289	TRAV12-2	TRAJ15	CAVKEGQAGTALIF	TRBV10-2	TRBJ1-2	CASGDLGGYGYTF	KLGGALQAK
2296	TRAV10	TRAJ6	CVVSASRGSYIPTF	TRBV10-3	TRBJ1-2	CAISESGQEDNYGYTF	KLGGALQAK
2299	TRAV21	TRAJ30	CAVRGRDDKIIF	TRBV10-3	TRBJ1-2	CAISPGGVGYGYTF	KLGGALQAK
2302	TRAV21	TRAJ57	CAARPHQGGSEKLVF	TRBV10-3	TRBJ1-2	CAISGPNYGYTF	KLGGALQAK
2305	TRAV5	TRAJ34	CAESRADKLIF	TRBV10-3	TRBJ1-2	CAISESDRTYGYTF	KLGGALQAK
2306	TRAV1-1	TRAJ29	CAVRSQNSGNTPLVF	TRBV11-2	TRBJ1-2	CASSLVTGGRGYTF	KLGGALQAK
2315	TRAV27	TRAJ57	CAGAQGGSEKLVF	TRBV11-2	TRBJ1-2	CASSLALIPYGYTF	KLGGALQAK
2321	TRAV4	TRAJ20	CLVGDTDYKLSF	TRBV11-2	TRBJ1-2	CASSQETDLNYGYTF	KLGGALQAK
2322	TRAV4	TRAJ9	CLVGDDGFKTIF	TRBV11-2	TRBJ1-2	CASSPLVEGNYGYTF	KLGGALQAK
2326	TRAV8-3	TRAJ29	CAVGEGGNTPLVF	TRBV11-2	TRBJ1-2	CASSLGTGDGYTF	KLGGALQAK
2329	TRAV12-1	TRAJ43	CVVNEPPDMRF	TRBV11-3	TRBJ1-2	CASSSRGFYGYTF	KLGGALQAK
2332	TRAV19	TRAJ9	CALSENTGGFKTIF	TRBV11-3	TRBJ1-2	CASSSPLREGYTF	KLGGALQAK
2333	TRAV27	TRAJ24	CAGGSTDSWGKFQF	TRBV11-3	TRBJ1-2	CASSSQGGLYGYTF	KLGGALQAK
2336	TRAV8-3	TRAJ45	CAVGADSGGGADGLTF	TRBV11-3	TRBJ1-2	CASSPRQLLNYGYTF	KLGGALQAK
2337	TRAV1-2	TRAJ8	CAVRDLYTGFQKLVF	TRBV12-3	TRBJ1-2	CASSFPSYGYTF	KLGGALQAK
2340	TRAV17	TRAJ47	CAPLSGNKLVF	TRBV12-3	TRBJ1-2	CASSYTNGYGYTF	KLGGALQAK
2341	TRAV27	TRAJ20	CAGESADDYKLSF	TRBV12-3	TRBJ1-2	CASSLNNRQMITF	KLGGALQAK
2346	TRAV4	TRAJ33	CLVGDGNSNYQLIW	TRBV12-3	TRBJ1-2	CASSELGGYGYTF	KLGGALQAK
2347	TRAV4	TRAJ47	CLVGDIGKLVF	TRBV12-3	TRBJ1-2	CASSPAGFYGYTF	KLGGALQAK
2349	TRAV10	TRAJ38	CVVSVDAGNNRKLIW	TRBV12-4	TRBJ1-2	CASSGRYFYGYTF	KLGGALQAK
2351	TRAV12-1	TRAJ26	CVVNPSGGQNFVF	TRBV12-4	TRBJ1-2	CASSLSPGTRRGYTF	KLGGALQAK
2352	TRAV12-2	TRAJ31	CAVNNARLMF	TRBV12-4	TRBJ1-2	CASSSDPRYGYTF	KLGGALQAK
2357	TRAV24	TRAJ52	CAFIGDAGGTSYGKLTF	TRBV12-4	TRBJ1-2	CASSLVLQRIYGYTF	KLGGALQAK
2358	TRAV27	TRAJ24	CAGVWADSWGKLQF	TRBV12-4	TRBJ1-2	CASSQLNTYGYTF	KLGGALQAK
2360	TRAV29DV5	TRAJ28	CAASDGAGSYQLTF	TRBV12-4	TRBJ1-2	CASSLVPGPNGDYGYTF	RLRAEAQVK
2363	TRAV35	TRAJ40	CAGRAGTYKYIF	TRBV12-4	TRBJ1-2	CASSSRTDTAYGYTF	KLGGALQAK
2370	TRAV20	TRAJ32	CAVKDATNKLIF	TRBV12-5	TRBJ1-2	CASGLSQGFTF	KLGGALQAK
2374	TRAV8-4	TRAJ34	CAVTSSYNTDKLIF	TRBV12-5	TRBJ1-2	CASGLVPRQGGNGYTF	KLGGALQAK
2377	TRAV19	TRAJ30	CALSEANRDDKIIF	TRBV13	TRBJ1-2	CASSLDRERYGYTF	KLGGALQAK
2380	TRAV8-1	TRAJ37	CAVGSGNTGKLIF	TRBV13	TRBJ1-2	CASSLVEATLNYGYTF	KLGGALQAK
2382	TRAV8-4	TRAJ3	CAVSESLSSASKIIF	TRBV13	TRBJ1-2	CASSSGSYYGYTF	KLGGALQAK
2383	TRAV12-2	TRAJ15	CAVNIPQAGTALIF	TRBV14	TRBJ1-2	CASSQVPVYGYTF	KLGGALQAK
2385	TRAV13-2	TRAJ53	CAENWGSNYKLTF	TRBV14	TRBJ1-2	CASSQYLRPDYGYTF	KLGGALQAK
2386	TRAV14DV4	TRAJ5	CAMRDPQGGRRALTF	TRBV14	TRBJ1-2	CASSQVPGQGPNYGYTF	KLGGALQAK
2387	TRAV19	TRAJ23	CALSEAHQGGKLIF	TRBV14	TRBJ1-2	CASSQDHRGRISGYTF	KLGGALQAK
2388	TRAV19	TRAJ8	CALSPRGFQKLVF	TRBV14	TRBJ1-2	CASSQVPGDIQGYTF	KLGGALQAK
2389	TRAV20	TRAJ15	CAVQSNQAGTALIF	TRBV14	TRBJ1-2	CASSQSTGAYGYTF	KLGGALQAK
2395	TRAV29DV5	TRAJ39	CAASAINAGNMLTF	TRBV14	TRBJ1-2	CASSQVPGQGPNYGYTF	KLGGALQAK
2397	TRAV4	TRAJ20	CLVGDDYKLSF	TRBV14	TRBJ1-2	CASSHTRLPNYGYTF	KLGGALQAK
2399	TRAV8-1	TRAJ24	CAGMTTDSWGKLQF	TRBV14	TRBJ1-2	CASSQEGVHGYTF	KLGGALQAK
2405	TRAV8-4	TRAJ52	CAVSALSPGGGTSYGKLTF	TRBV14	TRBJ1-2	CASSQVPGQGPNYGYTF	KLGGALQAK
2410	TRAV14DV4	TRAJ44	CAMREPNTGTASKLTF	TRBV15	TRBJ1-2	CATSRANRDGYTF	RLRAEAQVK
2413	TRAV21	TRAJ52	CAVIPLNAGGTSYGKLTF	TRBV15	TRBJ1-2	CATSSSSYGYTF	KLGGALQAK
2415	TRAV27	TRAJ42	CAGGIYGGSQGNLIF	TRBV15	TRBJ1-2	CATSRDRVVGQGIDGYTF	KLGGALQAK
2416	TRAV27	TRAJ42	CAGVEYGGSQGNLIF	TRBV15	TRBJ1-2	CATSRDRAGGANYGYTF	KLGGALQAK
2418	TRAV29DV5	TRAJ52	CAASSTNAGGTSYGKLTF	TRBV15	TRBJ1-2	CATSSGYYGYTF	KLGGALQAK
2419	TRAV5	TRAJ8	CAEEMNTGFQKLVF	TRBV15	TRBJ1-2	CATSRTGGRYGYTF	KLGGALQAK
2420	TRAV8-1	TRAJ3	CAVNPEGASKIIF	TRBV15	TRBJ1-2	CATSTGRGQLYGYTF	KLGGALQAK
2423	TRAV1-2	TRAJ36	CAVRSNAHQTGANNLFF	TRBV16	TRBJ1-2	CASSQSSGYGYTF	KLGGALQAK
2428	TRAV17	TRAJ57	CATPVLRSEKLVF	TRBV18	TRBJ1-2	CASSPDRGLSYGYTF	KLGGALQAK
2433	TRAV1-1	TRAJ29	CAVSGNTPLVF	TRBV19	TRBJ1-2	CASSMGGYTYGYTF	KLGGALQAK
2435	TRAV10	TRAJ9	CVVTPTGGFKTIF	TRBV19	TRBJ1-2	CASSMGLISTGDGYTF	KLGGALQAK
2436	TRAV12-1	TRAJ41	CVVNSNSNSGYALNF	TRBV19	TRBJ1-2	CASTDRVGGYTF	KLGGALQAK
2438	TRAV12-2	TRAJ49	CAVNAGTGNQFYF	TRBV19	TRBJ1-2	CASTPRPGLLPPNYGYTF	KLGGALQAK
2439	TRAV12-2	TRAJ49	CAVTGYSNTGNQFYF	TRBV19	TRBJ1-2	CASSMTGYSGYTF	KLGGALQAK
2442	TRAV13-1	TRAJ23	CAALADNQGGKLIF	TRBV19	TRBJ1-2	CASALIQGVYTF	KLGGALQAK
2443	TRAV13-1	TRAJ40	CAAPDGDTSGTYKYIF	TRBV19	TRBJ1-2	CASTPGHYGYTF	KLGGALQAK
2444	TRAV13-1	TRAJ52	CAASNAGGTSYGKLTF	TRBV19	TRBJ1-2	CASSWGANYGYTF	KLGGALQAK
2445	TRAV13-2	TRAJ45	CAERPSSGGGADGLTF	TRBV19	TRBJ1-2	CASSMGLISTGDGYTF	KLGGALQAK
2446	TRAV14DV4	TRAJ20	CAMREGRGYKLSF	TRBV19	TRBJ1-2	CASSIEAGLYGYTF	KLGGALQAK
2448	TRAV14DV4	TRAJ23	CAMRGGWGNQGGKLIF	TRBV19	TRBJ1-2	CASRDSLDYGYTF	KLGGALQAK
2449	TRAV14DV4	TRAJ8	CAMREAAGNTGFQKLVF	TRBV19	TRBJ1-2	CASSITGTSNYGYTF	KLGGALQAK
2455	TRAV17	TRAJ49	CATDRSTGNQFYF	TRBV19	TRBJ1-2	CASSIDWPGIYGYTF	KLGGALQAK
2458	TRAV19	TRAJ29	CALSEPRSGNTPLVF	TRBV19	TRBJ1-2	CASSPGGGYGYTF	KLGGALQAK
2459	TRAV19	TRAJ43	CALSEPRGVDMRF	TRBV19	TRBJ1-2	CASSMFTGQSYGYTF	KLGGALQAK
2461	TRAV19	TRAJ9	CALSEAKGFKTIF	TRBV19	TRBJ1-2	CASSHAGTNYYGYTF	KLGGALQAK
2463	TRAV20	TRAJ20	CAVRSEGSSDYKLSF	TRBV19	TRBJ1-2	CASSIGIGGNYGYTF	KLGGALQAK
2465	TRAV20	TRAJ9	CAVLTNTGGFKTIF	TRBV19	TRBJ1-2	CASSITGFAPYGYTF	KLGGALQAK
2467	TRAV21	TRAJ17	CAVTRVKAAGNKLTF	TRBV19	TRBJ1-2	CASSSAGGDGYTF	KLGGALQAK
2470	TRAV21	TRAJ52	CAVISLLDAGGTSYGKLTF	TRBV19	TRBJ1-2	CASMTGARGDYGYTF	KLGGALQAK
2471	TRAV21	TRAJ56	CAVESQANSKLTF	TRBV19	TRBJ1-2	CASRYGDGVLGYGYTF	KLGGALQAK
2473	TRAV24	TRAJ28	CAFSPSWSISGAGSYQLTF	TRBV19	TRBJ1-2	CASSISPGSYGYTF	KLGGALQAK
2476	TRAV27	TRAJ40	CAGWGTYKYIF	TRBV19	TRBJ1-2	CASSIGGAGYTF	KLGGALQAK
2478	TRAV29DV5	TRAJ29	CAASSGNTPLVF	TRBV19	TRBJ1-2	CASSITLADGYTF	KLGGALQAK
2479	TRAV29DV5	TRAJ31	CAASAYARLMF	TRBV19	TRBJ1-2	CASSIETGGYYGYTF	KLGGALQAK
2480	TRAV29DV5	TRAJ42	CAASAHYGGSQGNLIF	TRBV19	TRBJ1-2	CASSIKQGYGYTF	KLGGALQAK
2482	TRAV35	TRAJ12	CAGQTGLMDSSYKLIF	TRBV19	TRBJ1-2	CASMSIYGYTF	KLGGALQAK
2486	TRAV5	TRAJ49	CAESIAGNQFYF	TRBV19	TRBJ1-2	CASRTTGGDGYTF	KLGGALQAK
2488	TRAV8-1	TRAJ27	CAVNTNAGKSTF	TRBV19	TRBJ1-2	CASRLVLAGTGDGYTF	KLGGALQAK
2491	TRAV8-3	TRAJ40	CAVAPEGTYKYIF	TRBV19	TRBJ1-2	CASSVQGAYYGYTF	KLGGALQAK
2492	TRAV8-4	TRAJ14	CAVSVGSTFIF	TRBV19	TRBJ1-2	CASSIDSLYGYTF	KLGGALQAK
2494	TRAV9-2	TRAJ49	CALSDSNTGNQFYF	TRBV19	TRBJ1-2	CASSTQRDRELGYTF	KLGGALQAK
2496	TRAV12-3	TRAJ47	CAMSAREYGNKLVF	TRBV2	TRBJ1-2	CAGIRTGTGPSPNYGYTF	KLGGALQAK
2499	TRAV17	TRAJ13	CATDAGGGYQKVTF	TRBV2	TRBJ1-2	CASSEARETATSNYGYTF	KLGGALQAK
2504	TRAV35	TRAJ20	CAGAADDYKLSF	TRBV2	TRBJ1-2	CASSPGQGWYGYTF	KLGGALQAK
2505	TRAV35	TRAJ49	CAGPATGNQFYF	TRBV2	TRBJ1-2	CASSKDIGGNYGYTF	KLGGALQAK
2510	TRAV41	TRAJ33	CAVRLDSNYQLIW	TRBV2	TRBJ1-2	CASSPGTAYGYTF	KLGGALQAK
2511	TRAV8-3	TRAJ6	CAVVLYGGSYIPTF	TRBV2	TRBJ1-2	CASSEEGGGYTF	KLGGALQAK
2513	TRAV1-1	TRAJ30	CAVRPRDDKIIF	TRBV20-1	TRBJ1-2	CSARDSDRGIRDGYTF	KLGGALQAK
2515	TRAV1-2	TRAJ30	CAVKGRDDKIIF	TRBV20-1	TRBJ1-2	CSARDPPAGRDGYTF	KLGGALQAK
2516	TRAV1-2	TRAJ33	CAAMDSNYQLIW	TRBV20-1	TRBJ1-2	CSARTGQINGYTF	KLGGALQAK
2517	TRAV1-2	TRAJ34	CAVREENTDKLIF	TRBV20-1	TRBJ1-2	CSARDLGRANGYTF	KLGGALQAK
2518	TRAV10	TRAJ49	CVVASPTTGNQFYF	TRBV20-1	TRBJ1-2	CSARDHFAGGQANYGYTF	KLGGALQAK
2521	TRAV12-1	TRAJ42	CVVRFGNYGGSQGNLIF	TRBV20-1	TRBJ1-2	CSARDVPGSIGGYTF	KLGGALQAK
2522	TRAV12-2	TRAJ49	CAVNRGGNQFYF	TRBV20-1	TRBJ1-2	CSARTDRGRTF	AVFDRKSDAK
2524	TRAV12-2	TRAJ49	CAVNRGGNQFYF	TRBV20-1	TRBJ1-2	CSARVDRGYTF	KLGGALQAK
2525	TRAV12-2	TRAJ49	CAVTSNTGNQFYF	TRBV20-1	TRBJ1-2	CSAGPEWGKDGYTF	KLGGALQAK
2527	TRAV13-1	TRAJ23	CAARMIYNQGGKLIF	TRBV20-1	TRBJ1-2	CSAIIVGQYYGYTF	KLGGALQAK
2529	TRAV14DV4	TRAJ4	CAMRPPFRGGYNKLIF	TRBV20-1	TRBJ1-2	CSARDLLAAGYGYTF	KLGGALQAK
2533	TRAV19	TRAJ10	CALSLLTGGGNKLTF	TRBV20-1	TRBJ1-2	CSAADRGIYGYTF	KLGGALQAK
2534	TRAV19	TRAJ4	CALRISGGYNKLIF	TRBV20-1	TRBJ1-2	CSARDFDGYTF	KLGGALQAK
2535	TRAV19	TRAJ40	CALSETSSGTYKYIF	TRBV20-1	TRBJ1-2	CSAPSPRHTIYGYTF	KLGGALQAK
2537	TRAV20	TRAJ53	CAVQAPSQNSGGSNYKLTF	TRBV20-1	TRBJ1-2	CSAREGDPNYGYTF	KLGGALQAK
2538	TRAV21	TRAJ43	CAVEGGNNDMRF	TRBV20-1	TRBJ1-2	CSASEQPYLQTGYTF	KLGGALQAK
2546	TRAV35	TRAJ13	CAGQLSGGYQKVTF	TRBV20-1	TRBJ1-2	CSARDQLREDNYGYTF	KLGGALQAK
2550	TRAV5	TRAJ4	CAETSGGYNKLIF	TRBV20-1	TRBJ1-2	CSARDSILENYGYTF	KLGGALQAK
2554	TRAV8-3	TRAJ4	CAVGFSGGYNKLIF	TRBV20-1	TRBJ1-2	CSARVVWTAMGYGYTF	RLRAEAQVK
2558	TRAV26-2	TRAJ8	CILRDAPRFQKLVF	TRBV21-1	TRBJ1-2	CASSKDGGTPTGYTF	KLGGALQAK
2566	TRAV12-3	TRAJ43	CAMSWYNNNDMRF	TRBV24-1	TRBJ1-2	CATSDSGVNYGYTF	KLGGALQAK
2567	TRAV13-1	TRAJ54	CAARGQGAQKLVF	TRBV24-1	TRBJ1-2	CATSNRQGVYGYTF	KLGGALQAK
2570	TRAV21	TRAJ40	CAVRSSGTYKYIF	TRBV24-1	TRBJ1-2	CATSDGTGSNYGYTF	KLGGALQAK
2573	TRAV27	TRAJ39	CAGVGNAGNMLTF	TRBV24-1	TRBJ1-2	CATRSSANYGYTF	KLGGALQAK
2576	TRAV4	TRAJ34	CLVGAMINTDKLIF	TRBV24-1	TRBJ1-2	CATSGETIDGYTF	KLGGALQAK
2582	TRAV30	TRAJ39	CGTEGAGNMLTF	TRBV25-1	TRBJ1-2	CASSEYVKGYTF	KLGGALQAK
2586	TRAV1-1	TRAJ11	CAVRSPGNSGYSTLTF	TRBV27	TRBJ1-2	CASSLSLPSGTVPSYGYTF	KLGGALQAK
2587	TRAV1-1	TRAJ34	CAVRPGKYNTDKLIF	TRBV27	TRBJ1-2	CASSLAPSGNYGYTF	KLGGALQAK
2588	TRAV1-2	TRAJ20	CAVRDRRDYKLSF	TRBV27	TRBJ1-2	CASRARTGGLGYTF	KLGGALQAK
2593	TRAV1-2	TRAJ42	CAVRDYGGSQGNLIF	TRBV27	TRBJ1-2	CASSLGTANYGYTF	KLGGALQAK
2594	TRAV10	TRAJ17	CVVSVAAGNKLTF	TRBV27	TRBJ1-2	CASTIRLGVYGYTF	KLGGALQAK
2595	TRAV12-2	TRAJ20	CAVNKGYKLSF	TRBV27	TRBJ1-2	CASSLSWSGGDYGYTF	KLGGALQAK
2596	TRAV12-2	TRAJ34	CAVNMSTDKLIF	TRBV27	TRBJ1-2	CASSLSPEGGGAGDGYTF	KLGGALQAK
2601	TRAV12-3	TRAJ8	CAMVPGFQKLVF	TRBV27	TRBJ1-2	CASSPTGTGDGYTF	KLGGALQAK
2602	TRAV13-1	TRAJ26	CAASPGQNFVF	TRBV27	TRBJ1-2	CASSFLPLNYGYTF	KLGGALQAK
2604	TRAV13-1	TRAJ47	CAPMGPKLVF	TRBV27	TRBJ1-2	CASSLTEDYGYTF	KLGGALQAK
2605	TRAV13-1	TRAJ49	CAASPGNQFYF	TRBV27	TRBJ1-2	CASSLLPVNYGYTF	KLGGALQAK
2607	TRAV14DV4	TRAJ22	CAMRRPISSGSARQLTF	TRBV27	TRBJ1-2	CASSLTGPDGYGYTF	KLGGALQAK
2610	TRAV14DV4	TRAJ36	CAMREGWDQTGANNLFF	TRBV27	TRBJ1-2	CASSLTYRGLGYGYTF	KLGGALQAK
2613	TRAV17	TRAJ10	CATGLTGGGNKLTF	TRBV27	TRBJ1-2	CASSLGGQNYGYTF	KLGGALQAK
2615	TRAV17	TRAJ43	CATDLNNNDMRF	TRBV27	TRBJ1-2	CASSLMQGSYYGYTF	KLGGALQAK
2617	TRAV19	TRAJ13	CALRPDSGGYQKVTF	TRBV27	TRBJ1-2	CASRPTGANYGYTF	KLGGALQAK
2618	TRAV19	TRAJ27	CALSEGEGKSTF	TRBV27	TRBJ1-2	CASSLIGQRGYTF	KLGGALQAK
2619	TRAV19	TRAJ36	CALSGTYQTGANNLFF	TRBV27	TRBJ1-2	CASSFLTGSYGYTF	KLGGALQAK
2621	TRAV21	TRAJ28	CAVRASGAGSYQLTF	TRBV27	TRBJ1-2	CASSLGQGVYGYTF	KLGGALQAK
2624	TRAV23DV6	TRAJ37	CASLESNTGKLIF	TRBV27	TRBJ1-2	CASMALMLQNYGYTF	KLGGALQAK
2629	TRAV26-2	TRAJ26	CILRDRDNYGQNFVF	TRBV27	TRBJ1-2	CASSFRGVYGYTF	KLGGALQAK
2631	TRAV27	TRAJ22	CAGASARQLTF	TRBV27	TRBJ1-2	CASSLYDSYGYTF	KLGGALQAK
2634	TRAV27	TRAJ44	CAGADGTASKLTF	TRBV27	TRBJ1-2	CASSLSGTWGEGYTF	RLRAEAQVK
2639	TRAV35	TRAJ45	CAGRKYSGGGADGLTF	TRBV27	TRBJ1-2	CASSLYSRTLFYGYTF	KLGGALQAK
2653	TRAV38-2DV8	TRAJ32	CAYRSFGGATNKLIF	TRBV28	TRBJ1-2	CASSSIREICSMCGYTF	RLRAEAQVK
2654	TRAV9-2	TRAJ48	CALSEYGNEKLTF	TRBV28	TRBJ1-2	CASRLGTGGPSYGYTF	KLGGALQAK
2656	TRAV1-2	TRAJ18	CAVRDDRGSTLGRLYF	TRBV29-1	TRBJ1-2	CSVDLEANYGYTF	KLGGALQAK
2664	TRAV10	TRAJ39	CVVSNAGNMLTF	TRBV29-1	TRBJ1-2	CSVDLEANYGYTF	KLGGALQAK
2668	TRAV12-1	TRAJ53	CVVGTWRGSNYKLTF	TRBV29-1	TRBJ1-2	CSVVLEGGVYGYTF	KLGGALQAK
2672	TRAV13-2	TRAJ15	CAENRDQAGTALIF	TRBV29-1	TRBJ1-2	CSVESKINYGYTF	KLGGALQAK
2680	TRAV14DV4	TRAJ9	CAMREGPTGGFKTIF	TRBV29-1	TRBJ1-2	CSVDLEANYGYTF	KLGGALQAK
2686	TRAV19	TRAJ30	CALSETDRDDKIIF	TRBV29-1	TRBJ1-2	CSVETTGLNYGYTF	KLGGALQAK
2688	TRAV19	TRAJ39	CALIYDNAGNMLTF	TRBV29-1	TRBJ1-2	CSVDLEANYGYTF	KLGGALQAK
2690	TRAV20	TRAJ49	CAVQAKTGNQFYF	TRBV29-1	TRBJ1-2	CSVDLEANYGYTF	KLGGALQAK
2691	TRAV21	TRAJ37	CAVLFNTGKLIF	TRBV29-1	TRBJ1-2	CSVDLEANYGYTF	KLGGALQAK
2696	TRAV23DV6	TRAJ37	CAASTYSNTGKLIF	TRBV29-1	TRBJ1-2	CSVEEWGRLGYGYTF	KLGGALQAK
2699	TRAV26-2	TRAJ22	CILVLSGSARQLTF	TRBV29-1	TRBJ1-2	CSVGGDSVTNYGYTF	KLGGALQAK
2700	TRAV26-2	TRAJ40	CIRGTYKYIF	TRBV29-1	TRBJ1-2	CSVSDKSYGYTF	KLGGALQAK
2701	TRAV26-2	TRAJ40	CITGTYKYIF	TRBV29-1	TRBJ1-2	CSVGDRAYGYTF	KLGGALQAK
2704	TRAV27	TRAJ29	CAGEWQGNTPLVF	TRBV29-1	TRBJ1-2	CSVDLEANYGYTF	KLGGALQAK
2705	TRAV29DV5	TRAJ21	CAAGRYNFNKFYF	TRBV29-1	TRBJ1-2	CSVDLEANYGYTF	KLGGALQAK
2707	TRAV29DV5	TRAJ34	CAASPRGSDKLIF	TRBV29-1	TRBJ1-2	CSVDLEANYGYTF	KLGGALQAK
2709	TRAV30	TRAJ37	CGTASNTGKLIF	TRBV29-1	TRBJ1-2	CSVDLEANYGYTF	KLGGALQAK
2712	TRAV39	TRAJ54	CAVEGIQGAQKLVF	TRBV29-1	TRBJ1-2	CSADHGNYGYTF	KLGGALQAK
2714	TRAV5	TRAJ37	CAEISGNTGKLIF	TRBV29-1	TRBJ1-2	CSVEGLSALGKGYGYTF	KLGGALQAK
2715	TRAV5	TRAJ43	CAETGNDMRF	TRBV29-1	TRBJ1-2	CSVDLEANYGYTF	KLGGALQAK
2717	TRAV8-2	TRAJ22	CVGRKGSARQLTF	TRBV29-1	TRBJ1-2	CSVDLEANYGYTF	KLGGALQAK
2718	TRAV8-3	TRAJ49	CAVGAFRQFYF	TRBV29-1	TRBJ1-2	CSVDLEANYGYTF	KLGGALQAK
2719	TRAV8-4	TRAJ45	CAVSYSGGGADGLTF	TRBV29-1	TRBJ1-2	CSVDLEANYGYTF	KLGGALQAK
2723	TRAV12-2	TRAJ10	CAVNGGTGGGNKLTF	TRBV3-1	TRBJ1-2	CASSQLGNGYTF	KLGGALQAK
2727	TRAV14DV4	TRAJ34	CAMRGYNTDKLIF	TRBV3-1	TRBJ1-2	CASSQGRDRHGYTF	KLGGALQAK
2733	TRAV21	TRAJ54	CAVEVQGAQKLVF	TRBV3-1	TRBJ1-2	CASSQGRDRHGYTF	KLGGALQAK
2734	TRAV27	TRAJ33	CAGVMDSNYQLIW	TRBV3-1	TRBJ1-2	CASSQGRDRHGYTF	KLGGALQAK
2736	TRAV29DV5	TRAJ45	CAASDMYSGGGADGLTF	TRBV3-1	TRBJ1-2	CASSQVGTVYGYTF	KLGGALQAK
2738	TRAV38-2DV8	TRAJ20	CAYRSVYKLSF	TRBV3-1	TRBJ1-2	CASSQGRDRHGYTF	KLGGALQAK
2739	TRAV41	TRAJ57	CAVRQGGSEKLVF	TRBV3-1	TRBJ1-2	CASSQDRTIWSYGYTF	KLGGALQAK
2740	TRAV5	TRAJ37	CAEIRGGKLIF	TRBV3-1	TRBJ1-2	CASSQDHGGSSYGYTF	KLGGALQAK
2741	TRAV8-1	TRAJ13	CAVSNSGGYQKVTF	TRBV3-1	TRBJ1-2	CASSSQGSNYGYTF	KLGGALQAK
2742	TRAV8-3	TRAJ36	CAVGGETGANNLFF	TRBV3-1	TRBJ1-2	CASSQDSQHYGYTF	KLGGALQAK
2743	TRAV8-3	TRAJ42	CAVDSNYGGSQGNLIF	TRBV3-1	TRBJ1-2	CASSSTGGGGYTF	KLGGALQAK
2744	TRAV12-2	TRAJ20	CAVRSNDYKLSF	TRBV30	TRBJ1-2	CAWPGLSGYTF	KLGGALQAK
2748	TRAV19	TRAJ56	CALSVGNTGANSKLTF	TRBV30	TRBJ1-2	CACPPEEGGHYGYTF	KLGGALQAK
2752	TRAV38-2DV8	TRAJ47	CAYAWEYGNKLVF	TRBV30	TRBJ1-2	CAWSVLWSGRVYDYYGYTF	KLGGALQAK
2753	TRAV8-1	TRAJ34	CAVNGLYNTDKLIF	TRBV30	TRBJ1-2	CAWSGGRMGGYTF	KLGGALQAK
2754	TRAV8-2	TRAJ4	CVVSDLSGGYNKLIF	TRBV30	TRBJ1-2	CAWSVPPAASYGYTF	KLGGALQAK
2755	TRAV1-2	TRAJ28	CAVRHSGAGSYQLTF	TRBV4-1	TRBJ1-2	CASSEGTDGYTF	KLGGALQAK
2761	TRAV13-1	TRAJ31	CAANRVGSARLMF	TRBV4-1	TRBJ1-2	CASSQKTGQEDYGYTF	KLGGALQAK
2769	TRAV19	TRAJ39	CALSEDPGNAGNMLTF	TRBV4-1	TRBJ1-2	CASSPLTGANYGYTF	KLGGALQAK
2770	TRAV20	TRAJ30	CAVNRDDKIIF	TRBV4-1	TRBJ1-2	CASSQGPGPGGYTF	KLGGALQAK
2771	TRAV21	TRAJ10	CAVSGTTGGGNKLTF	TRBV4-1	TRBJ1-2	CASSQAGTGVSYGYTF	KLGGALQAK
2773	TRAV26-1	TRAJ4	CIVVISGGYNKLIF	TRBV4-1	TRBJ1-2	CASSQGVWNYGYTF	KLGGALQAK
2774	TRAV26-1	TRAJ49	CIAEASNTGNQFYF	TRBV4-1	TRBJ1-2	CASSQDLTGGYYGYTF	KLGGALQAK
2776	TRAV27	TRAJ54	CAGVDQGAQKLVF	TRBV4-1	TRBJ1-2	CASSLLTGPNYGYTF	KLGGALQAK
2777	TRAV29DV5	TRAJ26	CAASASYGQNFVF	TRBV4-1	TRBJ1-2	CASSQVGQVLHYGYTF	KLGGALQAK
2781	TRAV8-2	TRAJ26	CVYNYGQNFVF	TRBV4-1	TRBJ1-2	CASSAGLTNYGYTF	KLGGALQAK
2786	TRAV14DV4	TRAJ5	CAMRGYTGRRALTF	TRBV4-2	TRBJ1-2	CASSQEGATGSGYTF	KLGGALQAK
2793	TRAV12-2	TRAJ33	CAVRSNYQLIW	TRBV4-3	TRBJ1-2	CASSQYVFQGSYGYTF	KLGGALQAK
2797	TRAV14DV4	TRAJ28	CAMREPYSGAGSYQLTF	TRBV4-3	TRBJ1-2	CASSQDRQGISIGYTF	KLGGALQAK
2803	TRAV20	TRAJ20	CAVQALSNDYKLSF	TRBV4-3	TRBJ1-2	CASSPTVLEGYYGYTF	KLGGALQAK
2804	TRAV21	TRAJ21	CAVKRSNFNKFYF	TRBV4-3	TRBJ1-2	CASSQDRGGYGYTF	KLGGALQAK
2807	TRAV26-1	TRAJ23	CIVRSWVFYNQGGKLIF	TRBV4-3	TRBJ1-2	CASSQEPDREGNYGYTF	KLGGALQAK
2808	TRAV3	TRAJ17	CAVRDILKAAGNKLTF	TRBV4-3	TRBJ1-2	CASSQTLGGSYGYTF	AVFDRKSDAK
2809	TRAV38-2DV8	TRAJ54	CAYRSTAIQGAQKLVF	TRBV4-3	TRBJ1-2	CASSQSQAWGRDGYTF	KLGGALQAK
2812	TRAV5	TRAJ11	CAEKRLNSGYSTLTF	TRBV4-3	TRBJ1-2	CASSQDPGSSYGYTF	KLGGALQAK
2814	TRAV5	TRAJ43	CAETGNDMRF	TRBV4-3	TRBJ1-2	CASSQEGGVYGYTF	KLGGALQAK
2816	TRAV1-2	TRAJ34	CAVGYTDKLIF	TRBV5-1	TRBJ1-2	CASMGTGFDGYTF	KLGGALQAK
2818	TRAV12-1	TRAJ4	CVVKVAGGYNKLIF	TRBV5-1	TRBJ1-2	CASSLEGGSVYGYTF	KLGGALQAK
2823	TRAV13-1	TRAJ6	CAAGGSYIPTF	TRBV5-1	TRBJ1-2	CASSLGYEANPARGYGYTF	KLGGALQAK
2824	TRAV14DV4	TRAJ47	CAMREREYGNKLVF	TRBV5-1	TRBJ1-2	CASSPGPGESGYGYTF	KLGGALQAK
2828	TRAV21	TRAJ54	CAVRSSLIQGAQKLVF	TRBV5-1	TRBJ1-2	CASSFGQGENYGYTF	KLGGALQAK
2831	TRAV27	TRAJ30	CAGELSDRDDKIIF	TRBV5-1	TRBJ1-2	CASSLHRGGFYGYTF	KLGGALQAK
2832	TRAV29DV5	TRAJ20	CAASSDYKLSF	TRBV5-1	TRBJ1-2	CASSTGDRQVYYGYTF	KLGGALQAK
2834	TRAV39	TRAJ54	CAVVGGAQKLVF	TRBV5-1	TRBJ1-2	CASSLATSSNYGYTF	KLGGALQAK
2835	TRAV4	TRAJ31	CLVGDFARLMF	TRBV5-1	TRBJ1-2	CASSLGQGVGYTF	KLGGALQAK
2839	TRAV12-2	TRAJ40	CAADSGTYKYIF	TRBV5-4	TRBJ1-2	CASSLAVGGYTF	KLGGALQAK
2845	TRAV19	TRAJ26	CALVRGGGQNFVF	TRBV5-4	TRBJ1-2	CASSLGTANYGYTF	KLGGALQAK
2848	TRAV19	TRAJ5	CALSEALGGRRALTF	TRBV5-4	TRBJ1-2	CASSLPSSNYGYTF	KLGGALQAK
2850	TRAV21	TRAJ24	CAKTDSWGKLQF	TRBV5-4	TRBJ1-2	CASSLTAYGYTF	KLGGALQAK
2854	TRAV26-2	TRAJ23	CILIPIYNQGGKLIF	TRBV5-4	TRBJ1-2	CASSLNGNYGYTF	KLGGALQAK
2857	TRAV41	TRAJ21	CAVRWNFNKFYF	TRBV5-4	TRBJ1-2	CASSLLGGRYGYTF	KLGGALQAK
2858	TRAV8-3	TRAJ30	CAVGAMNRDDKIIF	TRBV5-4	TRBJ1-2	CASSSGQTAQKHGYTF	KLGGALQAK
2862	TRAV19	TRAJ29	CALSEANSGNTPLVF	TRBV5-5	TRBJ1-2	CASSLAWTGSFYGYTF	KLGGALQAK
2864	TRAV23DV6	TRAJ54	CAATPPGTIQGAQKLVF	TRBV5-5	TRBJ1-2	CASSLLWGSGGFFYGYTF	KLGGALQAK
2869	TRAV13-1	TRAJ5	CAANPPGRRALTF	TRBV5-6	TRBJ1-2	CASSLVRQGRKYGYTF	KLGGALQAK
2870	TRAV14DV4	TRAJ37	CAMRGRWSSNTGKLIF	TRBV5-6	TRBJ1-2	CASSSSDQGRRGYTF	KLGGALQAK
2874	TRAV21	TRAJ26	CAVRDNYGQNFVF	TRBV5-6	TRBJ1-2	CASSLTTSYGYTF	KLGGALQAK
2875	TRAV21	TRAJ27	CAVDTNAGKSTF	TRBV5-6	TRBJ1-2	CASGLFVVGTYGYTF	KLGGALQAK
2877	TRAV21	TRAJ39	CAVRSGNAGNMLTF	TRBV5-6	TRBJ1-2	CASSLGRNYGYTF	KLGGALQAK
2878	TRAV29DV5	TRAJ6	CAASALRASGGSYIPTF	TRBV5-6	TRBJ1-2	CASSFGPGRLYGYTF	KLGGALQAK
2883	TRAV6	TRAJ34	CALDGAGNTDKLIF	TRBV5-6	TRBJ1-2	CASSPGGGYTF	KLGGALQAK
2884	TRAV8-2	TRAJ46	CVVSRGKSSGDKLTF	TRBV5-6	TRBJ1-2	CASSLGSSNYGYTF	KLGGALQAK
2888	TRAV21	TRAJ29	CAVRQIIGNTPLVF	TRBV5-8	TRBJ1-2	CASSLGLGGYTF	KLGGALQAK
2889	TRAV26-1	TRAJ23	CIVFYNQGGKLIF	TRBV5-8	TRBJ1-2	CASSYPGGYYGYTF	KLGGALQAK
2890	TRAV1-1	TRAJ21	CAVDNFNKFYF	TRBV6-1	TRBJ1-2	CASSEVEGHGYTF	KLGGALQAK
2891	TRAV12-1	TRAJ30	CVVNKEDKIIF	TRBV6-1	TRBJ1-2	CASRTGGAGYTF	KLGGALQAK
2893	TRAV12-2	TRAJ41	CAVIYSGYALNF	TRBV6-1	TRBJ1-2	CASTPGQEIYGYTF	KLGGALQAK
2896	TRAV19	TRAJ10	CALSRPPITGGGNKLTF	TRBV6-1	TRBJ1-2	CASSDSIGYGYTF	KLGGALQAK
2898	TRAV26-2	TRAJ57	CILPQGGSEKLVF	TRBV6-1	TRBJ1-2	CASSTNPYSANYGYTF	KLGGALQAK
2908	TRAV1-2	TRAJ34	CAVRDNTDKLIF	TRBV6-3	TRBJ1-2	CASSYWGTNYGYTF	KLGGALQAK
2911	TRAV14DV4	TRAJ45	CAMSRDSGGGADGLTF	TRBV6-3	TRBJ1-2	CASSLSGTLLYGYTF	KLGGALQAK
2912	TRAV17	TRAJ9	CATENTGGFKTIF	TRBV6-3	TRBJ1-2	CASSYSINAAVNYGYTF	KLGGALQAK
2913	TRAV21	TRAJ30	CAVSMNRDDKIIF	TRBV6-3	TRBJ1-2	CASSGRTLSHYGYTF	KLGGALQAK
2916	TRAV27	TRAJ43	CAGASHDMRF	TRBV6-3	TRBJ1-2	CASSQTGHYGYTF	KLGGALQAK
2918	TRAV4	TRAJ20	CLVGGNNDYKLSF	TRBV6-3	TRBJ1-2	CASSSSTGTLYGYTF	KLGGALQAK
2919	TRAV5	TRAJ37	CAESLASNTGKLIF	TRBV6-3	TRBJ1-2	CASSPTGGYGYTF	KLGGALQAK
2920	TRAV8-3	TRAJ15	CAVGVLRGQAGTALIF	TRBV6-3	TRBJ1-2	CASRPGRADYGYTF	KLGGALQAK
2921	TRAV1-1	TRAJ32	CAVRPRGGATNKLIF	TRBV6-4	TRBJ1-2	CASSDSGFGISDGYTF	KLGGALQAK
2922	TRAV10	TRAJ20	CVVSPLADYKLSF	TRBV6-4	TRBJ1-2	CASSSTKNYGYTF	KLGGALQAK
2924	TRAV19	TRAJ39	CALSENNAGNMLTF	TRBV6-4	TRBJ1-2	CASSDYPGAYGYTF	KLGGALQAK
2925	TRAV19	TRAJ43	CALRYNNNDMRF	TRBV6-4	TRBJ1-2	CASSDTYGYTF	KLGGALQAK
2926	TRAV19	TRAJ48	CALAEGGISNFGNEKLTF	TRBV6-4	TRBJ1-2	CASSDGENYGYTF	KLGGALQAK
2927	TRAV6	TRAJ40	CALTNSGTYKYIF	TRBV6-4	TRBJ1-2	CASSETPQPFQNGYTF	RLRAEAQVK
2929	TRAV1-1	TRAJ12	CAVFSDSSYKLIF	TRBV6-5	TRBJ1-2	CASSSGQDLNYGYTF	KLGGALQAK
2931	TRAV12-1	TRAJ43	CVVNEGPSRNNDMRF	TRBV6-5	TRBJ1-2	CASSYDTANLANYGYTF	KLGGALQAK
2934	TRAV13-2	TRAJ38	CAENIGAGNNRKLIW	TRBV6-5	TRBJ1-2	CASSPLEGADGYTF	KLGGALQAK
2936	TRAV14DV4	TRAJ42	CAMRGSQGNLIF	TRBV6-5	TRBJ1-2	CASSNGGGRLYGYTF	KLGGALQAK
2937	TRAV14DV4	TRAJ58	CAMREWGSGSRLTF	TRBV6-5	TRBJ1-2	CASSSQGSNYGYTF	KLGGALQAK
2938	TRAV21	TRAJ42	CAVMNYGGSQGNLIF	TRBV6-5	TRBJ1-2	CASSTGLIYGYTF	KLGGALQAK
2942	TRAV26-2	TRAJ36	CILRDPQTGANNLFF	TRBV6-5	TRBJ1-2	CASSYGTAPTGYTF	KLGGALQAK
2943	TRAV27	TRAJ20	CAGAGDDYKLSF	TRBV6-5	TRBJ1-2	CASSLSFGSPYHGYTF	KLGGALQAK
2949	TRAV5	TRAJ39	CAESTNNAGNMLTF	TRBV6-5	TRBJ1-2	CASQGQMNYGYTF	KLGGALQAK
2963	TRAV19	TRAJ48	CALSEALGNEKLTF	TRBV7-2	TRBJ1-2	CASSPHRSLSEINNYGYTF	KLGGALQAK
2964	TRAV21	TRAJ26	CAVDNYGQNFVF	TRBV7-2	TRBJ1-2	CASSYRTGDRYGYTF	KLGGALQAK
2974	TRAV21	TRAJ33	CAVTMDSNYQLIW	TRBV7-3	TRBJ1-2	CASSPYYSADGYTF	KLGGALQAK
2976	TRAV22	TRAJ8	CADSGFQKLVF	TRBV7-3	TRBJ1-2	CASSFGTGNYGYTF	KLGGALQAK
2977	TRAV26-2	TRAJ47	CILREYGNKLVF	TRBV7-3	TRBJ1-2	CASSSNPTGLYGYTF	KLGGALQAK
2981	TRAV35	TRAJ28	CAGHRDSGAGSYQLTF	TRBV7-3	TRBJ1-2	CASSLMGTSGYTF	KLGGALQAK
2983	TRAV8-2	TRAJ45	CVVSDGGGADGLTF	TRBV7-3	TRBJ1-2	CASSPTGDGNYGYTF	KLGGALQAK
2984	TRAV1-1	TRAJ42	CAVLGSQGNLIF	TRBV7-6	TRBJ1-2	CASSSRDREGGYTF	KLGGALQAK
2991	TRAV8-6	TRAJ57	CAVSCPQGGSEKLVF	TRBV7-6	TRBJ1-2	CASSPGTGTTYGYTF	KLGGALQAK
2994	TRAV12-1	TRAJ20	CVVNLVNDYKLSF	TRBV7-8	TRBJ1-2	CASSLGTGNGYTF	KLGGALQAK
2995	TRAV12-1	TRAJ34	CVVPGSYNTDKLIF	TRBV7-8	TRBJ1-2	CASSLATGEYPTNYGYTF	KLGGALQAK
3004	TRAV19	TRAJ53	CALSETRNSGGSNYKLTF	TRBV7-8	TRBJ1-2	CASSLGYGYTF	KLGGALQAK
3008	TRAV25	TRAJ32	CAGNDYGGATNKLIF	TRBV7-8	TRBJ1-2	CASSLGQDGYTF	KLGGALQAK
3013	TRAV29DV5	TRAJ20	CAAMSSNDYKLSF	TRBV7-8	TRBJ1-2	CASSLGSRPGYTF	KLGGALQAK
3019	TRAV38-2DV8	TRAJ49	CAYRSAITGNQFYF	TRBV7-8	TRBJ1-2	CASSLVFQGAYGYTF	KLGGALQAK
3024	TRAV8-4	TRAJ20	CAVIPINDYKLSF	TRBV7-8	TRBJ1-2	CASSLGQAYGYTF	AVFDRKSDAK
3026	TRAV12-3	TRAJ26	CAMKDNYGQNFVF	TRBV7-9	TRBJ1-2	CASSLDAGVGGYTF	KLGGALQAK
3029	TRAV13-2	TRAJ28	CAENGAGSYQLTF	TRBV7-9	TRBJ1-2	CASSLVLGQPNYGYTF	KLGGALQAK
3035	TRAV14DV4	TRAJ49	CAMSPRSTGNQFYF	TRBV7-9	TRBJ1-2	CASTLGQGAPGYTF	KLGGALQAK
3038	TRAV17	TRAJ31	CATDAGARLMF	TRBV7-9	TRBJ1-2	CASSPTNGDGYTF	KLGGALQAK
3042	TRAV21	TRAJ20	CAVNSNDYKLSF	TRBV7-9	TRBJ1-2	CASSDSYSYGYTF	KLGGALQAK
3043	TRAV21	TRAJ33	CAVPDSNYQLIW	TRBV7-9	TRBJ1-2	CASSFAGGGGYTF	KLGGALQAK
3045	TRAV21	TRAJ43	CAVRNNNNDMRF	TRBV7-9	TRBJ1-2	CASSDSYSNYGYTF	KLGGALQAK
3053	TRAV29DV5	TRAJ43	CAAKGSYNNNDMRF	TRBV7-9	TRBJ1-2	CASSLWEDGYTF	KLGGALQAK
3054	TRAV35	TRAJ27	CAGQDTNAGKSTF	TRBV7-9	TRBJ1-2	CASSWQHGYTF	KLGGALQAK
3057	TRAV4	TRAJ49	CLVGVTGNQFYF	TRBV7-9	TRBJ1-2	CASSSIGQGIRYGYTF	KLGGALQAK
3059	TRAV5	TRAJ23	CAESIEGGKLIF	TRBV7-9	TRBJ1-2	CASSLVPGQANYGYTF	KLGGALQAK
3062	TRAV8-2	TRAJ49	CVVSDRDGNQFYF	TRBV7-9	TRBJ1-2	CASSLAIGNYGYTF	KLGGALQAK
3067	TRAV1-2	TRAJ41	CAVRPGYALNF	TRBV9	TRBJ1-2	CASSVEAGLSYTF	KLGGALQAK
3068	TRAV1-2	TRAJ43	CAVDVNDMRF	TRBV9	TRBJ1-2	CASSGGGGGINGYTF	KLGGALQAK
3069	TRAV1-2	TRAJ6	CAVSSAGGSYIPTF	TRBV9	TRBJ1-2	CASNSGTYGYTF	KLGGALQAK
3071	TRAV12-1	TRAJ31	CVLNDNARLMF	TRBV9	TRBJ1-2	CASSVVQGYGYTF	KLGGALQAK
3073	TRAV12-1	TRAJ43	CVVTYNDMRF	TRBV9	TRBJ1-2	CASTGGGANGYTF	KLGGALQAK
3078	TRAV13-1	TRAJ28	CAASQGAGSYQLTF	TRBV9	TRBJ1-2	CASSVGTGLGDYGYTF	KLGGALQAK
3079	TRAV14DV4	TRAJ12	CAMREGMDSSYKLIF	TRBV9	TRBJ1-2	CASADSYGYTF	KLGGALQAK
3081	TRAV14DV4	TRAJ32	CAMREGATNKLIF	TRBV9	TRBJ1-2	CASSPHAEGYTF	KLGGALQAK
3084	TRAV14DV4	TRAJ52	CAMRELAGGTSYGKLTF	TRBV9	TRBJ1-2	CASSRPERTNYGYTF	KLGGALQAK
3085	TRAV14DV4	TRAJ53	CAMREGVGSNYKLTF	TRBV9	TRBJ1-2	CASSVTGMEYGYTF	KLGGALQAK
3089	TRAV19	TRAJ13	CALTSGGYQKVTF	TRBV9	TRBJ1-2	CASSVEKERASDYGYTF	KLGGALQAK
3093	TRAV19	TRAJ39	CALKLGNAGNMLTF	TRBV9	TRBJ1-2	CASSSQSGSLYGYTF	KLGGALQAK
3095	TRAV19	TRAJ47	CALSEAHEGNKLVF	TRBV9	TRBJ1-2	CASSVQAQGENYGYTF	KLGGALQAK
3098	TRAV19	TRAJ8	CALSGAGFQKLVF	TRBV9	TRBJ1-2	CASSVVVETGSNYGYTF	KLGGALQAK
3101	TRAV21	TRAJ27	CAVRTNAGKSTF	TRBV9	TRBJ1-2	CASSNKAGGASGYTF	KLGGALQAK
3103	TRAV29DV5	TRAJ21	CAATAFSRNFNKFYF	TRBV9	TRBJ1-2	CASSSQSGSLYGYTF	KLGGALQAK
3106	TRAV29DV5	TRAJ45	CAASAGGGADGLTF	TRBV9	TRBJ1-2	CASNFVGGDYGYTF	KLGGALQAK
3107	TRAV30	TRAJ54	CGTVQGAQKLVF	TRBV9	TRBJ1-2	CASSASGISNYGYTF	KLGGALQAK
3111	TRAV38-2DV8	TRAJ34	CACGGGKLIF	TRBV9	TRBJ1-2	CASSDNQYRLNYGYTF	KLGGALQAK
3113	TRAV39	TRAJ33	CAVDSNYQLIW	TRBV9	TRBJ1-2	CASRNEWGNYGYTF	KLGGALQAK
3116	TRAV41	TRAJ58	CAGCEETSGSRLTF	TRBV9	TRBJ1-2	CASSVGGAAGSPKEGYTF	KLGGALQAK
3118	TRAV8-3	TRAJ27	CAVFTNAGKSTF	TRBV9	TRBJ1-2	CASSAPAGIGNGYTF	KLGGALQAK
3123	TRAV8-6	TRAJ48	CAVSESNFGNEKLTF	TRBV9	TRBJ1-2	CASSARDRGLNYGYTF	KLGGALQAK
3125	TRAV13-1	TRAJ45	CAASNSGGADGLTF	TRBV10-2	TRBJ1-3	CASSTGLSGNTIYF	KLGGALQAK
3126	TRAV29DV5	TRAJ22	CAASRGRGSARQLTF	TRBV10-2	TRBJ1-3	CASSEGPSRGNTIYF	KLGGALQAK
3127	TRAV12-2	TRAJ47	CAVNIYGNKLVF	TRBV10-3	TRBJ1-3	CAISTGARPGNTIYF	KLGGALQAK
3128	TRAV26-1	TRAJ23	CIVRLYQGGKLIF	TRBV10-3	TRBJ1-3	CAISHLGESGNTIYF	KLGGALQAK
3132	TRAV1-2	TRAJ20	CAVRGPYKLSF	TRBV12-3	TRBJ1-3	CASSPRTGGRDTIYF	KLGGALQAK
3135	TRAV13-2	TRAJ49	CAENTGNQFYF	TRBV12-4	TRBJ1-3	CASSLTRAGNTIYF	KLGGALQAK
3141	TRAV12-2	TRAJ18	CAVTFDRGSTLGRLYF	TRBV12-5	TRBJ1-3	CASAPSWPGNTIYF	KLGGALQAK
3143	TRAV29DV5	TRAJ23	CAASGKIYNQGGKLIF	TRBV12-5	TRBJ1-3	CASGTPRSPSGNTIYF	KLGGALQAK
3144	TRAV29DV5	TRAJ31	CAATASNARLMF	TRBV12-5	TRBJ1-3	CASGSGGSGNTIYF	KLGGALQAK
3146	TRAV12-2	TRAJ52	CAVAGGTSYGKLTF	TRBV13	TRBJ1-3	CASSSGQPPRSGNTIYF	KLGGALQAK
3147	TRAV17	TRAJ12	CATDVARDSSYKLIF	TRBV13	TRBJ1-3	CASSSTMGDTIYF	KLGGALQAK
3150	TRAV8-1	TRAJ39	CAVNAGNAGNMLTF	TRBV13	TRBJ1-3	CASSSSLQGTGNTIYF	KLGGALQAK
3154	TRAV12-1	TRAJ33	CVVNRDYQLIW	TRBV19	TRBJ1-3	CASSLTSPGNTIYF	KLGGALQAK
3155	TRAV12-1	TRAJ52	CVVIPAAGGTSYGKLTF	TRBV19	TRBJ1-3	CASSIVAGGPNTIYF	KLGGALQAK
3156	TRAV12-2	TRAJ17	CAVPGGFKAAGNKLTF	TRBV19	TRBJ1-3	CASSIGAGNTIYF	RLRAEAQVK
3159	TRAV13-2	TRAJ52	CAESRSNAGGTSYGKLTF	TRBV19	TRBJ1-3	CASSRRQEGNTIYF	KLGGALQAK
3165	TRAV35	TRAJ33	CAGLDSNYQLIW	TRBV19	TRBJ1-3	CASSIAGFGNTIYF	KLGGALQAK
3166	TRAV41	TRAJ53	CAVTLLGGSNYKLTF	TRBV19	TRBJ1-3	CASSFQGGLRGNTIYF	KLGGALQAK
3179	TRAV17	TRAJ9	CATDAGTGGFKTIF	TRBV24-1	TRBJ1-3	CATSDGNTIYF	KLGGALQAK
3183	TRAV30	TRAJ52	CGTLGGTSYGKLTF	TRBV25-1	TRBJ1-3	CASSEGSSGNTIYF	KLGGALQAK
3184	TRAV12-1	TRAJ10	CVGGGGGNKLTF	TRBV27	TRBJ1-3	CASSIVAGGGNTIYF	KLGGALQAK
3185	TRAV12-1	TRAJ15	CVVPARRAGTALIF	TRBV27	TRBJ1-3	CASSLREPGLSGNTIYF	KLGGALQAK
3187	TRAV4	TRAJ9	CLVGDINTGGFKTIF	TRBV27	TRBJ1-3	CASSSISGNTIYF	KLGGALQAK
3192	TRAV38-2DV8	TRAJ58	CAYRSKETSGSRLTF	TRBV28	TRBJ1-3	CASSLYVSYPKNTIYF	KLGGALQAK
3194	TRAV27	TRAJ45	CAGGGADGLTF	TRBV29-1	TRBJ1-3	CSVSDGYSGNTIYF	KLGGALQAK
3196	TRAV8-1	TRAJ13	CAVTRSGGYQKVTF	TRBV29-1	TRBJ1-3	CSGSEGNTIYF	KLGGALQAK
3200	TRAV17	TRAJ50	CATDDWETSYDKVIF	TRBV3-1	TRBJ1-3	CASSQVESGNTIYF	KLGGALQAK
3202	TRAV35	TRAJ34	CAGPDYNTDKLIF	TRBV3-1	TRBJ1-3	CASSRPDRVFGNTIYF	KLGGALQAK
3204	TRAV8-3	TRAJ13	CAVEPSGGYQKVTF	TRBV3-1	TRBJ1-3	CASSHPMGGSGNTIYF	KLGGALQAK
3205	TRAV12-1	TRAJ28	CVVNSRLSGAGSYQLTF	TRBV30	TRBJ1-3	CAWRTGPVGNTIYF	KLGGALQAK
3206	TRAV12-2	TRAJ43	CAVTEYNNNDMRF	TRBV30	TRBJ1-3	CAWRPAGGNTIYF	KLGGALQAK
3208	TRAV12-2	TRAJ27	CAVNGDTNAGKSTF	TRBV4-1	TRBJ1-3	CASRFDRGSGNTIYF	KLGGALQAK
3214	TRAV1-2	TRAJ23	CAAHSWGQGGKLIF	TRBV5-1	TRBJ1-3	CASSAGTEAGNTIYF	KLGGALQAK
3215	TRAV12-1	TRAJ41	CVVNRGDSGYALNF	TRBV5-1	TRBJ1-3	CASSLGQSSGNTIYF	KLGGALQAK
3216	TRAV17	TRAJ54	CATVRYSSQKLVF	TRBV5-1	TRBJ1-3	CASSEDRATSGNTIYF	KLGGALQAK
3218	TRAV27	TRAJ33	CAGIPDSNYQLIW	TRBV5-1	TRBJ1-3	CASSPDGLSGNTIYF	KLGGALQAK
3220	TRAV12-1	TRAJ29	CVVNLFSGNTPLVF	TRBV5-6	TRBJ1-3	CASTRTGFFDSGNTIYF	KLGGALQAK
3221	TRAV13-2	TRAJ37	CAEIPHHHGSGNTGKLIF	TRBV5-6	TRBJ1-3	CASSLDSGNTIYF	KLGGALQAK
3223	TRAV17	TRAJ30	CAPRRRDDKIIF	TRBV5-6	TRBJ1-3	CASSLVGGFSGNTIYF	KLGGALQAK
3224	TRAV4	TRAJ29	CLVGDIYSGNTPLVF	TRBV5-6	TRBJ1-3	CASSPWPGNTIYF	KLGGALQAK
3225	TRAV9-2	TRAJ39	CALAMNAGNMLTF	TRBV5-6	TRBJ1-3	CASSLGGNTIYF	KLGGALQAK
3226	TRAV1-2	TRAJ34	CAVRDHTDKLIF	TRBV6-1	TRBJ1-3	CASSDKWGGSGNTIYF	KLGGALQAK
3227	TRAV13-1	TRAJ9	CAASLDTGGFKTIF	TRBV6-1	TRBJ1-3	CASSDRAGNTIYF	KLGGALQAK
3228	TRAV14DV4	TRAJ57	CAMRGPIQGGSEKLVF	TRBV6-1	TRBJ1-3	CASGLSAPGNTIYF	KLGGALQAK
3233	TRAV29DV5	TRAJ33	CAASPFQNSNYQLIW	TRBV6-5	TRBJ1-3	CASSFRETPSGNTIYF	KLGGALQAK
3235	TRAV38-2DV8	TRAJ54	CAYRRYIQGAQKLVF	TRBV6-5	TRBJ1-3	CASSRVEDGNTIYF	KLGGALQAK
3236	TRAV8-1	TRAJ7	CAVNGPHGNNRLAF	TRBV6-5	TRBJ1-3	CASSFLPGQGPPSGNTIYF	KLGGALQAK
3237	TRAV8-3	TRAJ43	CAVGESDMRF	TRBV6-5	TRBJ1-3	CASGGGAGSGNTIYF	KLGGALQAK
3238	TRAV8-4	TRAJ43	CAVLYNNNDMRF	TRBV6-5	TRBJ1-3	CASRRDFEGNTIYF	KLGGALQAK
3242	TRAV21	TRAJ37	CAVISNTGKLIF	TRBV7-2	TRBJ1-3	CASSYTQGLAGNTIYF	KLGGALQAK
3246	TRAV14DV4	TRAJ17	CAMREGLGAAGNKLTF	TRBV7-6	TRBJ1-3	CASSLATGGYGNTIYF	KLGGALQAK
3249	TRAV1-1	TRAJ27	CAVITNAGKSTF	TRBV7-8	TRBJ1-3	CASSLVGQSGNTIYF	KLGGALQAK
3251	TRAV8-3	TRAJ49	CAVGARGNQFYF	TRBV7-8	TRBJ1-3	CASSQFLDSSGNTIYF	KLGGALQAK
3252	TRAV1-2	TRAJ28	CAVSGYSGAGSYQLTF	TRBV7-9	TRBJ1-3	CASSLMVAGSSGNTIYF	KLGGALQAK
3254	TRAV12-2	TRAJ42	CAVIGSQGNLIF	TRBV7-9	TRBJ1-3	CASSGWVAGNTIYF	KLGGALQAK
3260	TRAV1-2	TRAJ15	CAVRRTALIF	TRBV9	TRBJ1-3	CASTGEGAPGNTIYF	KLGGALQAK
3262	TRAV13-2	TRAJ39	CAENTDNAGNMLTF	TRBV9	TRBJ1-3	CASSFGTGDNTIYF	KLGGALQAK
3263	TRAV14DV4	TRAJ10	CAMKGLTGGGNKLTF	TRBV9	TRBJ1-3	CASSVGRGGNTIYF	KLGGALQAK
3265	TRAV17	TRAJ30	CATGMNRDDKIIF	TRBV9	TRBJ1-3	CASSVDGRVGNTIYF	KLGGALQAK
3266	TRAV19	TRAJ36	CALSEAQTGANNLFF	TRBV9	TRBJ1-3	CASSHPQGVTSRSGNTIYF	KLGGALQAK
3269	TRAV30	TRAJ23	CGTEIYNQGGKLIF	TRBV9	TRBJ1-3	CASSVDRTSGNTIYF	KLGGALQAK
3274	TRAV26-2	TRAJ33	CILIGDSNYQLIW	TRBV10-1	TRBJ1-4	CASSEGTVNEKLFF	KLGGALQAK
3276	TRAV29DV5	TRAJ27	CAASATTNAGKSTF	TRBV10-2	TRBJ1-4	CASSEYGPEEKLFF	KLGGALQAK
3287	TRAV12-1	TRAJ31	CVVNGYARLMF	TRBV12-3	TRBJ1-4	CASSPQEGGMNEKLFF	KLGGALQAK
3289	TRAV13-2	TRAJ24	CAETDRTDSWGKFQF	TRBV12-3	TRBJ1-4	CASSFYVGQGATNEKLFF	KLGGALQAK
3291	TRAV19	TRAJ43	CALSEDPPDMRF	TRBV12-4	TRBJ1-4	CASSAIGGEEKLFF	KLGGALQAK
3292	TRAV20	TRAJ42	CAVRSYGGSQGNLIF	TRBV12-4	TRBJ1-4	CASSPMGTNEKLFF	KLGGALQAK
3296	TRAV8-1	TRAJ3	CAVSDYSSASKIIF	TRBV12-4	TRBJ1-4	CASSLAEKLFF	KLGGALQAK
3297	TRAV12-2	TRAJ11	CAVKGLGYSTLTF	TRBV14	TRBJ1-4	CASSQSVGGLNEKLFF	KLGGALQAK
3299	TRAV12-2	TRAJ42	CAVISFGSQGNLIF	TRBV14	TRBJ1-4	CASSQVPARKLFF	KLGGALQAK
3300	TRAV12-2	TRAJ52	CAVGGTSYGKLTF	TRBV14	TRBJ1-4	CASSQGPGTVHEKLFF	KLGGALQAK
3302	TRAV14DV4	TRAJ22	CAMRRPISSGSARQLTF	TRBV14	TRBJ1-4	CASSHPGTRDEKLFF	KLGGALQAK
3312	TRAV13-1	TRAJ43	CAAAYNNDMRF	TRBV16	TRBJ1-4	CASSQIEKLFF	KLGGALQAK
3313	TRAV13-1	TRAJ23	CAASIGQGGKLIF	TRBV18	TRBJ1-4	CASSPYGYENEKLFF	KLGGALQAK
3315	TRAV29DV5	TRAJ39	CAASADAGNMLTF	TRBV18	TRBJ1-4	CASSLGSTNEKLFF	KLGGALQAK
3320	TRAV21	TRAJ23	CAVRRSIIGGKLIF	TRBV19	TRBJ1-4	CASRHRAGRDWMDEKLFF	KLGGALQAK
3325	TRAV38-1	TRAJ57	CAFMRFRGGSEKLVF	TRBV19	TRBJ1-4	CASSTLLQSREGSYEKLFF	KLGGALQAK
3329	TRAV9-2	TRAJ5	CALSGKDTGRRALTF	TRBV19	TRBJ1-4	CASNPGQSTNEKLFF	KLGGALQAK
3332	TRAV14DV4	TRAJ28	CAMREGDLSGAGSYQLTF	TRBV2	TRBJ1-4	CASSYGEKLFF	KLGGALQAK
3336	TRAV9-2	TRAJ48	CALSDVWGFGNEKLTF	TRBV2	TRBJ1-4	CASNAGTGHPNEKLFF	RLRAEAQVK
3337	TRAV1-2	TRAJ32	CAVRGGYGGATNKLIF	TRBV20-1	TRBJ1-4	CSAREEGDTRRFF	KLGGALQAK
3340	TRAV12-3	TRAJ57	CAMSAVLSEKLVF	TRBV20-1	TRBJ1-4	CSARERWEGATNEKLFF	KLGGALQAK
3344	TRAV14DV4	TRAJ22	CAMRRPISSGSARQLTF	TRBV20-1	TRBJ1-4	CSAPRGTNEKLFF	KLGGALQAK
3354	TRAV38-2DV8	TRAJ53	CAYRSLNSGGSNYKLTF	TRBV24-1	TRBJ1-4	CATRGPSEKLFF	KLGGALQAK
3355	TRAV21	TRAJ32	CAVSYGGATNKLIF	TRBV25-1	TRBJ1-4	CASSNNRTGLFVYEKLFF	KLGGALQAK
3357	TRAV1-2	TRAJ10	CAVRVTSLTGGGNKLTF	TRBV27	TRBJ1-4	CASSFSGQGLTNEKLFF	KLGGALQAK
3358	TRAV10	TRAJ18	CVVRGADRGSTLGRLYF	TRBV27	TRBJ1-4	CASSHLTEFNEKLFF	KLGGALQAK
3361	TRAV12-2	TRAJ53	CAVKADSGGSNYKLTF	TRBV27	TRBJ1-4	CASRLLGGRVEKLFF	KLGGALQAK
3364	TRAV14DV4	TRAJ11	CAMRLGYSTLTF	TRBV27	TRBJ1-4	CASSPGQGYEKLFF	KLGGALQAK
3365	TRAV14DV4	TRAJ23	CAMRGWLNQGGKLIF	TRBV27	TRBJ1-4	CASSSGEKLFF	KLGGALQAK
3375	TRAV38-1	TRAJ44	CAFHVITGTASKLTF	TRBV27	TRBJ1-4	CASSWSQGVYEKLFF	KLGGALQAK
3377	TRAV38-2DV8	TRAJ22	CAYRGSGSARQLTF	TRBV27	TRBJ1-4	CASSPGQGYEKLFF	KLGGALQAK
3378	TRAV39	TRAJ43	CAVDNNNDMRF	TRBV27	TRBJ1-4	CASSLASYGGEKLFF	KLGGALQAK
3381	TRAV8-2	TRAJ47	CAVTDGNKLVF	TRBV27	TRBJ1-4	CASSLGTHATNEKLFF	KLGGALQAK
3383	TRAV8-6	TRAJ54	CAVSDYIIQGAQKLVF	TRBV27	TRBJ1-4	CASRPGGHEGEKLFF	KLGGALQAK
3386	TRAV12-3	TRAJ34	CAMSLTLSYNTDKLIF	TRBV28	TRBJ1-4	CASNAPGQGGEKLFF	KLGGALQAK
3389	TRAV29DV5	TRAJ45	CAASGGWGGLTF	TRBV28	TRBJ1-4	CASQDRGNEKLFF	KLGGALQAK
3391	TRAV38-2DV8	TRAJ49	CAYRSPLTGNQFYF	TRBV28	TRBJ1-4	CASSLPRGGLFF	KLGGALQAK
3394	TRAV12-3	TRAJ28	CAMSDSGAGSYQLTF	TRBV29-1	TRBJ1-4	CSVETNEKLFF	KLGGALQAK
3395	TRAV17	TRAJ43	CATDSKGDMRF	TRBV29-1	TRBJ1-4	CSVVATNEKLFF	KLGGALQAK
3396	TRAV27	TRAJ37	CAGAGNTGKLIF	TRBV29-1	TRBJ1-4	CSAAGQGPTNEKLFF	KLGGALQAK
3400	TRAV20	TRAJ20	CAVQADDYKLSF	TRBV3-1	TRBJ1-4	CASSPTGSNEKLFF	KLGGALQAK
3404	TRAV13-2	TRAJ15	CAENIRSWQAGTALIF	TRBV30	TRBJ1-4	CAWAKPREIQVSGEKLFF	KLGGALQAK
3406	TRAV12-1	TRAJ36	CVVIEGTGANNLFF	TRBV4-1	TRBJ1-4	CASSQGDWAFREKLFF	KLGGALQAK
3407	TRAV12-2	TRAJ31	CAVNRVRDARLMF	TRBV4-1	TRBJ1-4	CASSQDHRMGGHEKLFF	KLGGALQAK
3414	TRAV8-1	TRAJ38	CAVKAGNNRKLIW	TRBV4-1	TRBJ1-4	CASSQTPGQGWLFF	KLGGALQAK
3417	TRAV26-2	TRAJ5	CILTPMDTGRRALTF	TRBV4-2	TRBJ1-4	CASSRGQGLSNEKLFF	KLGGALQAK
3419	TRAV10	TRAJ45	CVVSSISGGGADGLTF	TRBV4-3	TRBJ1-4	CASSQDAAGEKLFF	KLGGALQAK
3424	TRAV14DV4	TRAJ37	CAMRGPFSSNTGKLIF	TRBV4-3	TRBJ1-4	CASSQDHRMGGHEKLFF	RLRAEAQVK
3430	TRAV21	TRAJ54	CAVQGAQKLVF	TRBV4-3	TRBJ1-4	CASSQDHRMGGHEKLFF	KLGGALQAK
3431	TRAV21	TRAJ57	CAVRQEGSEKLVF	TRBV4-3	TRBJ1-4	CASSQDMAGWGEKLFF	KLGGALQAK
3434	TRAV29DV5	TRAJ30	CAASVQNRDDKIIF	TRBV4-3	TRBJ1-4	CASSQDHRMGGHEKLFF	KLGGALQAK
3435	TRAV3	TRAJ28	CAVRDPSYSGAGSYQLTF	TRBV4-3	TRBJ1-4	CASSQKRTGVNEKLFF	KLGGALQAK
3437	TRAV3	TRAJ37	CAVRDGGMGSNTGKLIF	TRBV4-3	TRBJ1-4	CASSQDHRMGGHEKLFF	KLGGALQAK
3439	TRAV35	TRAJ53	CAGLEHSGGSNYKLTF	TRBV4-3	TRBJ1-4	CASSQARGKLFF	KLGGALQAK
3440	TRAV38-1	TRAJ34	CAFVGGSTDKLIF	TRBV4-3	TRBJ1-4	CASSQYRGFEKLFF	KLGGALQAK
3442	TRAV8-1	TRAJ22	CAVRSSGSARQLTF	TRBV4-3	TRBJ1-4	CASSQDHRMGGHEKLFF	KLGGALQAK
3443	TRAV8-1	TRAJ31	CAVNEGNARLMF	TRBV4-3	TRBJ1-4	CASSQDHRMGGHEKLFF	KLGGALQAK
3446	TRAV12-1	TRAJ40	CVVNGDTSGTYKYIF	TRBV5-1	TRBJ1-4	CASSSGTHNEKLFF	KLGGALQAK
3447	TRAV14DV4	TRAJ49	CAKREVSYTGNQFYF	TRBV5-1	TRBJ1-4	CASSLFSYNRDGNEKLFF	KLGGALQAK
3448	TRAV21	TRAJ21	CAVPGLYNFNKFYF	TRBV5-1	TRBJ1-4	CASSSGQGAGEKLFF	KLGGALQAK
3449	TRAV29DV5	TRAJ28	CAATNIATGAGSYQLTF	TRBV5-1	TRBJ1-4	CASSLALTGLPNEKLFF	KLGGALQAK
3450	TRAV29DV5	TRAJ42	CAASAEGGSQGNLIF	TRBV5-1	TRBJ1-4	CASRKWSATNEKLFF	KLGGALQAK
3452	TRAV30	TRAJ36	CGTESGANNLFF	TRBV5-1	TRBJ1-4	CASSLRGTGPDEKLFF	KLGGALQAK
3453	TRAV30	TRAJ36	CGTEAGANNLFF	TRBV5-1	TRBJ1-4	CASSFDQGSSTNEKLFF	KLGGALQAK
3454	TRAV34	TRAJ4	CGAAFFSGGYNKLIF	TRBV5-1	TRBJ1-4	CASSFTTNEKLFF	KLGGALQAK
3456	TRAV39	TRAJ43	CAVDITADMRF	TRBV5-1	TRBJ1-4	CASGGSDEKLFF	KLGGALQAK
3457	TRAV9-2	TRAJ10	CALTALTGGGNKLTF	TRBV5-1	TRBJ1-4	CASSPSTGGIGEKLFF	KLGGALQAK
3458	TRAV1-2	TRAJ31	CAVQNNNARLMF	TRBV5-4	TRBJ1-4	CASSLGGGGVDEKLFF	KLGGALQAK
3462	TRAV34	TRAJ6	CGAFTSGGSYIPTF	TRBV5-4	TRBJ1-4	CATRVRGVEKLFF	KLGGALQAK
3463	TRAV38-2DV8	TRAJ44	CALISDGTASKLTF	TRBV5-4	TRBJ1-4	CASSLMGFTNEKLFF	KLGGALQAK
3465	TRAV26-2	TRAJ49	CILKITGNQFYF	TRBV5-5	TRBJ1-4	CASSLELNSATNEKLFF	KLGGALQAK
3466	TRAV13-1	TRAJ26	CAADGVWRYGQNFVF	TRBV5-6	TRBJ1-4	CASSLTGAPNEKLFF	KLGGALQAK
3468	TRAV19	TRAJ10	CALSAPKRILTGGGNKLTF	TRBV5-6	TRBJ1-4	CASSPQPGGREKLFF	KLGGALQAK
3475	TRAV8-6	TRAJ13	CAVTSRSGGYQKVTF	TRBV5-6	TRBJ1-4	CASIAGPGTGGEKLFF	KLGGALQAK
3476	TRAV12-2	TRAJ18	CAVNPDRGSTLGRLYF	TRBV6-1	TRBJ1-4	CASSEFIGSNEKLFF	KLGGALQAK
3480	TRAV19	TRAJ20	CALSDFNDYKLSF	TRBV6-1	TRBJ1-4	CASNQPGQGGFRLFF	KLGGALQAK
3490	TRAV8-1	TRAJ37	CAVRIGSGNTGKLIF	TRBV6-3	TRBJ1-4	CASESGVELFF	KLGGALQAK
3491	TRAV8-1	TRAJ39	CAVKVYNAGNMLTF	TRBV6-3	TRBJ1-4	CASESGVELFF	KLGGALQAK
3492	TRAV1-2	TRAJ33	CAVQDSNYQLIW	TRBV6-4	TRBJ1-4	CASSEGRGSEKLFF	KLGGALQAK
3506	TRAV1-2	TRAJ33	CAVLDSNYQLIW	TRBV7-2	TRBJ1-4	CASSSGQEVEKLFF	KLGGALQAK
3507	TRAV1-2	TRAJ4	CAVDLVRYNKLIF	TRBV7-6	TRBJ1-4	CASSLRGSNEKLFF	KLGGALQAK
3515	TRAV1-2	TRAJ34	CAVRAPLYNTDKLIF	TRBV7-9	TRBJ1-4	CASSRVQGEKLFF	KLGGALQAK
3517	TRAV12-1	TRAJ28	CVVNSWSGAGSYQLTF	TRBV7-9	TRBJ1-4	CASINRDTGGELFF	KLGGALQAK
3518	TRAV12-1	TRAJ6	CVAEPSGGSYIPTF	TRBV7-9	TRBJ1-4	CASSLATTDGGGKLFF	KLGGALQAK
3522	TRAV14DV4	TRAJ9	CAMREGPTGGFKTIF	TRBV7-9	TRBJ1-4	CASSYQGGRGREKLFF	KLGGALQAK
3525	TRAV20	TRAJ5	CAVHSLDTGRRALTF	TRBV7-9	TRBJ1-4	CASSLADASTNEKLFF	KLGGALQAK
3527	TRAV24	TRAJ36	CAFLGGANNLFF	TRBV7-9	TRBJ1-4	CASSLVGGTDEKLFF	KLGGALQAK
3528	TRAV26-1	TRAJ28	CIVEISGAGSYQLTF	TRBV7-9	TRBJ1-4	CASSPPRGWVANEKLFF	KLGGALQAK
3529	TRAV26-2	TRAJ50	CILRDVLKTSYDKVIF	TRBV7-9	TRBJ1-4	CASSLGDAEKLFF	KLGGALQAK
3530	TRAV29DV5	TRAJ26	CAARPDNYGQNFVF	TRBV7-9	TRBJ1-4	CASCGGLNEKLFF	KLGGALQAK
3531	TRAV3	TRAJ17	CAVRDGFKAAGNKLTF	TRBV7-9	TRBJ1-4	CASSRGTGSNEKLFF	KLGGALQAK
3534	TRAV38-2DV8	TRAJ43	CAYRSADRDDMRF	TRBV7-9	TRBJ1-4	CASSLDRVPANEKLFF	KLGGALQAK
3535	TRAV38-2DV8	TRAJ48	CAYRSSLGEKLTF	TRBV7-9	TRBJ1-4	CASSAGRNEKLFF	KLGGALQAK
3536	TRAV8-2	TRAJ43	CVVSDHGDMRF	TRBV7-9	TRBJ1-4	CASSAPGTEGEKLFF	KLGGALQAK
3537	TRAV12-1	TRAJ33	CVVMDSNYQLIW	TRBV9	TRBJ1-4	CASSVDPGNSEKLFF	KLGGALQAK
3540	TRAV14DV4	TRAJ20	CAMREGENDYKLSF	TRBV9	TRBJ1-4	CASSSGQGGKLFF	KLGGALQAK
3542	TRAV19	TRAJ26	CALGPYGQNFVF	TRBV9	TRBJ1-4	CASSAGGGATNEKLFF	KLGGALQAK
3550	TRAV13-2	TRAJ5	CAETDQRMDTGRRALTF	TRBV10-2	TRBJ1-5	CASSEGGHPFNQPQHF	KLGGALQAK
3551	TRAV29DV5	TRAJ34	CAAPLDKLIF	TRBV10-2	TRBJ1-5	CASSPGTGGFQPQHF	KLGGALQAK
3555	TRAV12-2	TRAJ52	CAGGAGGTSYGKLTF	TRBV10-3	TRBJ1-5	CAISSGGNNQPQHF	KLGGALQAK
3559	TRAV14DV4	TRAJ52	CAMTPRGGTSYGKLTF	TRBV10-3	TRBJ1-5	CAISISELQPQHF	KLGGALQAK
3561	TRAV20	TRAJ52	CAVRRAGGTSYGKLTF	TRBV10-3	TRBJ1-5	CAISESEGAIQPQHF	KLGGALQAK
3566	TRAV14DV4	TRAJ22	CAMRRPISSGSARQLTF	TRBV11-2	TRBJ1-5	CASSSRTGAVQPQHF	KLGGALQAK
3570	TRAV1-2	TRAJ34	CAVRRTDKLIF	TRBV12-3	TRBJ1-5	CASSSKTGGDQPQHF	KLGGALQAK
3571	TRAV10	TRAJ6	CVVSTRSPSGGSYIPTF	TRBV12-3	TRBJ1-5	CASSLGIWNRSGLIQPQHF	KLGGALQAK
3577	TRAV1-1	TRAJ26	CAVRDSDYGQNFVF	TRBV12-4	TRBJ1-5	CASSQQGGQPQHF	KLGGALQAK
3578	TRAV1-2	TRAJ24	CATGGTTDSWGKLQF	TRBV12-4	TRBJ1-5	CASSLRVGLDQPQHF	KLGGALQAK
3580	TRAV10	TRAJ15	CVVGPETGTALIF	TRBV12-4	TRBJ1-5	CASSWTIAQPQHF	KLGGALQAK
3581	TRAV12-1	TRAJ43	CVVISSEGDMRF	TRBV12-4	TRBJ1-5	CASSHGGGMGQPQHF	KLGGALQAK
3582	TRAV12-3	TRAJ9	CAMSEGTGGFKTIF	TRBV12-4	TRBJ1-5	CASSFTSRVFGQPQHF	KLGGALQAK
3583	TRAV13-1	TRAJ6	CAATRSGGSYIPTF	TRBV12-4	TRBJ1-5	CASSPALWVSNQPQHF	KLGGALQAK
3584	TRAV14DV4	TRAJ49	CAMRVMDTGNQFYF	TRBV12-4	TRBJ1-5	CASSFYGGDQPQHF	KLGGALQAK
3585	TRAV19	TRAJ27	CALSGLTNAGKSTF	TRBV12-4	TRBJ1-5	CASSLGQGTANQPQHF	KLGGALQAK
3588	TRAV20	TRAJ34	CAVQASDNTDKLIF	TRBV12-4	TRBJ1-5	CASSYRFGSNQPQHF	KLGGALQAK
3589	TRAV21	TRAJ10	CAVRFTGGGNKLTF	TRBV12-4	TRBJ1-5	CASSLGTVWYSNQPQHF	KLGGALQAK
3597	TRAV12-3	TRAJ37	CAMSVGSGNTGKLIF	TRBV12-5	TRBJ1-5	CASGRTDNSNQPQHF	KLGGALQAK
3598	TRAV23DV6	TRAJ41	CAASLLSNSGYALNF	TRBV12-5	TRBJ1-5	CASGFQGINQPQHF	KLGGALQAK
3604	TRAV10	TRAJ45	CVVTYSGGGADGLTF	TRBV15	TRBJ1-5	CATSRDLGINQPQHF	KLGGALQAK
3605	TRAV12-2	TRAJ13	CAVNKAGGYQKVTF	TRBV15	TRBJ1-5	CATSSRQGMKVSQPQHF	KLGGALQAK
3609	TRAV17	TRAJ8	CATDGSTGFQKLVF	TRBV15	TRBJ1-5	CATSTGDSNQPQHF	KLGGALQAK
3610	TRAV19	TRAJ27	CALSEQETNAGKSTF	TRBV15	TRBJ1-5	CATSRDLGGGNQPQHF	KLGGALQAK
3611	TRAV19	TRAJ50	CALSERLKTSYDKVIF	TRBV15	TRBJ1-5	CATSGLWDRGLGNQPQHF	KLGGALQAK
3612	TRAV20	TRAJ4	CAVQGYGTGGYNKLIF	TRBV15	TRBJ1-5	CATSRDVTGSNQPQHF	KLGGALQAK
3613	TRAV27	TRAJ22	CAGDFSSGSARQLTF	TRBV15	TRBJ1-5	CATSREVGVLQPQHF	KLGGALQAK
3615	TRAV38-2DV8	TRAJ39	CAYRSGNNAGNMLTF	TRBV15	TRBJ1-5	CATSPRQGQNQPQHF	KLGGALQAK
3619	TRAV21	TRAJ32	CAVRRYGGATNKLIF	TRBV16	TRBJ1-5	CASSQSDLPQHF	KLGGALQAK
3620	TRAV19	TRAJ42	CALSEPLWEGGSQGNLIF	TRBV18	TRBJ1-5	CASSPREGSIFQPQHF	KLGGALQAK
3621	TRAV24	TRAJ52	CAFIGDAGGTSYGKLTF	TRBV18	TRBJ1-5	CASSQGDGVQPQHF	KLGGALQAK
3622	TRAV26-2	TRAJ40	CILRDRTSGTYKYIF	TRBV18	TRBJ1-5	CASSPIRGNQPQHF	KLGGALQAK
3624	TRAV38-2DV8	TRAJ21	CAYRSRVYNFNKFYF	TRBV18	TRBJ1-5	CASSPGPQDPFYSNQPQHF	KLGGALQAK
3626	TRAV1-2	TRAJ40	CAPHRSGTYKYIF	TRBV19	TRBJ1-5	CASSPRDRGMEPQHF	KLGGALQAK
3629	TRAV12-1	TRAJ8	CVVNRVNTGFQKLVF	TRBV19	TRBJ1-5	CASSTWDSNQPQHF	KLGGALQAK
3630	TRAV12-1	TRAJ8	CVVNTMNTGFQKLVF	TRBV19	TRBJ1-5	CASTTWDSNQPQHF	KLGGALQAK
3631	TRAV12-2	TRAJ27	CAVTSNAGKSTF	TRBV19	TRBJ1-5	CASSRDGNQPQHF	KLGGALQAK
3634	TRAV13-1	TRAJ43	CAASGGGDNDMRF	TRBV19	TRBJ1-5	CASSIGARGSNQPQHF	KLGGALQAK
3635	TRAV14DV4	TRAJ12	CAMRALGGSSYKLIF	TRBV19	TRBJ1-5	CASSIDSGTSSPQHF	KLGGALQAK
3639	TRAV14DV4	TRAJ53	CAMRDANSGGSNYKLTF	TRBV19	TRBJ1-5	CASSISGHTQPQHF	KLGGALQAK
3640	TRAV17	TRAJ23	CATDHYNQGGKLIF	TRBV19	TRBJ1-5	CASDRASNQPQHF	KLGGALQAK
3641	TRAV17	TRAJ30	CATDWNRDDKIIF	TRBV19	TRBJ1-5	CASSTGGFNQPQHF	KLGGALQAK
3642	TRAV17	TRAJ48	CATERTNFGNEKLTF	TRBV19	TRBJ1-5	CASSIGSGVRSNQPQHF	KLGGALQAK
3647	TRAV19	TRAJ30	CALTMNRDDKIIF	TRBV19	TRBJ1-5	CASSFNPPNQPQHF	KLGGALQAK
3651	TRAV21	TRAJ8	CAVGVKMNTGFQKLVF	TRBV19	TRBJ1-5	CASSIPDRGEAQPQHF	KLGGALQAK
3653	TRAV25	TRAJ33	CAAMDSNYQLIW	TRBV19	TRBJ1-5	CASSVGFTGGNQPQHF	KLGGALQAK
3656	TRAV27	TRAJ40	CAGVSSGTYKYIF	TRBV19	TRBJ1-5	CASSIASWAWGQPQHF	KLGGALQAK
3657	TRAV29DV5	TRAJ30	CAAGGDDKIIF	TRBV19	TRBJ1-5	CASSITGGWRQPQHF	KLGGALQAK
3658	TRAV29DV5	TRAJ50	CATKTSYDKVIF	TRBV19	TRBJ1-5	CASSTYSNQPQHF	KLGGALQAK
3659	TRAV29DV5	TRAJ52	CAASEGGGTSYGKLTF	TRBV19	TRBJ1-5	CASSIGQGLNQPQHF	KLGGALQAK
3667	TRAV4	TRAJ28	CLVGSGAGSYQLTF	TRBV19	TRBJ1-5	CASSGDRVGLELQPQHF	KLGGALQAK
3668	TRAV41	TRAJ30	CAVFSGDDKIIF	TRBV19	TRBJ1-5	CASSSTGYGNQPQHF	KLGGALQAK
3670	TRAV41	TRAJ54	CAVKSYQGAQKLVF	TRBV19	TRBJ1-5	CASSTDRYVRSNQPQHF	KLGGALQAK
3672	TRAV8-2	TRAJ23	CVVSPERFYNQGGKLIF	TRBV19	TRBJ1-5	CASSIVGQPQHF	KLGGALQAK
3681	TRAV21	TRAJ33	CAVEGWDSNYQLIW	TRBV2	TRBJ1-5	CASSEGQPQHF	KLGGALQAK
3682	TRAV22	TRAJ58	CAVGVTSGSRLTF	TRBV2	TRBJ1-5	CASSPGQGYNQPQHF	KLGGALQAK
3685	TRAV1-2	TRAJ15	CAVRVLNQAGTALIF	TRBV20-1	TRBJ1-5	CSARELTVQPQHF	KLGGALQAK
3687	TRAV10	TRAJ26	CVVTPYGQNFVF	TRBV20-1	TRBJ1-5	CSAGTKRDRAQPQHF	KLGGALQAK
3689	TRAV12-1	TRAJ49	CVANTGNQFYF	TRBV20-1	TRBJ1-5	CSARDLGQLNQPQHF	KLGGALQAK
3691	TRAV12-2	TRAJ39	CAVNAGNMLTF	TRBV20-1	TRBJ1-5	CSARDHRAEGQPQHF	KLGGALQAK
3694	TRAV14DV4	TRAJ17	CAMREGSPIKAAGNKLTF	TRBV20-1	TRBJ1-5	CSARGGVAILNSNQPQHF	KLGGALQAK
3695	TRAV14DV4	TRAJ28	CAMREGAYSGAGSYQLTF	TRBV20-1	TRBJ1-5	CSARGGDNQPQHF	KLGGALQAK
3697	TRAV29DV5	TRAJ29	CAASAGSGNTPLVF	TRBV20-1	TRBJ1-5	CSARDDRGALSNQPQHF	KLGGALQAK
3701	TRAV5	TRAJ10	CAEWGGGNKLTF	TRBV20-1	TRBJ1-5	CSAGDISNQPQHF	KLGGALQAK
3710	TRAV1-2	TRAJ32	CAVRPLYGGATNKLIF	TRBV24-1	TRBJ1-5	CATSEGTVSNQPQHF	KLGGALQAK
3712	TRAV14DV4	TRAJ29	CAMRGSASGNTPLVF	TRBV24-1	TRBJ1-5	CATSDNDRGHSQPQHF	KLGGALQAK
3713	TRAV14DV4	TRAJ49	CAMREGPNTGNQFYF	TRBV24-1	TRBJ1-5	CATSDNDRGGGQPQHF	KLGGALQAK
3715	TRAV29DV5	TRAJ50	CAAMKTSYDKVIF	TRBV24-1	TRBJ1-5	CATSDLPGPHFQPQHF	KLGGALQAK
3717	TRAV5	TRAJ4	CAEFRFSGGYNKLIF	TRBV24-1	TRBJ1-5	CATSEGQGASQPQHF	KLGGALQAK
3722	TRAV39	TRAJ30	CAVDMDPRDDKIIF	TRBV25-1	TRBJ1-5	CASSDSGEPQHF	KLGGALQAK
3723	TRAV12-1	TRAJ17	CVVNDKAAGNKLTF	TRBV27	TRBJ1-5	CASSLGSSQPQHF	KLGGALQAK
3730	TRAV13-1	TRAJ44	CAASISGTASKLTF	TRBV27	TRBJ1-5	CASSYQDGQPQHF	KLGGALQAK
3731	TRAV13-1	TRAJ8	CAASGFQKLVF	TRBV27	TRBJ1-5	CASSLEGVEQPQHF	KLGGALQAK
3733	TRAV13-2	TRAJ6	CAENGRGSYIPTF	TRBV27	TRBJ1-5	CASSHGQGDQPQHF	KLGGALQAK
3736	TRAV14DV4	TRAJ5	CAMREALPMDTGRRALTF	TRBV27	TRBJ1-5	CASSLIGESNQPQHF	KLGGALQAK
3737	TRAV17	TRAJ27	CATDLNTNAGKSTF	TRBV27	TRBJ1-5	CASGTPNSNQPQHF	KLGGALQAK
3738	TRAV19	TRAJ13	CALSEARFGYQKVTF	TRBV27	TRBJ1-5	CASSLSTGSNQPQHF	KLGGALQAK
3739	TRAV19	TRAJ24	CALSEPEFRGKFQF	TRBV27	TRBJ1-5	CASSLDRVNQPQHF	KLGGALQAK
3741	TRAV19	TRAJ54	CALSEIQGAQKLVF	TRBV27	TRBJ1-5	CASGAANQPQHF	KLGGALQAK
3743	TRAV21	TRAJ28	CAVSHSGAGSYQLTF	TRBV27	TRBJ1-5	CASSSLAGSNQPQHF	KLGGALQAK
3744	TRAV21	TRAJ42	CAVPLYGGSQGNLIF	TRBV27	TRBJ1-5	CASSLAGLGNQPQHF	KLGGALQAK
3746	TRAV21	TRAJ58	CAVPNFRRTSGSRLTF	TRBV27	TRBJ1-5	CASSPGYIGGNQPQHF	KLGGALQAK
3748	TRAV24	TRAJ43	CAFYNNDMRF	TRBV27	TRBJ1-5	CASSWTGGMWPQHF	KLGGALQAK
3752	TRAV30	TRAJ49	CGTESNTGNQFYF	TRBV27	TRBJ1-5	CASSLLTGNQPQHF	KLGGALQAK
3754	TRAV38-2DV8	TRAJ4	CAYRSAGAPFSGGYNKLIF	TRBV27	TRBJ1-5	CASSLLGSNQPQHF	KLGGALQAK
3756	TRAV4	TRAJ30	CLVVSMNRDDKIIF	TRBV27	TRBJ1-5	CASSLSTANQPQHF	KLGGALQAK
3757	TRAV41	TRAJ54	CAVQGAQKLVF	TRBV27	TRBJ1-5	CASSPEIGGNQPQHF	KLGGALQAK
3758	TRAV5	TRAJ43	CAESMDNDMRF	TRBV27	TRBJ1-5	CASSWDRHKPQHF	KLGGALQAK
3759	TRAV6	TRAJ30	CALDGGRDDKIIF	TRBV27	TRBJ1-5	CASSRGDNQPQHF	KLGGALQAK
3760	TRAV8-1	TRAJ40	CAVPSSGTYKYIF	TRBV27	TRBJ1-5	CASSLGYGQEVEWPQHF	KLGGALQAK
3761	TRAV8-2	TRAJ12	CVVSDFQWMDSSYKLIF	TRBV27	TRBJ1-5	CASRILGTGNQPQHF	KLGGALQAK
3762	TRAV8-3	TRAJ20	CAVDDYKLSF	TRBV27	TRBJ1-5	CASSLSQNSNQPQHF	KLGGALQAK
3764	TRAV8-4	TRAJ45	CAVSYSGGGADGLTF	TRBV27	TRBJ1-5	CASSWTGGMWPQHF	AVFDRKSDAK
3768	TRAV19	TRAJ21	CALSEESYNFNKFYF	TRBV28	TRBJ1-5	CASSSLRGSNQPQHF	KLGGALQAK
3769	TRAV20	TRAJ32	CAVQASGATNKLIF	TRBV28	TRBJ1-5	CASRETGGAQPQHF	KLGGALQAK
3771	TRAV8-4	TRAJ8	CAVSDRGVNTGFQKLVF	TRBV28	TRBJ1-5	CASSLENIRLQSNQPQHF	KLGGALQAK
3777	TRAV38-2DV8	TRAJ40	CAYRSRTSGTYKYIF	TRBV29-1	TRBJ1-5	CSAMDSYQPQHF	KLGGALQAK
3781	TRAV12-2	TRAJ33	CAVLEDSNYQLIW	TRBV3-1	TRBJ1-5	CASSQGAEQWPQHF	KLGGALQAK
3784	TRAV19	TRAJ36	CALSQLYSGANNLFF	TRBV3-1	TRBJ1-5	CASSQDLDRGPSGQPQHF	KLGGALQAK
3787	TRAV29DV5	TRAJ31	CAASADARLMF	TRBV3-1	TRBJ1-5	CASSQDLDRGPSGQPQHF	KLGGALQAK
3793	TRAV12-1	TRAJ34	CVVIPFTDKLIF	TRBV30	TRBJ1-5	CAWSSYGVSNQPQHF	KLGGALQAK
3794	TRAV26-1	TRAJ12	CIVRLDSSYKLIF	TRBV30	TRBJ1-5	CAWTLGTGNQPQHF	KLGGALQAK
3796	TRAV1-1	TRAJ23	CAWGGGKLIF	TRBV4-1	TRBJ1-5	CASSQGQGDQPQHF	KLGGALQAK
3797	TRAV12-2	TRAJ53	CAVMGGGSNYKLTF	TRBV4-1	TRBJ1-5	CASSPPRYSNQPQHF	KLGGALQAK
3801	TRAV13-1	TRAJ43	CAVSSVDNNDMRF	TRBV4-1	TRBJ1-5	CASSQVLGQANQPQHF	KLGGALQAK
3804	TRAV19	TRAJ57	CALSEAKDEGSEKLVF	TRBV4-1	TRBJ1-5	CASSLSLHGNQPQHF	KLGGALQAK
3805	TRAV23DV6	TRAJ20	CAARGYDYKLSF	TRBV4-1	TRBJ1-5	CASSPRDGFNQPQHF	KLGGALQAK
3806	TRAV3	TRAJ13	CAVRASGGYQKVTF	TRBV4-1	TRBJ1-5	CASSQDGTAYSNQPQHF	KLGGALQAK
3808	TRAV4	TRAJ40	CLRNSGTYKYIF	TRBV4-1	TRBJ1-5	CASSQDQQPQHF	KLGGALQAK
3811	TRAV12-1	TRAJ31	CVVPRNNNARLMF	TRBV4-2	TRBJ1-5	CASSQDRGLNQPQHF	KLGGALQAK
3813	TRAV26-2	TRAJ30	CILRDRDDKIIF	TRBV4-2	TRBJ1-5	CASSQEGQLNQPQHF	KLGGALQAK
3820	TRAV9-2	TRAJ28	CALSDPSGAGSYQLTF	TRBV4-3	TRBJ1-5	CASSQDRALNQPQHF	KLGGALQAK
3822	TRAV13-2	TRAJ15	CAENPPSNQAGTALIF	TRBV5-1	TRBJ1-5	CASSAGTGIYQPQHF	KLGGALQAK
3826	TRAV29DV5	TRAJ53	CAAKLKLTGEGSNYKLTF	TRBV5-1	TRBJ1-5	CASSLGSYSNQPQHF	KLGGALQAK
3827	TRAV35	TRAJ28	CAGRKAGSYQLTF	TRBV5-1	TRBJ1-5	CASSLRGGQPQHF	KLGGALQAK
3828	TRAV8-3	TRAJ33	CAVGADSNYQLIW	TRBV5-1	TRBJ1-5	CASSLGDSNQPQHF	KLGGALQAK
3830	TRAV10	TRAJ24	CVFTDSWGKFQF	TRBV5-4	TRBJ1-5	CASSSGVGPQHF	KLGGALQAK
3844	TRAV1-2	TRAJ15	CAVRGVHQAGTALIF	TRBV5-5	TRBJ1-5	CASSPNSNQPQHF	KLGGALQAK
3846	TRAV14DV4	TRAJ47	CAMREMEYGNKLVF	TRBV5-5	TRBJ1-5	CASSAQGALSFYSNQPQHF	KLGGALQAK
3847	TRAV20	TRAJ40	CAVQENSGTYKYIF	TRBV5-5	TRBJ1-5	CASSLANQGYQPQHF	KLGGALQAK
3852	TRAV14DV4	TRAJ4	CAMRPPFRGGYNKLIF	TRBV5-6	TRBJ1-5	CASSSRDSQNQPQHF	AVFDRKSDAK
3853	TRAV14DV4	TRAJ4	CAMRPPFRGGYNKLIF	TRBV5-6	TRBJ1-5	CVSSSRDSQNQPQHF	KLGGALQAK
3859	TRAV21	TRAJ23	CAVSPLYNQGGKLIF	TRBV5-6	TRBJ1-5	CASTKRGGTTSNQPQHF	KLGGALQAK
3862	TRAV29DV5	TRAJ9	CAASGRTGGFKTIF	TRBV5-6	TRBJ1-5	CASSFYRDGDHQPQHF	KLGGALQAK
3863	TRAV3	TRAJ32	CAVRVLYGGATNKLIF	TRBV5-6	TRBJ1-5	CASSLEGGGLSNQPQHF	KLGGALQAK
3866	TRAV8-1	TRAJ10	CAVNAGITGGGNKLTF	TRBV5-6	TRBJ1-5	CASSRSLGNQPQHF	KLGGALQAK
3869	TRAV1-2	TRAJ20	CAVRERDYKLSF	TRBV5-8	TRBJ1-5	CAYRGSNQPQHF	KLGGALQAK
3872	TRAV21	TRAJ12	CAVRPRMDSSYKLIF	TRBV5-8	TRBJ1-5	CASSFSSGWDQPQHF	KLGGALQAK
3873	TRAV25	TRAJ24	CAGRLVTDSWGKLQF	TRBV5-8	TRBJ1-5	CASSLAGAYSNQPQHF	KLGGALQAK
3874	TRAV19	TRAJ52	CALGNAGGTSYGKLTF	TRBV6-1	TRBJ1-5	CASTIDGWGNQPQHF	KLGGALQAK
3875	TRAV23DV6	TRAJ43	CAASGNHDMRF	TRBV6-1	TRBJ1-5	CASSEAPDGNQPQHF	KLGGALQAK
3877	TRAV26-2	TRAJ54	CILRLYQGAQKLVF	TRBV6-1	TRBJ1-5	CASSWLGRVWGNQPQHF	KLGGALQAK
3878	TRAV8-1	TRAJ20	CAVNAGDDYKLSF	TRBV6-1	TRBJ1-5	CASRGVQPQHF	KLGGALQAK
3882	TRAV12-2	TRAJ24	CAAPTDSWGKLQF	TRBV6-3	TRBJ1-5	CASSPGGHQPQHF	KLGGALQAK
3883	TRAV12-2	TRAJ24	CAVNTDSWGKLQF	TRBV6-3	TRBJ1-5	CASSYGSNQPQHF	KLGGALQAK
3886	TRAV17	TRAJ54	CATDVQGAQKLVF	TRBV6-3	TRBJ1-5	CASSYISGGNQPQHF	KLGGALQAK
3888	TRAV21	TRAJ57	CAVATQGGSEKLVF	TRBV6-3	TRBJ1-5	CASSYAVGNQPQHF	KLGGALQAK
3890	TRAV27	TRAJ26	CAGAGDYGQNFVF	TRBV6-3	TRBJ1-5	CASSNRRGDQPQHF	KLGGALQAK
3892	TRAV5	TRAJ31	CAESPNNARLMF	TRBV6-3	TRBJ1-5	CASSYSGTDTFYSNQPQHF	KLGGALQAK
3895	TRAV8-4	TRAJ20	CAVIQINDYKLSF	TRBV6-3	TRBJ1-5	CASSYGTGQPQHF	KLGGALQAK
3897	TRAV8-6	TRAJ57	CAVSYQGGSEKLVF	TRBV6-3	TRBJ1-5	CASSYSTGADQPQHF	KLGGALQAK
3900	TRAV1-2	TRAJ33	CAVLDSNYQLIW	TRBV6-4	TRBJ1-5	CASSGTGNQPQHF	KLGGALQAK
3902	TRAV8-3	TRAJ11	CAVVMNSGYSTLTF	TRBV6-4	TRBJ1-5	CASSENSNQPQHF	KLGGALQAK
3904	TRAV12-2	TRAJ13	CAVTQGYQKVTF	TRBV6-5	TRBJ1-5	CASSYLGEGQPQHF	KLGGALQAK
3905	TRAV12-2	TRAJ24	CAALDSWGKFQF	TRBV6-5	TRBJ1-5	CASRTRGRDQPQHF	KLGGALQAK
3908	TRAV12-3	TRAJ48	CAMSYTNFGNEKLTF	TRBV6-5	TRBJ1-5	CASSYSTGRPQHF	KLGGALQAK
3910	TRAV14DV4	TRAJ30	CAMRERADDKIIF	TRBV6-5	TRBJ1-5	CASRSGPVNQPQHF	KLGGALQAK
3912	TRAV14DV4	TRAJ57	CAMTVIPAKGGSEKLVF	TRBV6-5	TRBJ1-5	CASSIQPNSNQPQHF	KLGGALQAK
3913	TRAV19	TRAJ30	CALSGKDDKIIF	TRBV6-5	TRBJ1-5	CASSYSPSFSNQPQHF	KLGGALQAK
3917	TRAV21	TRAJ52	CAVMKDPNAGGTSYGKLTF	TRBV6-5	TRBJ1-5	CASSYAPNQPQHF	KLGGALQAK
3920	TRAV38-1	TRAJ30	CAFDRDDKIIF	TRBV6-5	TRBJ1-5	CASSTQGGNQPQHF	KLGGALQAK
3922	TRAV38-2DV8	TRAJ54	CAYQGAQKLVF	TRBV6-5	TRBJ1-5	CASSYGGSSGPQHF	KLGGALQAK
3924	TRAV8-2	TRAJ26	CVVSDLSNYGQNFVF	TRBV6-5	TRBJ1-5	CASSPSDRVVEPQHF	KLGGALQAK
3935	TRAV19	TRAJ39	CALSENNNAGNMLTF	TRBV7-2	TRBJ1-5	CASREGLGNNQPQHF	KLGGALQAK
3939	TRAV13-1	TRAJ18	CAASRGDRGSTLGRLYF	TRBV7-6	TRBJ1-5	CASGEGQPQHF	KLGGALQAK
3942	TRAV21	TRAJ54	CAVRSSLIQGAQKLVF	TRBV7-6	TRBJ1-5	CASSLAEGHQPQHF	KLGGALQAK
3944	TRAV5	TRAJ12	CAEPLMDSSYKLIF	TRBV7-6	TRBJ1-5	CASSLKTGAVNQPQHF	RLRAEAQVK
3948	TRAV14DV4	TRAJ53	CAMRLYYSGGSNYKLTF	TRBV7-8	TRBJ1-5	CASSLDRTGGLGDRQPQHF	KLGGALQAK
3949	TRAV19	TRAJ26	CALSEDNYGQNFVF	TRBV7-8	TRBJ1-5	CASSLSSRASNQPQHF	KLGGALQAK
3950	TRAV19	TRAJ29	CALRNSGNTPLVF	TRBV7-8	TRBJ1-5	CASSLGPPNNQPQHF	KLGGALQAK
3952	TRAV29DV5	TRAJ52	CAASALWGGGKLTF	TRBV7-8	TRBJ1-5	CASSFIPDRGNQPQHF	KLGGALQAK
3954	TRAV10	TRAJ4	CVVRAGGYNKLIF	TRBV7-9	TRBJ1-5	CASSLTPGEYSNQPQHF	KLGGALQAK
3955	TRAV12-3	TRAJ37	CAISSNTGKLIF	TRBV7-9	TRBJ1-5	CASSLSTGNSNQPQHF	KLGGALQAK
3956	TRAV12-3	TRAJ40	CAMTGSNSGTYKYIF	TRBV7-9	TRBJ1-5	CASSLGTQPQHF	KLGGALQAK
3957	TRAV13-1	TRAJ30	CAERDDKIIF	TRBV7-9	TRBJ1-5	CASSLMDSNQPQHF	KLGGALQAK
3959	TRAV14DV4	TRAJ22	CAMRRPISSGSARQLTF	TRBV7-9	TRBJ1-5	CASSLGQGYQPQHF	KLGGALQAK
3960	TRAV14DV4	TRAJ24	CAMRESDSWGKFQF	TRBV7-9	TRBJ1-5	CASSLVGAGENQPQHF	KLGGALQAK
3961	TRAV14DV4	TRAJ32	CAMRGRYGGATNKLIF	TRBV7-9	TRBJ1-5	CASNSGVQPQHF	KLGGALQAK
3964	TRAV17	TRAJ20	CATTNDYKLSF	TRBV7-9	TRBJ1-5	CASSGALQDSNQPQHF	KLGGALQAK
3967	TRAV20	TRAJ30	CAVQAKDDKIIF	TRBV7-9	TRBJ1-5	CASSFGVPHGWEDQPQHF	KLGGALQAK
3971	TRAV30	TRAJ57	CGTEEVNKGGSEKLVF	TRBV7-9	TRBJ1-5	CASSSVRDRDRSQPQHF	KLGGALQAK
3973	TRAV4	TRAJ43	CLVGEGYNNNDMRF	TRBV7-9	TRBJ1-5	CASSLVDTTNQPQHF	KLGGALQAK
3978	TRAV8-6	TRAJ45	CAVIPQGDGLTF	TRBV7-9	TRBJ1-5	CASSFMDGGQPQHF	KLGGALQAK
3981	TRAV13-1	TRAJ48	CAAKVYGNEKLTF	TRBV9	TRBJ1-5	CASSVGDSPPQPQHF	KLGGALQAK
3985	TRAV29DV5	TRAJ45	CAASDWAGGGADGLTF	TRBV9	TRBJ1-5	CASSATPLRQPQHF	KLGGALQAK
3988	TRAV17	TRAJ39	CATGYNNAGNMLTF	TRBV10-1	TRBJ1-6	CASQGSNSPLHF	KLGGALQAK
3990	TRAV41	TRAJ48	CAVRARGFGNEKLTF	TRBV10-3	TRBJ1-6	CAISKIWGLGSSPLHF	KLGGALQAK
3993	TRAV12-2	TRAJ45	CAVNGAYSGGGADGLTF	TRBV11-1	TRBJ1-6	CASSPGLGSPLHF	KLGGALQAK
4000	TRAV21	TRAJ33	CAVSNYQLIW	TRBV11-2	TRBJ1-6	CASSLAGWSYNSPLHF	KLGGALQAK
4005	TRAV17	TRAJ26	CATDSYGQNFVF	TRBV12-3	TRBJ1-6	CASSFGIDSPLHF	KLGGALQAK
4007	TRAV24	TRAJ52	CARHPANAGGTSYGKLTF	TRBV12-4	TRBJ1-6	CASSLELGGQFPWDSPLHF	RLRAEAQVK
4008	TRAV29DV5	TRAJ45	CAAKWGGGADGLTF	TRBV12-4	TRBJ1-6	CASSFNAALNSPLHF	KLGGALQAK
4012	TRAV19	TRAJ49	CALRAGNQFYF	TRBV13	TRBJ1-6	CASSLMRGGTYNSPLHF	AVFDRKSDAK
4013	TRAV21	TRAJ37	CAVVLFGSSNTGKLIF	TRBV13	TRBJ1-6	CASSLAAGAVNSPLHF	KLGGALQAK
4014	TRAV25	TRAJ26	CAGQEGQNFVF	TRBV13	TRBJ1-6	CASRIKGAWNSPLHF	KLGGALQAK
4016	TRAV8-1	TRAJ26	CAVNAGNYGQNFVF	TRBV13	TRBJ1-6	CASSLGDRDDSPLHF	KLGGALQAK
4019	TRAV12-1	TRAJ28	CVVWGYSGAGSYQLTF	TRBV14	TRBJ1-6	CASSQERNSPLHF	KLGGALQAK
4025	TRAV38-1	TRAJ43	CAFIPLNDMRF	TRBV15	TRBJ1-6	CATSSSRDSNSPLHF	KLGGALQAK
4026	TRAV21	TRAJ54	CAVRSSLIQGAQKLVF	TRBV18	TRBJ1-6	CASSPEGQTGSPLHF	KLGGALQAK
4027	TRAV8-4	TRAJ7	CAVSDRYGNNRLAF	TRBV18	TRBJ1-6	CASSPPAGGQNSPLHF	KLGGALQAK
4029	TRAV12-1	TRAJ37	CVVNTGNTGKLIF	TRBV19	TRBJ1-6	CASRTGGNSPLHF	KLGGALQAK
4030	TRAV12-1	TRAJ8	CVVNTGFQKLVF	TRBV19	TRBJ1-6	CASSVGPGESPLHF	KLGGALQAK
4034	TRAV19	TRAJ23	CALSEAGFYNQGGKLIF	TRBV19	TRBJ1-6	CASSIVSGDSYNSPLHF	KLGGALQAK
4036	TRAV20	TRAJ20	CAVLSNDYKLSF	TRBV19	TRBJ1-6	CASSSTGWGGSSPLHF	KLGGALQAK
4037	TRAV21	TRAJ38	CAVSPVNAGNNRKLIW	TRBV19	TRBJ1-6	CASSMGRRSSYNSPLHF	KLGGALQAK
4038	TRAV21	TRAJ43	CAVTPPGDMRF	TRBV19	TRBJ1-6	CASSIGQGQSPLHF	KLGGALQAK
4039	TRAV26-1	TRAJ40	CIVRVASASGTYKYIF	TRBV19	TRBJ1-6	CASSHGTGYNSPLHF	KLGGALQAK
4040	TRAV26-2	TRAJ53	CILIKPVWNSGGSNYKLTF	TRBV19	TRBJ1-6	CASSMGGSSYNSPLHF	KLGGALQAK
4041	TRAV29DV5	TRAJ34	CAASVKTDKLIF	TRBV19	TRBJ1-6	CASTDRQGADSPLHF	KLGGALQAK
4045	TRAV1-2	TRAJ43	CAVRDYNNNDMRF	TRBV2	TRBJ1-6	CASSKTEAGSPLHF	KLGGALQAK
4046	TRAV12-1	TRAJ12	CVVNSMDSSYKLIF	TRBV2	TRBJ1-6	CASRGLGGTDSPLHF	KLGGALQAK
4049	TRAV27	TRAJ29	CAGPSGNTPLVF	TRBV2	TRBJ1-6	CASTSQQAHDSPLHF	KLGGALQAK
4050	TRAV4	TRAJ45	CLVAEGSGGGADGLTF	TRBV2	TRBJ1-6	CASSEVTGAVNSPLHF	KLGGALQAK
4052	TRAV1-2	TRAJ33	CAVMDSNYQLIW	TRBV20-1	TRBJ1-6	CSARRGTGGSPLHF	KLGGALQAK
4068	TRAV21	TRAJ5	CAVLGANAGRRALTF	TRBV25-1	TRBJ1-6	CASSDRDTDYNSPLHF	KLGGALQAK
4069	TRAV9-2	TRAJ39	CALRDNNAGNMLTF	TRBV25-1	TRBJ1-6	CASSELEKGGNSPLHF	KLGGALQAK
4075	TRAV13-1	TRAJ43	CAPHNNDMRF	TRBV27	TRBJ1-6	CASKDRGDYSPLHF	KLGGALQAK
4076	TRAV13-1	TRAJ7	CAASVYGNNRLAF	TRBV27	TRBJ1-6	CASSLQNSPLHF	KLGGALQAK
4078	TRAV13-2	TRAJ15	CAENIFQAGTALIF	TRBV27	TRBJ1-6	CASSLSKGLSSPLHF	KLGGALQAK
4079	TRAV14DV4	TRAJ53	CAMRPLLGGSNYKLTF	TRBV27	TRBJ1-6	CASYPGTENNSPLHF	KLGGALQAK
4085	TRAV19	TRAJ43	CALSEASNNDMRF	TRBV27	TRBJ1-6	CASSLSQFSPLHF	KLGGALQAK
4088	TRAV21	TRAJ17	CAVDKAAGNKLTF	TRBV27	TRBJ1-6	CASSLLQGLDSPLHF	KLGGALQAK
4091	TRAV26-2	TRAJ29	CILFSGNTPLVF	TRBV27	TRBJ1-6	CASSLMMAGNSPLHF	KLGGALQAK
4095	TRAV6	TRAJ7	CALAVYGNNRLAF	TRBV27	TRBJ1-6	CASSLPTGGQNSPLHF	KLGGALQAK
4096	TRAV8-2	TRAJ42	CVVTVRTHGGSQGNLIF	TRBV27	TRBJ1-6	CASSPRGSPLHF	KLGGALQAK
4097	TRAV8-3	TRAJ20	CAGLQNKWDYKLSF	TRBV27	TRBJ1-6	CASSLSPGVIFSYNSPLHF	KLGGALQAK
4098	TRAV8-4	TRAJ30	CAVSERLWDDKIIF	TRBV27	TRBJ1-6	CASSLPGTGGSPLHF	KLGGALQAK
4100	TRAV8-6	TRAJ27	CAVSDHTNAGKSTF	TRBV27	TRBJ1-6	CASKIVDEVGALHF	KLGGALQAK
4122	TRAV26-2	TRAJ13	CIGAGMNSGGYQKVTF	TRBV4-1	TRBJ1-6	CASSQVGAGHNSPLHF	KLGGALQAK
4123	TRAV27	TRAJ39	CAGAYINNAGNMLTF	TRBV4-1	TRBJ1-6	CASSQGLGGSPLHF	KLGGALQAK
4125	TRAV38-2DV8	TRAJ12	CAYRSGDSSYKLIF	TRBV4-1	TRBJ1-6	CASSQGAGPNSPLHF	KLGGALQAK
4127	TRAV8-2	TRAJ9	CVVSDNTGGFKTIF	TRBV4-1	TRBJ1-6	CASSQGTGVAFNSPLHF	KLGGALQAK
4129	TRAV21	TRAJ45	CAVTQYSGGGADGLTF	TRBV4-2	TRBJ1-6	CASSQDNPLNSPLHF	KLGGALQAK
4131	TRAV19	TRAJ54	CALSLIQGAQKLVF	TRBV4-3	TRBJ1-6	CASSQGHGQGAFSNSPLHF	KLGGALQAK
4133	TRAV26-2	TRAJ45	CILSRQEGGADGLTF	TRBV4-3	TRBJ1-6	CASSQSGTYNSPLHF	KLGGALQAK
4135	TRAV4	TRAJ33	CLVGDMRGGSNYQLIW	TRBV4-3	TRBJ1-6	CASSQDTGTVNSPLHF	KLGGALQAK
4139	TRAV38-2DV8	TRAJ32	CAYLWGGATNKLIF	TRBV5-1	TRBJ1-6	CASSPGTNQHSPLHF	KLGGALQAK
4142	TRAV25	TRAJ44	CAGIRSVENTGTASKLTF	TRBV5-4	TRBJ1-6	CASSLTGSGDSPLHF	KLGGALQAK
4144	TRAV8-3	TRAJ6	CAVADLSGGSYIPTF	TRBV5-4	TRBJ1-6	CASSPGGSLHF	KLGGALQAK
4146	TRAV12-2	TRAJ3	CAVLRPSRSSASKIIF	TRBV5-5	TRBJ1-6	CASSFDGINSPLHF	KLGGALQAK
4149	TRAV14DV4	TRAJ33	CAMRGSGNYQLIW	TRBV5-6	TRBJ1-6	CASSLESRLNSPLHF	KLGGALQAK
4152	TRAV21	TRAJ49	CAWPNTGNQFYF	TRBV5-8	TRBJ1-6	CASSLVYGSGYSPLHF	KLGGALQAK
4156	TRAV1-2	TRAJ33	CAVKDSNYQLIW	TRBV6-3	TRBJ1-6	CASSYSESGDSPLHF	KLGGALQAK
4161	TRAV19	TRAJ30	CALSEATRDDKIIF	TRBV6-5	TRBJ1-6	CASSPRQGFSPLHF	KLGGALQAK
4173	TRAV20	TRAJ34	CAVQANTDKLIF	TRBV7-7	TRBJ1-6	CASSEDRGSPLHF	KLGGALQAK
4174	TRAV8-2	TRAJ12	CVSRMDSSYKLIF	TRBV7-8	TRBJ1-6	CASSPPTGTDHRSPLHF	KLGGALQAK
4178	TRAV14DV4	TRAJ23	CAMRSQGGKLIF	TRBV7-9	TRBJ1-6	CASSQLEDRVGSPLHF	KLGGALQAK
4184	TRAV29DV5	TRAJ40	CAASASGTYKYIF	TRBV7-9	TRBJ1-6	CASSSIYRGYYSPLHF	KLGGALQAK
4193	TRAV14DV4	TRAJ22	CAMRGSYSGSARQLTF	TRBV10-1	TRBJ2-1	CATRGGLENEQFF	KLGGALQAK
4196	TRAV21	TRAJ22	CAVLPSSGSARQLTF	TRBV10-1	TRBJ2-1	CASSDGDSPYNEQFF	KLGGALQAK
4199	TRAV12-1	TRAJ26	CVVSPNYGQNFVF	TRBV10-2	TRBJ2-1	CASSTGTTLYNEQFF	KLGGALQAK
4200	TRAV12-2	TRAJ43	CAVTPGFNDMRF	TRBV10-2	TRBJ2-1	CASSEKPRGNNEQFF	KLGGALQAK
4203	TRAV21	TRAJ5	CAVRPRGDTGRRALTF	TRBV10-2	TRBJ2-1	CASGGQYNEQFF	KLGGALQAK
4208	TRAV8-2	TRAJ26	CVVRDNYGQNFVF	TRBV10-2	TRBJ2-1	CASSYVQSSYNEQFF	KLGGALQAK
4211	TRAV12-3	TRAJ4	CAIAPGGYNKLIF	TRBV10-3	TRBJ2-1	CAISEDRAPSNEQFF	KLGGALQAK
4212	TRAV13-1	TRAJ34	CAAYNTDKLIF	TRBV10-3	TRBJ2-1	CAISDYAGYNEQFF	RLRAEAQVK
4219	TRAV29DV5	TRAJ49	CAASSTTGNQFYF	TRBV10-3	TRBJ2-1	CAIRTGLAGHNEQFF	KLGGALQAK
4222	TRAV9-2	TRAJ45	CALLYSGGGADGLTF	TRBV10-3	TRBJ2-1	CAIGGDRYNEQFF	KLGGALQAK
4226	TRAV1-2	TRAJ20	CAVRDWGDYKLSF	TRBV11-2	TRBJ2-1	CASSPTGTSESYEQFF	KLGGALQAK
4232	TRAV14DV4	TRAJ4	CAMRGPISGGYNKLIF	TRBV11-2	TRBJ2-1	CASSLAALAGEHEQFF	KLGGALQAK
4236	TRAV17	TRAJ18	CATDALRGSTLGRLYF	TRBV11-2	TRBJ2-1	CASSETGTAFLNEQFF	KLGGALQAK
4239	TRAV19	TRAJ32	CALSGATNKLIF	TRBV11-2	TRBJ2-1	CASSLTQGSYNEQFF	KLGGALQAK
4241	TRAV20	TRAJ49	CAVLVNTGNQFYF	TRBV11-2	TRBJ2-1	CASSLALRGSYNEQFF	KLGGALQAK
4244	TRAV29DV5	TRAJ3	CAASSGYSSASKIIF	TRBV11-2	TRBJ2-1	CASSYSAGGRVNEQFF	RLRAEAQVK
4245	TRAV29DV5	TRAJ49	CAASASGNQFYF	TRBV11-2	TRBJ2-1	CASSFWDNEQFF	KLGGALQAK
4246	TRAV30	TRAJ53	CGTEAGSGGSNYKLTF	TRBV11-2	TRBJ2-1	CASSFGGPIYEQFF	KLGGALQAK
4249	TRAV4	TRAJ9	CLVGDPGNTGGFKTIF	TRBV11-2	TRBJ2-1	CASSLGVTRYNEQFF	KLGGALQAK
4259	TRAV29DV5	TRAJ42	CAASAGGSQGNLIF	TRBV11-3	TRBJ2-1	CASSLEWGGNEQFF	KLGGALQAK
4260	TRAV8-1	TRAJ4	CAVISGYNKLIF	TRBV11-3	TRBJ2-1	CASSLEAGSYNEQFF	KLGGALQAK
4262	TRAV8-4	TRAJ42	CAVSDLYGGSQGNLIF	TRBV11-3	TRBJ2-1	CASSPPGTSGSSSYNEQFF	KLGGALQAK
4266	TRAV12-3	TRAJ47	CAMSEGYGNKLVF	TRBV12-3	TRBJ2-1	CASRYIAGGRNEQFF	KLGGALQAK
4267	TRAV14DV4	TRAJ22	CAMRRPISSGSARQLTF	TRBV12-3	TRBJ2-1	CASSVGTGSYNEQFF	KLGGALQAK
4268	TRAV19	TRAJ44	CALITGTASKLTF	TRBV12-3	TRBJ2-1	CASSFISSYNEQFF	KLGGALQAK
4271	TRAV25	TRAJ24	CAQTDSWGKLQF	TRBV12-3	TRBJ2-1	CASTQGTYYNEQFF	KLGGALQAK
4276	TRAV41	TRAJ32	CAVRPRADGGATNKLIF	TRBV12-3	TRBJ2-1	CASSFHADYNEQFF	KLGGALQAK
4277	TRAV8-2	TRAJ8	CVVSVNTGFQKLVF	TRBV12-3	TRBJ2-1	CASSLNPTGDEQFF	KLGGALQAK
4278	TRAV1-1	TRAJ15	CAVNQAGTALIF	TRBV12-4	TRBJ2-1	CASSLGGAGAWGYEQFF	KLGGALQAK
4279	TRAV10	TRAJ49	CVVSVSGNQFYF	TRBV12-4	TRBJ2-1	CAIVLGTSAYNEQFF	KLGGALQAK
4283	TRAV12-3	TRAJ37	CAPQRNTGKLIF	TRBV12-4	TRBJ2-1	CASTAVGIGSNEQFF	KLGGALQAK
4287	TRAV13-1	TRAJ6	CAESGGSYIPTF	TRBV12-4	TRBJ2-1	CASSIGQSYNEQFF	KLGGALQAK
4290	TRAV17	TRAJ20	CATDANDYKLSF	TRBV12-4	TRBJ2-1	CASSFGHNEQFF	KLGGALQAK
4291	TRAV17	TRAJ36	CATAGANNLFF	TRBV12-4	TRBJ2-1	CASSFTGGPYNEQFF	KLGGALQAK
4292	TRAV17	TRAJ39	CATDSNNAGNMLTF	TRBV12-4	TRBJ2-1	CASSLTDAEEQFF	KLGGALQAK
4293	TRAV19	TRAJ10	CALSEGILTGGGNKLTF	TRBV12-4	TRBJ2-1	CASSLGGPYNEQFF	KLGGALQAK
4295	TRAV19	TRAJ39	CALSDYNNAGNMLTF	TRBV12-4	TRBJ2-1	CASSRYSGAANYNEQFF	KLGGALQAK
4296	TRAV19	TRAJ42	CALSAYGGSQGNLIF	TRBV12-4	TRBJ2-1	CASSGGGASYNEQFF	KLGGALQAK
4298	TRAV20	TRAJ5	CAVQAQGKMDTGRRALTF	TRBV12-4	TRBJ2-1	CASSLPKTGYNEQFF	KLGGALQAK
4299	TRAV21	TRAJ18	CAVPDRGSTLGRLYF	TRBV12-4	TRBJ2-1	CASSLGYNEQFF	KLGGALQAK
4300	TRAV21	TRAJ30	CAVAPNRDDKIIF	TRBV12-4	TRBJ2-1	CASSTQQPLYNEQFF	KLGGALQAK
4305	TRAV29DV5	TRAJ26	CAASVGGQNFVF	TRBV12-4	TRBJ2-1	CASNPFPGVGNEQFF	KLGGALQAK
4310	TRAV41	TRAJ34	CAVSPYNTDKLIF	TRBV12-4	TRBJ2-1	CASSRGRGSSYNEQFF	KLGGALQAK
4314	TRAV8-6	TRAJ36	CAVSDQTGANNLFF	TRBV12-4	TRBJ2-1	CASSLARWQFF	KLGGALQAK
4321	TRAV38-1	TRAJ54	CAFMSLIQGAQKLVF	TRBV12-5	TRBJ2-1	CASGSLQGFNEQFF	KLGGALQAK
4323	TRAV4	TRAJ43	CLVGESVGNNNDMRF	TRBV12-5	TRBJ2-1	CASGAGTGTYNEQFF	KLGGALQAK
4325	TRAV1-1	TRAJ8	CAVSLMNTGFQKLVF	TRBV13	TRBJ2-1	CASSLAGTGGNEQFF	KLGGALQAK
4327	TRAV12-2	TRAJ18	CAVMADRGSTLGRLYF	TRBV13	TRBJ2-1	CASSLALNNEQFF	KLGGALQAK
4328	TRAV12-2	TRAJ26	CAARGKNYGQNFVF	TRBV13	TRBJ2-1	CASSLDPGVYNEQFF	KLGGALQAK
4334	TRAV19	TRAJ15	CALSEEPEAGTALIF	TRBV13	TRBJ2-1	CASSLDQEIIGNEQFF	KLGGALQAK
4345	TRAV38-2DV8	TRAJ53	CAYQGGGSNYKLTF	TRBV13	TRBJ2-1	CASSLNGVNINEQFF	KLGGALQAK
4346	TRAV38-2DV8	TRAJ54	CAYSPPQGAQKLVF	TRBV13	TRBJ2-1	CASSPGTSGSDEQFF	KLGGALQAK
4347	TRAV8-1	TRAJ37	CAVTGGNTGKLIF	TRBV13	TRBJ2-1	CASSPGTSNEQFF	KLGGALQAK
4348	TRAV8-1	TRAJ42	CAVRPRGSQGNLIF	TRBV13	TRBJ2-1	CASSSVGGVTNEQFF	KLGGALQAK
4349	TRAV8-6	TRAJ18	CAVSGDRGSTLGRLYF	TRBV13	TRBJ2-1	CASSLKTGGNEQFF	KLGGALQAK
4352	TRAV22	TRAJ40	CAVDLAFGTYKYIF	TRBV14	TRBJ2-1	CASSQDPHNEQFF	RLRAEAQVK
4354	TRAV29DV5	TRAJ34	CAAESTYNTDKLIF	TRBV14	TRBJ2-1	CASSPTGGLYNEQFF	KLGGALQAK
4356	TRAV38-2DV8	TRAJ30	CAYRSAGFMNRDDKIIF	TRBV14	TRBJ2-1	CASSQTQGGVSLYNEQFF	KLGGALQAK
4359	TRAV9-2	TRAJ20	CALSTDYKLSF	TRBV14	TRBJ2-1	CASSQVPSSYNEQFF	KLGGALQAK
4362	TRAV10	TRAJ38	CVVSGYNAGNNRKLIW	TRBV15	TRBJ2-1	CATSIRLRPWQGGDEQFF	KLGGALQAK
4363	TRAV12-1	TRAJ34	CVVNGDTDKLIF	TRBV15	TRBJ2-1	CATSSWTGGFDEQFF	KLGGALQAK
4369	TRAV5	TRAJ34	CAESKADKLIF	TRBV15	TRBJ2-1	CATSSRLNNEQFF	KLGGALQAK
4373	TRAV1-1	TRAJ34	CAVKGGKLIF	TRBV18	TRBJ2-1	CASNEDPGLAGDNEQFF	KLGGALQAK
4379	TRAV19	TRAJ37	CALNRGSSSNTGKLIF	TRBV18	TRBJ2-1	CASSPPTLTEQFF	KLGGALQAK
4380	TRAV19	TRAJ49	CALSEPNTGNQFYF	TRBV18	TRBJ2-1	CASSPGGSYNEQFF	KLGGALQAK
4383	TRAV38-1	TRAJ36	CAFDDQTGANNLFF	TRBV18	TRBJ2-1	CASSPDYNEQFF	KLGGALQAK
4385	TRAV38-2DV8	TRAJ42	CAYGGSQGNLIF	TRBV18	TRBJ2-1	CASSPGRPVETYNEQFF	KLGGALQAK
4387	TRAV8-1	TRAJ43	CAVNGINNDMRF	TRBV18	TRBJ2-1	CASSSAGGTPYNEQFF	KLGGALQAK
4390	TRAV12-1	TRAJ23	CVVNSGYNQGGKLIF	TRBV19	TRBJ2-1	CASSTAWTSGSYEQFF	KLGGALQAK
4394	TRAV12-1	TRAJ43	CVVKDNNNDMRF	TRBV19	TRBJ2-1	CASVGWDNEQFF	KLGGALQAK
4396	TRAV12-2	TRAJ10	CAVNIGLTGGGNKLTF	TRBV19	TRBJ2-1	CASSISLATYNEQFF	KLGGALQAK
4401	TRAV12-2	TRAJ33	CAVKAWDSNYQLIW	TRBV19	TRBJ2-1	CASQTRGNNEQFF	KLGGALQAK
4402	TRAV12-2	TRAJ34	CAVWRADKLIF	TRBV19	TRBJ2-1	CASSILGLAGGLNEQFF	KLGGALQAK
4406	TRAV12-2	TRAJ49	CAVNMRLSNQFYF	TRBV19	TRBJ2-1	CASSWGSYNEQFF	KLGGALQAK
4408	TRAV12-3	TRAJ42	CAMSAWGSQGNLIF	TRBV19	TRBJ2-1	CASSYGASDNEQFF	KLGGALQAK
4409	TRAV13-1	TRAJ32	CAASQYGGATNKLIF	TRBV19	TRBJ2-1	CASSNKRDRGIDEQFF	KLGGALQAK
4411	TRAV13-1	TRAJ49	CAASRISGNQFYF	TRBV19	TRBJ2-1	CASSPTGLVSYNEQFF	KLGGALQAK
4413	TRAV14DV4	TRAJ24	CAMREDVDSWGKLQF	TRBV19	TRBJ2-1	CASSIGTSRNEQFF	KLGGALQAK
4414	TRAV14DV4	TRAJ30	CAMRGGDDKIIF	TRBV19	TRBJ2-1	CASSIGLAGHSGDEQFF	KLGGALQAK
4418	TRAV17	TRAJ43	CATELLLNNNDMRF	TRBV19	TRBJ2-1	CASSTSMIGGNEQFF	KLGGALQAK
4420	TRAV17	TRAJ53	CATENSGGSNYKLTF	TRBV19	TRBJ2-1	CASSIGGSSYNEQFF	KLGGALQAK
4421	TRAV17	TRAJ7	CATDPLFGNNRLAF	TRBV19	TRBJ2-1	CASSTLNEQFF	KLGGALQAK
4426	TRAV19	TRAJ47	CALSEDYGNKLVF	TRBV19	TRBJ2-1	CASSSGGNNEQFF	KLGGALQAK
4429	TRAV20	TRAJ20	CAVCSNDYKLSF	TRBV19	TRBJ2-1	CASTSGTLYNEQFF	KLGGALQAK
4433	TRAV21	TRAJ26	CAVVDNYGQNFVF	TRBV19	TRBJ2-1	CASSSRGGNEQFF	KLGGALQAK
4434	TRAV21	TRAJ45	CAVDYQGGADGLTF	TRBV19	TRBJ2-1	CASTKGTGGEQFF	KLGGALQAK
4435	TRAV23DV6	TRAJ40	CAASGSGTYKYIF	TRBV19	TRBJ2-1	CASEIGQGLVNEQFF	KLGGALQAK
4438	TRAV24	TRAJ52	CAFIGDAGGTSYGKLTF	TRBV19	TRBJ2-1	CASSIVGRTGFSYNEQFF	KLGGALQAK
4442	TRAV26-2	TRAJ34	CILTLTDKLIF	TRBV19	TRBJ2-1	CASNRDSLAYNEQFF	KLGGALQAK
4444	TRAV27	TRAJ52	CAGNHNAGGTSYGKLTF	TRBV19	TRBJ2-1	CASSIDSYYNEQFF	KLGGALQAK
4445	TRAV27	TRAJ9	CAGPRTGGFKTIF	TRBV19	TRBJ2-1	CASGGWEGNEQFF	KLGGALQAK
4447	TRAV29DV5	TRAJ52	CAASVRAGGTSYGKLTF	TRBV19	TRBJ2-1	CASSTLANEQFF	KLGGALQAK
4453	TRAV30	TRAJ27	CGTEENTNAGKSTF	TRBV19	TRBJ2-1	CASRVGQTNEQFF	KLGGALQAK
4454	TRAV30	TRAJ29	CGVSGNTPLVF	TRBV19	TRBJ2-1	CASNAGVQNEQFF	KLGGALQAK
4457	TRAV35	TRAJ45	CAGQLPSGGGADGLTF	TRBV19	TRBJ2-1	CASSFRNREGEQFF	KLGGALQAK
4458	TRAV38-1	TRAJ26	CAFMKHADNYGQNFVF	TRBV19	TRBJ2-1	CASSIDRYNEQFF	KLGGALQAK
4460	TRAV38-2DV8	TRAJ42	CAYRSAYGGSQGNLIF	TRBV19	TRBJ2-1	CASSRVAGNEQFF	KLGGALQAK
4461	TRAV38-2DV8	TRAJ50	CAYRSASGMKTSYDKVIF	TRBV19	TRBJ2-1	CASSMWTSGNNEQFF	KLGGALQAK
4466	TRAV5	TRAJ42	CAGGGSQGNLIF	TRBV19	TRBJ2-1	CASSISYEQFF	KLGGALQAK
4469	TRAV8-1	TRAJ38	CAVHDAGNNRKLIW	TRBV19	TRBJ2-1	CASSYSGAGNMFGEQFF	KLGGALQAK
4470	TRAV8-2	TRAJ45	CVVSDLVYSGGGADGLTF	TRBV19	TRBJ2-1	CASSIFDVGDNEQFF	KLGGALQAK
4471	TRAV8-3	TRAJ47	CAVREYGNKLVF	TRBV19	TRBJ2-1	CASSIGQGGNEQFF	KLGGALQAK
4472	TRAV8-3	TRAJ49	CAVGAFRQFYF	TRBV19	TRBJ2-1	CASGAGGLNEQFF	AVFDRKSDAK
4473	TRAV8-4	TRAJ13	CAVSDLYSGGYQKVTF	TRBV19	TRBJ2-1	CASSMGQGGYNEQFF	KLGGALQAK
4476	TRAV8-6	TRAJ11	CAVSPGYSTLTF	TRBV19	TRBJ2-1	CASSDSGERGEQFF	KLGGALQAK
4478	TRAV9-2	TRAJ3	CALSVGHRYSSASKIIF	TRBV19	TRBJ2-1	CASSIGDTRYNEQFF	KLGGALQAK
4479	TRAV9-2	TRAJ54	CALSGILTQGAQKLVF	TRBV19	TRBJ2-1	CASSIGRVADQFF	KLGGALQAK
4481	TRAV10	TRAJ10	CVVSDGTGGGNKLTF	TRBV2	TRBJ2-1	CASSRDSHSYNEQFF	KLGGALQAK
4484	TRAV12-1	TRAJ12	CVVSGDSSYKLIF	TRBV2	TRBJ2-1	CASSSPGLANNEQFF	KLGGALQAK
4487	TRAV12-2	TRAJ6	CAVKNPAGGSYIPTF	TRBV2	TRBJ2-1	CASSSNQGLAGLHEQFF	KLGGALQAK
4488	TRAV12-3	TRAJ52	CANSIAGGTSYGKLTF	TRBV2	TRBJ2-1	CASSEDTLTNEQFF	KLGGALQAK
4490	TRAV13-2	TRAJ39	CAEHDNNAGNMLTF	TRBV2	TRBJ2-1	CASSETSGGYYNEQFF	KLGGALQAK
4495	TRAV17	TRAJ39	CATDTNNAGNMLTF	TRBV2	TRBJ2-1	CASGTSGRNEQFF	KLGGALQAK
4498	TRAV23DV6	TRAJ56	CAASPRTGANSKLTF	TRBV2	TRBJ2-1	CASSPDSYNEQFF	KLGGALQAK
4499	TRAV27	TRAJ39	CAGGSNAGNMLTF	TRBV2	TRBJ2-1	CAQLAGGPYNEQFF	KLGGALQAK
4500	TRAV29DV5	TRAJ52	CAAIEAGGTSYGKLTF	TRBV2	TRBJ2-1	CASVEGDEQFF	KLGGALQAK
4502	TRAV30	TRAJ32	CGTETWGGATNKLIF	TRBV2	TRBJ2-1	CASSDLTFNEQFF	KLGGALQAK
4505	TRAV39	TRAJ20	CAVNPSNDYKLSF	TRBV2	TRBJ2-1	CASSARLAGDFNEQFF	KLGGALQAK
4513	TRAV1-2	TRAJ33	CAVMDSNYQLIW	TRBV20-1	TRBJ2-1	CSVPQTEDYNEQFF	KLGGALQAK
4516	TRAV10	TRAJ39	CVVSAGYPGNMLTF	TRBV20-1	TRBJ2-1	CSARKGLADYNEQFF	KLGGALQAK
4517	TRAV10	TRAJ4	CVVTDISGGYNKLIF	TRBV20-1	TRBJ2-1	CSASDPDNEQFF	KLGGALQAK
4520	TRAV12-1	TRAJ48	CVVTTIFGNEKLTF	TRBV20-1	TRBJ2-1	CSARGLAGGYEQFF	KLGGALQAK
4521	TRAV12-2	TRAJ13	CAVNHYSGGYQKVTF	TRBV20-1	TRBJ2-1	CSARGFGNHEQFF	KLGGALQAK
4525	TRAV12-2	TRAJ39	CAIGPGNMLTF	TRBV20-1	TRBJ2-1	CSAPTGGGLYNEQFF	KLGGALQAK
4532	TRAV13-1	TRAJ41	CAASKGALNF	TRBV20-1	TRBJ2-1	CSARDKLAGTYNEQFF	KLGGALQAK
4534	TRAV14DV4	TRAJ18	CAMREYDRGSTLGRLYF	TRBV20-1	TRBJ2-1	CSAPGQGVYNEQFF	KLGGALQAK
4535	TRAV14DV4	TRAJ22	CAMRGPFSSARQLTF	TRBV20-1	TRBJ2-1	CSARDQRLAGGRVGNEQFF	KLGGALQAK
4548	TRAV19	TRAJ18	CALSVGRGSTLGRLYF	TRBV20-1	TRBJ2-1	CSAREQGATYNEQFF	KLGGALQAK
4552	TRAV19	TRAJ49	CALSANGNQFYF	TRBV20-1	TRBJ2-1	CSAYPLAGTIDEQFF	KLGGALQAK
4553	TRAV19	TRAJ5	CALSEALGGRRALTF	TRBV20-1	TRBJ2-1	CSASAGSGANNEQFF	KLGGALQAK
4554	TRAV19	TRAJ56	CALRVTGANSKLTF	TRBV20-1	TRBJ2-1	CSARDIHGQGTYNEQFF	RLRAEAQVK
4555	TRAV19	TRAJ8	CALSEARSTGFQKLVF	TRBV20-1	TRBJ2-1	CSARDIGVEQFF	KLGGALQAK
4557	TRAV20	TRAJ30	CAVQAGRDDKIIF	TRBV20-1	TRBJ2-1	CSARVPSYNEQFF	KLGGALQAK
4558	TRAV20	TRAJ42	CAVQARGSQGNLIF	TRBV20-1	TRBJ2-1	CSARDALAGTYNEQFF	KLGGALQAK
4564	TRAV24	TRAJ52	CAFIGDAGGTSYGKLTF	TRBV20-1	TRBJ2-1	CSARDNNEQFF	KLGGALQAK
4568	TRAV26-2	TRAJ42	CILNYGGSQGNLIF	TRBV20-1	TRBJ2-1	CSASEGMGYNEQFF	KLGGALQAK
4570	TRAV29DV5	TRAJ37	CAASGSSNTGKLIF	TRBV20-1	TRBJ2-1	CSAAKTSVYEQFF	KLGGALQAK
4574	TRAV35	TRAJ49	CAGLGNQFYF	TRBV20-1	TRBJ2-1	CSARPTSSNEQFF	KLGGALQAK
4576	TRAV38-1	TRAJ54	CAFMSLIQGAQKLVF	TRBV20-1	TRBJ2-1	CSARATSGTLNEQFF	KLGGALQAK
4577	TRAV38-2DV8	TRAJ28	CAYPLGAGSYQLTF	TRBV20-1	TRBJ2-1	CSAWTSGGLSSYNEQFF	KLGGALQAK
4580	TRAV4	TRAJ23	CLVGGFYNQGGKLIF	TRBV20-1	TRBJ2-1	CSARTSGGDSNEQFF	KLGGALQAK
4581	TRAV4	TRAJ6	CLVVAGGSYIPTF	TRBV20-1	TRBJ2-1	CSASWLAGFNEQFF	KLGGALQAK
4584	TRAV5	TRAJ42	CAEYGGSQGNLIF	TRBV20-1	TRBJ2-1	CSALSTIQLNEQFF	KLGGALQAK
4586	TRAV8-1	TRAJ34	CAVNGHNTDKLIF	TRBV20-1	TRBJ2-1	CSASDSYNEQFF	KLGGALQAK
4592	TRAV8-3	TRAJ53	CAVGADRGSNYKLTF	TRBV20-1	TRBJ2-1	CSADKYNEQFF	KLGGALQAK
4596	TRAV9-2	TRAJ17	CARAAGNKLTF	TRBV20-1	TRBJ2-1	CSARDGSYRTSGLNEQFF	KLGGALQAK
4604	TRAV1-2	TRAJ33	CAPRMDSNYQLIW	TRBV24-1	TRBJ2-1	CATTGSNDEQFF	KLGGALQAK
4605	TRAV1-2	TRAJ6	CAVRSSGGSYIPTF	TRBV24-1	TRBJ2-1	CATSDGRMVSYNEQFF	KLGGALQAK
4607	TRAV12-1	TRAJ12	CVVNAVDSSYKLIF	TRBV24-1	TRBJ2-1	CATSERTGNEQFF	KLGGALQAK
4608	TRAV12-1	TRAJ20	CVVNRGDYKLSF	TRBV24-1	TRBJ2-1	CATSDPWGGREWDNEQFF	KLGGALQAK
4612	TRAV12-1	TRAJ50	CVVRVHDKVIF	TRBV24-1	TRBJ2-1	CATSELGGGLTDEQFF	KLGGALQAK
4613	TRAV12-2	TRAJ12	CASVGMDSSYKLIF	TRBV24-1	TRBJ2-1	CATSDFRDSSNEQFF	KLGGALQAK
4614	TRAV12-2	TRAJ42	CAVNIVYGGSQGNLIF	TRBV24-1	TRBJ2-1	CATSDTQKLDTYNEQFF	KLGGALQAK
4617	TRAV12-3	TRAJ9	CAMSEDTGGFKTIF	TRBV24-1	TRBJ2-1	CATKRGGNNEQFF	KLGGALQAK
4620	TRAV13-2	TRAJ21	CAENRNFNKFYF	TRBV24-1	TRBJ2-1	CATTSGSSYNEQFF	KLGGALQAK
4621	TRAV13-2	TRAJ43	CAEISGDMRF	TRBV24-1	TRBJ2-1	CATRGGAGNEQFF	KLGGALQAK
4625	TRAV14DV4	TRAJ6	CAMREPPASGGSYIPTF	TRBV24-1	TRBJ2-1	CATSDRDRGDEQFF	KLGGALQAK
4628	TRAV19	TRAJ26	CALSENNYGQNFVF	TRBV24-1	TRBJ2-1	CATSDLRDREQFF	KLGGALQAK
4630	TRAV21	TRAJ26	CAVNNYGQNFVF	TRBV24-1	TRBJ2-1	CATSEGTSGRYNEQFF	KLGGALQAK
4632	TRAV22	TRAJ23	CAVGENQGGKLIF	TRBV24-1	TRBJ2-1	CATSDSGGSSYNEQFF	KLGGALQAK
4634	TRAV29DV5	TRAJ33	CAASGTDSNYQLIW	TRBV24-1	TRBJ2-1	CATSDLEGEQFF	KLGGALQAK
4638	TRAV38-2DV8	TRAJ49	CAYEDPGNQFYF	TRBV24-1	TRBJ2-1	CATSGPGLDNEQFF	KLGGALQAK
4639	TRAV38-2DV8	TRAJ53	CAYNGGSNYKLTF	TRBV24-1	TRBJ2-1	CATSDVGSWGRDEQFF	KLGGALQAK
4640	TRAV4	TRAJ43	CLVTRDNNNDMRF	TRBV24-1	TRBJ2-1	CATSDFSGSYNEQFF	KLGGALQAK
4642	TRAV8-2	TRAJ11	CVVSDSSGYSTLTF	TRBV24-1	TRBJ2-1	CATSDLSSGRGYNEQFF	KLGGALQAK
4643	TRAV8-3	TRAJ17	CAVGELAAGNKLTF	TRBV24-1	TRBJ2-1	CATSDGRDDEQFF	KLGGALQAK
4645	TRAV8-6	TRAJ40	CAAWGGTYKYIF	TRBV24-1	TRBJ2-1	CATSGGGPYNEQFF	KLGGALQAK
4648	TRAV12-2	TRAJ26	CAGIDNYGQNFVF	TRBV25-1	TRBJ2-1	CASSDRDRGHEQFF	KLGGALQAK
4649	TRAV14DV4	TRAJ20	CAMREAFSNDYKLSF	TRBV25-1	TRBJ2-1	CASSEGLGLAGGEQFF	KLGGALQAK
4654	TRAV1-1	TRAJ23	CAVSLHQGGKLIF	TRBV27	TRBJ2-1	CASSLRGLAMSSYNEQFF	KLGGALQAK
4655	TRAV1-1	TRAJ31	CAVPNNARLMF	TRBV27	TRBJ2-1	CASSIEPYNEQFF	KLGGALQAK
4660	TRAV10	TRAJ6	CVVSAWNPSGGSYIPTF	TRBV27	TRBJ2-1	CASSWPNGDEQFF	KLGGALQAK
4662	TRAV12-1	TRAJ42	CVVNSRGYGGSQGNLIF	TRBV27	TRBJ2-1	CASSTSGPYNEQFF	KLGGALQAK
4663	TRAV12-1	TRAJ47	CVVPHGNKLVF	TRBV27	TRBJ2-1	CASSLLGTQGGGDEQFF	KLGGALQAK
4666	TRAV12-2	TRAJ30	CAARDDKIIF	TRBV27	TRBJ2-1	CASSLFGLAGDYNEQFF	KLGGALQAK
4668	TRAV12-2	TRAJ45	CAVSGGGADGLTF	TRBV27	TRBJ2-1	CASANGLAGGEQFF	KLGGALQAK
4670	TRAV12-3	TRAJ53	CAMSGGSNYKLTF	TRBV27	TRBJ2-1	CASSLEVQSRDEQFF	KLGGALQAK
4673	TRAV13-2	TRAJ15	CAETNQAGTALIF	TRBV27	TRBJ2-1	CASSLGQVIDEQFF	KLGGALQAK
4675	TRAV13-2	TRAJ47	CAESWEYGNKLVF	TRBV27	TRBJ2-1	CASGKSGTYGDEQFF	KLGGALQAK
4676	TRAV13-2	TRAJ58	CAENQETSGSRLTF	TRBV27	TRBJ2-1	CASGLWNEQFF	KLGGALQAK
4680	TRAV14DV4	TRAJ3	CAMRGGYSSASKIIF	TRBV27	TRBJ2-1	CASSLSQTSGDTSRDEQFF	KLGGALQAK
4681	TRAV14DV4	TRAJ30	CAMRNMNRDDKIIF	TRBV27	TRBJ2-1	CASSTPDRGRWGEQFF	KLGGALQAK
4683	TRAV17	TRAJ20	CATDADDYKLSF	TRBV27	TRBJ2-1	CASTPRDYNEQFF	KLGGALQAK
4687	TRAV19	TRAJ30	CALSLNRDDKIIF	TRBV27	TRBJ2-1	CASSTGQIYNEQFF	KLGGALQAK
4691	TRAV19	TRAJ6	CALSETASGGSYIPTF	TRBV27	TRBJ2-1	CASRRPTNEQFF	KLGGALQAK
4693	TRAV20	TRAJ58	CAVQAWEETSGSRLTF	TRBV27	TRBJ2-1	CASRWAGGEQFF	KLGGALQAK
4695	TRAV21	TRAJ17	CAVRPLIAAGNKLTF	TRBV27	TRBJ2-1	CASTQGAGVPYNEQFF	KLGGALQAK
4697	TRAV21	TRAJ43	CAVSQKLYGRF	TRBV27	TRBJ2-1	CASRRTGGLNEQFF	KLGGALQAK
4698	TRAV21	TRAJ47	CAVMEYGNKLVF	TRBV27	TRBJ2-1	CASTSPKTGVYNEQFF	KLGGALQAK
4699	TRAV21	TRAJ56	CAVPSAYTGANSKLTF	TRBV27	TRBJ2-1	CASSTGTLGYNEQFF	KLGGALQAK
4702	TRAV22	TRAJ21	CAGRNNFNKFYF	TRBV27	TRBJ2-1	CASSPGQGTSYNEQFF	KLGGALQAK
4705	TRAV25	TRAJ26	CAGPDYGQNFVF	TRBV27	TRBJ2-1	CASSGQGAGYNEQFF	KLGGALQAK
4706	TRAV26-1	TRAJ34	CIVRVYNTDKLIF	TRBV27	TRBJ2-1	CASSTRASGSDEQFF	KLGGALQAK
4711	TRAV27	TRAJ20	CAGAAYKLSF	TRBV27	TRBJ2-1	CASSLYLQGRGEQFF	KLGGALQAK
4712	TRAV27	TRAJ20	CAGEPSNDYKLSF	TRBV27	TRBJ2-1	CASSLSGSEGNEQFF	KLGGALQAK
4717	TRAV30	TRAJ58	CGKGETSGSRLTF	TRBV27	TRBJ2-1	CAGSLAGTYNEQFF	KLGGALQAK
4719	TRAV35	TRAJ42	CAGSYGGSQGNLIF	TRBV27	TRBJ2-1	CASRKGAPGINEQFF	KLGGALQAK
4722	TRAV38-1	TRAJ48	CAFMKRLLNFGNEKLTF	TRBV27	TRBJ2-1	CASSLPGLAGGYNEQFF	KLGGALQAK
4724	TRAV38-2DV8	TRAJ29	CAYGSGNTPLVF	TRBV27	TRBJ2-1	CASSFDRGYNEQFF	KLGGALQAK
4725	TRAV38-2DV8	TRAJ54	CAYEGGAQKLVF	TRBV27	TRBJ2-1	CASSLFSGLADEQFF	KLGGALQAK
4726	TRAV4	TRAJ26	CLVGDAWRDNYGQNFVF	TRBV27	TRBJ2-1	CASSLSSSGGPYNEQFF	KLGGALQAK
4727	TRAV8-2	TRAJ43	CAVSDNNNDMRF	TRBV27	TRBJ2-1	CASKGLNYNEQFF	KLGGALQAK
4728	TRAV8-2	TRAJ43	CVVSDSNDMRF	TRBV27	TRBJ2-1	CASSPSVHEQFF	KLGGALQAK
4729	TRAV8-3	TRAJ42	CAVGRGSQGNLIF	TRBV27	TRBJ2-1	CASSPRLAFSSSYNEQFF	RLRAEAQVK
4730	TRAV8-6	TRAJ48	CAVSANFGNEKLTF	TRBV27	TRBJ2-1	CASSVLRGNPYNEQFF	KLGGALQAK
4733	TRAV9-2	TRAJ11	CALSDHSGYSTLTF	TRBV27	TRBJ2-1	CASSFTNNEQFF	KLGGALQAK
4734	TRAV9-2	TRAJ11	CALSDHSGYSTLTF	TRBV27	TRBJ2-1	CASSPSDNEQFF	KLGGALQAK
4735	TRAV1-2	TRAJ13	CAVRGTNSGGYQKVTF	TRBV28	TRBJ2-1	CASSLSSRLGVNEQFF	KLGGALQAK
4741	TRAV26-2	TRAJ57	CILVQGGSEKLVF	TRBV28	TRBJ2-1	CASSLGGFSSYNEQFF	KLGGALQAK
4744	TRAV38-1	TRAJ43	CAFISNDMRF	TRBV28	TRBJ2-1	CASSFRGGGEQFF	KLGGALQAK
4745	TRAV6	TRAJ21	CALDLYNFNKFYF	TRBV28	TRBJ2-1	CASSHSLGQYNEQFF	KLGGALQAK
4749	TRAV12-1	TRAJ39	CVVNAFNNAGNMLTF	TRBV29-1	TRBJ2-1	CSVELTGVGDEQFF	KLGGALQAK
4752	TRAV12-2	TRAJ17	CAVPLTQGLTF	TRBV29-1	TRBJ2-1	CSVENPTGDNNEQFF	KLGGALQAK
4759	TRAV19	TRAJ18	CALSEAFGRGSTLGRLYF	TRBV29-1	TRBJ2-1	CSVAGASGNEQFF	KLGGALQAK
4762	TRAV19	TRAJ43	CALTVRNNNDMRF	TRBV29-1	TRBJ2-1	CSVDGLAGIYNEQFF	KLGGALQAK
4763	TRAV19	TRAJ52	CALSEGGGGTSYGKLTF	TRBV29-1	TRBJ2-1	CSVPPGGANEQFF	KLGGALQAK
4767	TRAV29DV5	TRAJ53	CAASGGSNYKLTF	TRBV29-1	TRBJ2-1	CSVGSGVDQFF	KLGGALQAK
4770	TRAV35	TRAJ42	CAGLPTMNYGGSQGNLIF	TRBV29-1	TRBJ2-1	CSVEDLRRSSYNEQFF	KLGGALQAK
4772	TRAV8-1	TRAJ45	CAVNRGGGADGLTF	TRBV29-1	TRBJ2-1	CSVDHVPNEQFF	KLGGALQAK
4773	TRAV1-2	TRAJ15	CAVSQAGTALIF	TRBV3-1	TRBJ2-1	CASSHLSGVRSYNEQFF	KLGGALQAK
4775	TRAV10	TRAJ31	CVVSAVGANNARLMF	TRBV3-1	TRBJ2-1	CASSQDGGSSYNEQFF	KLGGALQAK
4776	TRAV10	TRAJ43	CVVSAYHNNDMRF	TRBV3-1	TRBJ2-1	CASSSRLASSYNEQFF	KLGGALQAK
4777	TRAV12-1	TRAJ23	CVVNRGYNQGGKLIF	TRBV3-1	TRBJ2-1	CASSQDASGYYNEQFF	KLGGALQAK
4780	TRAV12-3	TRAJ52	CAMGAGGTSYGKLTF	TRBV3-1	TRBJ2-1	CASRTAGAPYNEQFF	KLGGALQAK
4781	TRAV13-1	TRAJ34	CAALNTDKLIF	TRBV3-1	TRBJ2-1	CASSHTSASYNEQFF	KLGGALQAK
4788	TRAV21	TRAJ23	CALIYNQGGKLIF	TRBV3-1	TRBJ2-1	CASSPRVWTYNEQFF	KLGGALQAK
4790	TRAV21	TRAJ7	CAVPYGNNRLAF	TRBV3-1	TRBJ2-1	CASSQDRGGVPSYNEQFF	KLGGALQAK
4792	TRAV26-2	TRAJ12	CILRDGMDSSYKLIF	TRBV3-1	TRBJ2-1	CASSQGLSGQGYNEQFF	KLGGALQAK
4793	TRAV29DV5	TRAJ52	CAATDLTNAGGTSYGKLTF	TRBV3-1	TRBJ2-1	CASSRGGLAENEQFF	KLGGALQAK
4795	TRAV38-2DV8	TRAJ40	CAYRSGGTYKYIF	TRBV3-1	TRBJ2-1	CASSPTGKSYNEQFF	KLGGALQAK
4796	TRAV8-3	TRAJ21	CAVGDNFNKFYF	TRBV3-1	TRBJ2-1	CASSHLGGDRYMNEQFF	KLGGALQAK
4800	TRAV1-1	TRAJ27	CAVNNAGKSTF	TRBV30	TRBJ2-1	CAWTPSGRANNEQFF	KLGGALQAK
4804	TRAV12-2	TRAJ54	CAVIQGAQKLVF	TRBV30	TRBJ2-1	CAWSDSMWNEQFF	KLGGALQAK
4805	TRAV12-3	TRAJ49	CAMYTGNQFYF	TRBV30	TRBJ2-1	CAWGGNNEQFF	KLGGALQAK
4808	TRAV17	TRAJ17	CATDARAAGNKLTF	TRBV30	TRBJ2-1	CAWSRGQGDNEQFF	KLGGALQAK
4813	TRAV29DV5	TRAJ42	CAASATPLFLYLEYLIF	TRBV30	TRBJ2-1	CAWETGSNEQFF	RLRAEAQVK
4825	TRAV13-1	TRAJ24	CAASSMADSWGKLQF	TRBV4-1	TRBJ2-1	CASSQEGASSYNEQFF	KLGGALQAK
4831	TRAV19	TRAJ3	CALSEVYSSASKIIF	TRBV4-1	TRBJ2-1	CASSQEDDGGAYNEQFF	KLGGALQAK
4833	TRAV19	TRAJ54	CALSEAPGAQKLVF	TRBV4-1	TRBJ2-1	CASSQVSGTYNEQFF	KLGGALQAK
4836	TRAV24	TRAJ13	CAFCIIRGYQKVTF	TRBV4-1	TRBJ2-1	CASSQVVGADNEQFF	KLGGALQAK
4838	TRAV27	TRAJ54	CAGARSQGAQKLVF	TRBV4-1	TRBJ2-1	CASSQTVPGSGRYNEQFF	KLGGALQAK
4839	TRAV29DV5	TRAJ18	CAARGDRGSTLGRLYF	TRBV4-1	TRBJ2-1	CASSQGINEQFF	KLGGALQAK
4843	TRAV4	TRAJ43	CLVGDGDNNDMRF	TRBV4-1	TRBJ2-1	CASSLSTGTFNNEQFF	KLGGALQAK
4847	TRAV8-1	TRAJ10	CAVIFTGGGNKLTF	TRBV4-1	TRBJ2-1	CASSLSGGNSYNEQFF	KLGGALQAK
4848	TRAV8-1	TRAJ9	CAANTGGFKTIF	TRBV4-1	TRBJ2-1	CASSHSSGGGGEQFF	KLGGALQAK
4850	TRAV1-2	TRAJ24	CAVGSDSWGKLQF	TRBV4-2	TRBJ2-1	CASSLTAGGPDEQFF	KLGGALQAK
4851	TRAV1-2	TRAJ33	CAVLDSNYQLIW	TRBV4-2	TRBJ2-1	CASSQEAGGSYNEQFF	KLGGALQAK
4854	TRAV30	TRAJ53	CGTEIDSGGSNYKLTF	TRBV4-2	TRBJ2-1	CASSQAYPDRGSYNEQFF	KLGGALQAK
4856	TRAV9-2	TRAJ26	CALSDAESGQNFVF	TRBV4-2	TRBJ2-1	CASSQHTGSSYNEQFF	KLGGALQAK
4859	TRAV12-1	TRAJ40	CVVNPPSGTYKYIF	TRBV4-3	TRBJ2-1	CASSQDIGGGYNNEQFF	KLGGALQAK
4873	TRAV3	TRAJ10	CAVRDTFITGGGNKLTF	TRBV4-3	TRBJ2-1	CASSPSGLAGSYNEQFF	KLGGALQAK
4874	TRAV3	TRAJ11	CAVTFIGYSTLTF	TRBV4-3	TRBJ2-1	CASSQDRPGGRPYNEQFF	KLGGALQAK
4876	TRAV3	TRAJ37	CAVRDGGMGSNTGKLIF	TRBV4-3	TRBJ2-1	CASSPGQGHNEQFF	KLGGALQAK
4881	TRAV5	TRAJ29	CAESILEGNTPLVF	TRBV4-3	TRBJ2-1	CASSRWPTGGVEQFF	KLGGALQAK
4884	TRAV12-1	TRAJ15	CVVGAGTALIF	TRBV5-1	TRBJ2-1	CASSLPPGYNEQFF	KLGGALQAK
4885	TRAV12-1	TRAJ22	CVVVHSGSARQLTF	TRBV5-1	TRBJ2-1	CASSLELPHPDEQFF	KLGGALQAK
4889	TRAV13-1	TRAJ20	CAATADYKLSF	TRBV5-1	TRBJ2-1	CASSSGTGSYNEQFF	KLGGALQAK
4891	TRAV14DV4	TRAJ20	CAMREGIGGNDYKLSF	TRBV5-1	TRBJ2-1	CASSLDYPYNEQFF	KLGGALQAK
4892	TRAV14DV4	TRAJ27	CAMREGNTNAGKSTF	TRBV5-1	TRBJ2-1	CASSLGGGLGNEQFF	KLGGALQAK
4896	TRAV19	TRAJ5	CALSEALGGRRALTF	TRBV5-1	TRBJ2-1	CASSLEPWRGSSYNEQFF	KLGGALQAK
4899	TRAV21	TRAJ42	CAVRLLNGGSQGNLIF	TRBV5-1	TRBJ2-1	CASSLLGGDYNEQFF	KLGGALQAK
4902	TRAV22	TRAJ30	CAVESVDDKIIF	TRBV5-1	TRBJ2-1	CASRLSGGGYNEQFF	KLGGALQAK
4904	TRAV26-2	TRAJ32	CILRDWAGGATNKLIF	TRBV5-1	TRBJ2-1	CASSSGLAGDYEQFF	KLGGALQAK
4913	TRAV39	TRAJ54	CAVDIWQGAQKLVF	TRBV5-1	TRBJ2-1	CASSLVAGGYYNEQFF	KLGGALQAK
4915	TRAV41	TRAJ53	CAVAGSGGSNYKLTF	TRBV5-1	TRBJ2-1	CASSLEASGPYNEQFF	RLRAEAQVK
4917	TRAV8-3	TRAJ33	CAVGALTWDSNYQLIW	TRBV5-1	TRBJ2-1	CASSFAGNEQFF	KLGGALQAK
4921	TRAV1-2	TRAJ27	CAVRDSSGKSTF	TRBV5-4	TRBJ2-1	CATLQFGKHNEQFF	KLGGALQAK
4922	TRAV10	TRAJ4	CVVSASGGYNKLIF	TRBV5-4	TRBJ2-1	CASGTNSYNEQFF	KLGGALQAK
4923	TRAV12-1	TRAJ41	CVVNRYSGYALNF	TRBV5-4	TRBJ2-1	CASSLAGDPGEQFF	KLGGALQAK
4925	TRAV13-1	TRAJ11	CAASRGYSTLTF	TRBV5-4	TRBJ2-1	CASSLGGGNNEQFF	AVFDRKSDAK
4927	TRAV17	TRAJ45	CATDGGADGLTF	TRBV5-4	TRBJ2-1	CASSGEGERGNEQFF	KLGGALQAK
4928	TRAV17	TRAJ49	CATDAFLGNQFYF	TRBV5-4	TRBJ2-1	CASSPEGERNNEQFF	KLGGALQAK
4930	TRAV20	TRAJ29	CAGPVSGNTPLVF	TRBV5-4	TRBJ2-1	CASSLGQGAYNEQFF	KLGGALQAK
4931	TRAV20	TRAJ34	CAVQASNTDKLIF	TRBV5-4	TRBJ2-1	CASSLTSAAEFF	KLGGALQAK
4932	TRAV20	TRAJ34	CAVQAGTDKLIF	TRBV5-4	TRBJ2-1	CASSARLAGSYNEQFF	KLGGALQAK
4933	TRAV29DV5	TRAJ45	CAATTGHSGGGADGLTF	TRBV5-4	TRBJ2-1	CASSLGPRRGNEQFF	KLGGALQAK
4935	TRAV8-2	TRAJ15	CVVSDVNQAGTALIF	TRBV5-4	TRBJ2-1	CASSSGQGRFDEQFF	KLGGALQAK
4936	TRAV12-1	TRAJ22	CVVPTSGSARQLTF	TRBV5-5	TRBJ2-1	CASSQRGLAENEQFF	KLGGALQAK
4940	TRAV8-3	TRAJ45	CAVGFSGGGADGLTF	TRBV5-5	TRBJ2-1	CASSLEAGGAYNEQFF	KLGGALQAK
4941	TRAV1-2	TRAJ31	CAVRFNARLMF	TRBV5-6	TRBJ2-1	CASSLGRGGRNEQFF	KLGGALQAK
4942	TRAV10	TRAJ6	CVVIRSGGSYIPTF	TRBV5-6	TRBJ2-1	CASSSIEIFNEQFF	KLGGALQAK
4944	TRAV13-1	TRAJ5	CAATSMDTGRRALTF	TRBV5-6	TRBJ2-1	CASSTDIYNEQFF	KLGGALQAK
4947	TRAV17	TRAJ40	CATAPSGTYKYIF	TRBV5-6	TRBJ2-1	CASSSTGLGSYNEQFF	KLGGALQAK
4948	TRAV17	TRAJ47	CATDESKLVF	TRBV5-6	TRBJ2-1	CASRERGWVEQFF	KLGGALQAK
4950	TRAV19	TRAJ4	CALSRWGGGYNKLIF	TRBV5-6	TRBJ2-1	CASSWRGAYNEQFF	KLGGALQAK
4958	TRAV29DV5	TRAJ45	CAASSLGGGADGLTF	TRBV5-6	TRBJ2-1	CASTGGSSYNEQFF	KLGGALQAK
4962	TRAV8-1	TRAJ29	CAVISGNTPLVF	TRBV5-6	TRBJ2-1	CASNLGSYNEQFF	KLGGALQAK
4963	TRAV8-2	TRAJ39	CVVSDIYNNAGNMLTF	TRBV5-6	TRBJ2-1	CASSRFRDSTNEQFF	KLGGALQAK
4964	TRAV8-2	TRAJ9	CVVGNTGGFKTIF	TRBV5-6	TRBJ2-1	CASSLRAGSYNEQFF	KLGGALQAK
4966	TRAV1-1	TRAJ17	CAVRDGAAGNKLTF	TRBV5-8	TRBJ2-1	CASSGGTSGSNEQFF	KLGGALQAK
4967	TRAV1-2	TRAJ42	CAVRGLGGSQGNLIF	TRBV5-8	TRBJ2-1	CASSLVGEQFF	KLGGALQAK
4968	TRAV12-2	TRAJ32	CAVNSGGATNKLIF	TRBV5-8	TRBJ2-1	CASSLGRTIPHEQFF	KLGGALQAK
4973	TRAV6	TRAJ6	CALDPPGGSYIPTF	TRBV5-8	TRBJ2-1	CASSYQTSGSIEQFF	KLGGALQAK
4976	TRAV1-2	TRAJ33	CAVADSNYQLIW	TRBV6-1	TRBJ2-1	CASSEEAGEYNEQFF	KLGGALQAK
4978	TRAV12-2	TRAJ9	CAVTGGFKTIF	TRBV6-1	TRBJ2-1	CASSGGSGGLWDEQFF	KLGGALQAK
4983	TRAV27	TRAJ44	CAGADGTASKLTF	TRBV6-1	TRBJ2-1	CASSEVGGGYNEQFF	KLGGALQAK
4993	TRAV9-2	TRAJ23	CALRPAVGNQGGKLIF	TRBV6-1	TRBJ2-1	CASTLAGGNNEQFF	KLGGALQAK
4995	TRAV1-1	TRAJ6	CATLGLSGGSYIPTF	TRBV6-3	TRBJ2-1	CASSPPGSYNEQFF	KLGGALQAK
4997	TRAV1-2	TRAJ18	CAVRDDDRGSTLGRLYF	TRBV6-3	TRBJ2-1	CASRGSNNEQFF	KLGGALQAK
4999	TRAV10	TRAJ17	CVVSEGNKLTF	TRBV6-3	TRBJ2-1	CASSYSWTSGGVYNEQFF	KLGGALQAK
5000	TRAV10	TRAJ23	CVVSAYNQGGKLIF	TRBV6-3	TRBJ2-1	CASSYSQINNEQFF	KLGGALQAK
5002	TRAV10	TRAJ42	CVVRSYGGSQGNLIF	TRBV6-3	TRBJ2-1	CASIPWDRPYNEQFF	KLGGALQAK
5005	TRAV12-1	TRAJ40	CVVNDDESGTYKYIF	TRBV6-3	TRBJ2-1	CASSYGRLAGGYVGNEQFF	KLGGALQAK
5007	TRAV12-1	TRAJ47	CVVNRRGNKLVF	TRBV6-3	TRBJ2-1	CASTGLAGYNEQFF	KLGGALQAK
5008	TRAV12-1	TRAJ48	CVVENPNFGNEKLTF	TRBV6-3	TRBJ2-1	CASSYGAGGYNEQFF	KLGGALQAK
5013	TRAV12-3	TRAJ52	CAMSGTSYGKLTF	TRBV6-3	TRBJ2-1	CASSYGAGGYNEQFF	KLGGALQAK
5016	TRAV13-2	TRAJ23	CAGPNQGGKLIF	TRBV6-3	TRBJ2-1	CASSLSSGNEQFF	KLGGALQAK
5019	TRAV14DV4	TRAJ22	CAMRGTFSGSARQLTF	TRBV6-3	TRBJ2-1	CASSYSLGLDFYNEQFF	KLGGALQAK
5021	TRAV14DV4	TRAJ29	CAMRLGNTPLVF	TRBV6-3	TRBJ2-1	CASSYGAGGYNEQFF	KLGGALQAK
5030	TRAV21	TRAJ42	CAVYWGGSQGNLIF	TRBV6-3	TRBJ2-1	CASTLGGLNEQFF	KLGGALQAK
5031	TRAV22	TRAJ39	CAVDNAGNMLTF	TRBV6-3	TRBJ2-1	CASSLAWTYNEQFF	KLGGALQAK
5032	TRAV25	TRAJ18	CAGAEVRGSTLGRLYF	TRBV6-3	TRBJ2-1	CASSYGAGGYNEQFF	KLGGALQAK
5036	TRAV29DV5	TRAJ29	CAATLNSGNTPLVF	TRBV6-3	TRBJ2-1	CASSSPELVGSYNEQFF	KLGGALQAK
5041	TRAV35	TRAJ42	CAGQSGRVGGSQGNLIF	TRBV6-3	TRBJ2-1	CASSYGAGGYNEQFF	RLRAEAQVK
5042	TRAV38-1	TRAJ54	CAFMSLIQGAQKLVF	TRBV6-3	TRBJ2-1	CASSYGAGGYNEQFF	KLGGALQAK
5045	TRAV38-2DV8	TRAJ48	CAYRAPRGNEKLTF	TRBV6-3	TRBJ2-1	CASSYGAGGYNEQFF	KLGGALQAK
5049	TRAV41	TRAJ43	CAVRSRHDMRF	TRBV6-3	TRBJ2-1	CASSFPPSGGYNEQFF	KLGGALQAK
5051	TRAV41	TRAJ48	CAVSPISNFGNEKLTF	TRBV6-3	TRBJ2-1	CASSSLAGPANEQFF	KLGGALQAK
5053	TRAV8-3	TRAJ6	CASLGGSYIPTF	TRBV6-3	TRBJ2-1	CASSYGSGNEQFF	KLGGALQAK
5055	TRAV8-4	TRAJ32	CAVRSYGGATNKLIF	TRBV6-3	TRBJ2-1	CASSYPQGWEKRMGNEQFF	KLGGALQAK
5058	TRAV1-2	TRAJ12	CAATDSSYKLIF	TRBV6-4	TRBJ2-1	CASSERGSYNEQFF	KLGGALQAK
5059	TRAV1-2	TRAJ12	CAVMDSSYKLIF	TRBV6-4	TRBJ2-1	CASSDGTSGSNEQFF	KLGGALQAK
5060	TRAV1-2	TRAJ12	CAVMDSSYKLIF	TRBV6-4	TRBJ2-1	CASSDGTGGYNEQFF	KLGGALQAK
5061	TRAV1-2	TRAJ33	CAGQDSNYQLIW	TRBV6-4	TRBJ2-1	CATSPSGGTYNEQFF	KLGGALQAK
5063	TRAV1-2	TRAJ33	CAVRDSNYQLIW	TRBV6-4	TRBJ2-1	CASSDSTGGYNEQFF	KLGGALQAK
5066	TRAV12-3	TRAJ10	CAMSPGGVILTGGGNKLTF	TRBV6-4	TRBJ2-1	CASSEYSYNEQFF	KLGGALQAK
5067	TRAV13-1	TRAJ26	CAAKGYGQNFVF	TRBV6-4	TRBJ2-1	CASSDSLGSVEQFF	KLGGALQAK
5068	TRAV13-1	TRAJ28	CAASQSGAGSYQLTF	TRBV6-4	TRBJ2-1	CASNNPYNEQFF	KLGGALQAK
5071	TRAV14DV4	TRAJ9	CAMREGATGGFKTIF	TRBV6-4	TRBJ2-1	CASSDPYNEQFF	KLGGALQAK
5073	TRAV22	TRAJ38	CAGNAGNNRKLIW	TRBV6-4	TRBJ2-1	CASSVGISYNEQFF	KLGGALQAK
5077	TRAV8-6	TRAJ37	CAVSKDSSNTGKLIF	TRBV6-4	TRBJ2-1	CASSEGTRVGEQFF	KLGGALQAK
5078	TRAV8-6	TRAJ52	CAVAGGTSYGKLTF	TRBV6-4	TRBJ2-1	CASRARHDSYNEQFF	KLGGALQAK
5136	TRAV29DV5	TRAJ32	CAASDDGGATNKLIF	TRBV7-2	TRBJ2-1	CASSLAGYNEQFF	KLGGALQAK
5143	TRAV9-2	TRAJ7	CAPSGGNNRLAF	TRBV7-2	TRBJ2-1	CASSLDLGGIQYNEQFF	KLGGALQAK
5146	TRAV13-1	TRAJ45	CAASTAGGGADGLTF	TRBV7-3	TRBJ2-1	CASSYPNNEQFF	KLGGALQAK
5152	TRAV38-2DV8	TRAJ43	CAYRSGRGNNDMRF	TRBV7-3	TRBJ2-1	CASSQSLAEGMNEQFF	KLGGALQAK
5154	TRAV8-3	TRAJ31	CAVRNNNARLMF	TRBV7-3	TRBJ2-1	CASSLMEYNEQFF	KLGGALQAK
5157	TRAV10	TRAJ8	CVVSENTGFQKLVF	TRBV7-6	TRBJ2-1	CASSVLYLNEQFF	KLGGALQAK
5160	TRAV12-2	TRAJ30	CAVVRMNRDDKIIF	TRBV7-6	TRBJ2-1	CASSPVGGGYNEQFF	KLGGALQAK
5161	TRAV12-2	TRAJ45	CAVISSGGGADGLTF	TRBV7-6	TRBJ2-1	CASSDTVDEQFF	KLGGALQAK
5162	TRAV14DV4	TRAJ30	CAMRETFRDDKIIF	TRBV7-6	TRBJ2-1	CASSLAMREGAYNEQFF	KLGGALQAK
5164	TRAV17	TRAJ57	CGGGSEKLVF	TRBV7-6	TRBJ2-1	CASSLAGAYEQFF	KLGGALQAK
5165	TRAV19	TRAJ24	CALADSWGKFQF	TRBV7-6	TRBJ2-1	CASSLGVTPNEQFF	KLGGALQAK
5167	TRAV19	TRAJ37	CALRLLSSNTGKLIF	TRBV7-6	TRBJ2-1	CASSLGLGTSNEQFF	KLGGALQAK
5170	TRAV21	TRAJ49	CAVKGNQFYF	TRBV7-6	TRBJ2-1	CASSLLGDNEQFF	KLGGALQAK
5171	TRAV29DV5	TRAJ32	CAASDDGGATNKLIF	TRBV7-6	TRBJ2-1	CASSSRGYNEQFF	RLRAEAQVK
5174	TRAV39	TRAJ45	CAVPFRYSGGGADGLTF	TRBV7-6	TRBJ2-1	CASSFGTGIEQFF	KLGGALQAK
5175	TRAV4	TRAJ33	CLVGDGKDSNYQLIW	TRBV7-6	TRBJ2-1	CASSLSLADNEQFF	KLGGALQAK
5176	TRAV10	TRAJ40	CVVSATTSGTYKYIF	TRBV7-7	TRBJ2-1	CASSQGHYNEQFF	KLGGALQAK
5179	TRAV8-4	TRAJ45	CAVTPGGGADGLTF	TRBV7-7	TRBJ2-1	CASSLFRGDNEQFF	KLGGALQAK
5181	TRAV1-2	TRAJ28	CAVDVTGAGSYQLTF	TRBV7-8	TRBJ2-1	CASSLIEASGGFEQFF	KLGGALQAK
5189	TRAV17	TRAJ9	CATDHGDTGGFKTIF	TRBV7-8	TRBJ2-1	CASSFLAGGYNEQFF	KLGGALQAK
5190	TRAV19	TRAJ23	CALSAPYNQGGKLIF	TRBV7-8	TRBJ2-1	CASSLLQGTYNEQFF	KLGGALQAK
5194	TRAV26-2	TRAJ48	CILRDGGFGNEKLTF	TRBV7-8	TRBJ2-1	CASRQRGVSYNEQFF	KLGGALQAK
5206	TRAV10	TRAJ4	CVVRSGGYNKLIF	TRBV7-9	TRBJ2-1	CASSLSLSGRGVEQFF	KLGGALQAK
5209	TRAV12-1	TRAJ30	CVVITPKFRDDKIIF	TRBV7-9	TRBJ2-1	CASSSWTSGNNEQFF	KLGGALQAK
5212	TRAV12-2	TRAJ24	CAVFISDSWGKLQF	TRBV7-9	TRBJ2-1	CASSLGGAGSSYNEQFF	KLGGALQAK
5213	TRAV12-2	TRAJ42	CAVNRVGGSQGNLIF	TRBV7-9	TRBJ2-1	CASSLGPGEQFF	KLGGALQAK
5223	TRAV13-1	TRAJ45	CAATPRGGADGLTF	TRBV7-9	TRBJ2-1	CASSNSLPSGVSYNEQFF	KLGGALQAK
5226	TRAV13-2	TRAJ49	CAEIHTGNQFYF	TRBV7-9	TRBJ2-1	CASSRNEQFF	KLGGALQAK
5227	TRAV13-2	TRAJ49	CAEIRGRDQFYF	TRBV7-9	TRBJ2-1	CASSSGLAGENEQFF	KLGGALQAK
5228	TRAV14DV4	TRAJ22	CAMRRPISSGSARQLTF	TRBV7-9	TRBJ2-1	CASTGTSGGPTLRDEQFF	KLGGALQAK
5233	TRAV17	TRAJ10	CATDPITGGGNKLTF	TRBV7-9	TRBJ2-1	CASSVLAGDHEQFF	KLGGALQAK
5235	TRAV17	TRAJ41	CATDGNSGYALNF	TRBV7-9	TRBJ2-1	CASSSITSGRGGEQFF	KLGGALQAK
5239	TRAV19	TRAJ12	CALSEDMDSSYKLIF	TRBV7-9	TRBJ2-1	CASSHTSGVYNEQFF	KLGGALQAK
5241	TRAV19	TRAJ37	CALSSPGNTGKLIF	TRBV7-9	TRBJ2-1	CASSLDQGAQIRNEQFF	KLGGALQAK
5243	TRAV19	TRAJ43	CALRPPGNNDMRF	TRBV7-9	TRBJ2-1	CASSFPGASYNEQFF	KLGGALQAK
5246	TRAV19	TRAJ5	CALSEALGGRRALTF	TRBV7-9	TRBJ2-1	CASSLGPGEQFF	KLGGALQAK
5264	TRAV29DV5	TRAJ4	CAASFNSGGYNKLIF	TRBV7-9	TRBJ2-1	CASSLEREGDNEQFF	KLGGALQAK
5271	TRAV3	TRAJ39	CAVRPLNNAGNMLTF	TRBV7-9	TRBJ2-1	CASTGTSGGPTLRDEQFF	KLGGALQAK
5275	TRAV38-2DV8	TRAJ40	CAYRDTSGTYKYIF	TRBV7-9	TRBJ2-1	CASSSPGESSYNEQFF	KLGGALQAK
5276	TRAV38-2DV8	TRAJ42	CAYIYGGSQGNLIF	TRBV7-9	TRBJ2-1	CASSLTQGWYNEQFF	KLGGALQAK
5279	TRAV38-2DV8	TRAJ57	CAYSQGGSEKLVF	TRBV7-9	TRBJ2-1	CASSLAGGPADEQFF	KLGGALQAK
5280	TRAV4	TRAJ11	CLVGDMRRGNSGYSTLTF	TRBV7-9	TRBJ2-1	CASSLAILTGHNEQFF	KLGGALQAK
5285	TRAV6	TRAJ41	CALGAGYALNF	TRBV7-9	TRBJ2-1	CASSPRPQDSYNEQFF	KLGGALQAK
5287	TRAV8-1	TRAJ34	CAVTGSYNTDKLIF	TRBV7-9	TRBJ2-1	CASSSGLAGENEQFF	KLGGALQAK
5292	TRAV8-2	TRAJ22	CVGRKGSARQLTF	TRBV7-9	TRBJ2-1	CASSNSLPSGVSYNEQFF	KLGGALQAK
5293	TRAV8-2	TRAJ37	CVVSDYSGSGNTGKLIF	TRBV7-9	TRBJ2-1	CASRGLPGTMENEQFF	KLGGALQAK
5295	TRAV8-3	TRAJ54	CAVAFIQGAQKLVF	TRBV7-9	TRBJ2-1	CASSSLLAGAYNEQFF	KLGGALQAK
5297	TRAV8-6	TRAJ15	CAVRRQAGTALIF	TRBV7-9	TRBJ2-1	CASSSGLAGENEQFF	KLGGALQAK
5298	TRAV8-6	TRAJ15	CAVSHQAGTALIF	TRBV7-9	TRBJ2-1	CASRGQGRNNEQFF	KLGGALQAK
5300	TRAV8-6	TRAJ21	CAVTLYNFNKFYF	TRBV7-9	TRBJ2-1	CASSLAIIGQGYGDEQFF	KLGGALQAK
5302	TRAV1-1	TRAJ23	CAVTVRRNQGGKLIF	TRBV9	TRBJ2-1	CASSVGQGLSYNEQFF	KLGGALQAK
5303	TRAV1-2	TRAJ13	CAVVGGYQKVTF	TRBV9	TRBJ2-1	CASSVEGGSKDNEQFF	KLGGALQAK
5304	TRAV1-2	TRAJ30	CAVRRDDKIIF	TRBV9	TRBJ2-1	CASSAGTSGRVSYNEQFF	KLGGALQAK
5305	TRAV1-2	TRAJ5	CAVRQDTGRRALTF	TRBV9	TRBJ2-1	CASSVASGRDEQFF	KLGGALQAK
5310	TRAV12-3	TRAJ20	CAMSAHDYKLSF	TRBV9	TRBJ2-1	CASSVEGDANEQFF	KLGGALQAK
5312	TRAV13-1	TRAJ4	CAASIRTGGYNKLIF	TRBV9	TRBJ2-1	CASSVEWTPSNEQFF	KLGGALQAK
5313	TRAV14DV4	TRAJ26	CAIKNYGQNFVF	TRBV9	TRBJ2-1	CASSVEVGGLSNSYNEQFF	KLGGALQAK
5314	TRAV14DV4	TRAJ28	CAMRPPYSGAGSYQLTF	TRBV9	TRBJ2-1	CASSPPGGSGGHYEQFF	KLGGALQAK
5317	TRAV17	TRAJ54	CATDSIQGAQKLVF	TRBV9	TRBJ2-1	CASSAGGAVYNEQFF	KLGGALQAK
5318	TRAV17	TRAJ57	CATAQGGSEKLVF	TRBV9	TRBJ2-1	CASSVRLAGGVIDEQFF	KLGGALQAK
5321	TRAV19	TRAJ43	CALREPLYNNNDMRF	TRBV9	TRBJ2-1	CASSVDGYEQFF	KLGGALQAK
5323	TRAV20	TRAJ42	CAVQAQGSQGNLIF	TRBV9	TRBJ2-1	CASSHGGVDEQFF	KLGGALQAK
5327	TRAV21	TRAJ43	CAVGYNNNDMRF	TRBV9	TRBJ2-1	CASSVEDSSYNEQFF	KLGGALQAK
5328	TRAV23DV6	TRAJ29	CAASRSTPLVF	TRBV9	TRBJ2-1	CASSVSLVNEQFF	KLGGALQAK
5330	TRAV26-2	TRAJ36	CILSQTGANNLFF	TRBV9	TRBJ2-1	CASSPEGLYYNEQFF	KLGGALQAK
5333	TRAV29DV5	TRAJ26	CAASGFDGQNFVF	TRBV9	TRBJ2-1	CASSVTSVPYNEQFF	KLGGALQAK
5334	TRAV29DV5	TRAJ26	CAASSDNYGQNFVF	TRBV9	TRBJ2-1	CASSVGAGEFNEQFF	KLGGALQAK
5341	TRAV38-2DV8	TRAJ30	CAYRSAVDGGKIIF	TRBV9	TRBJ2-1	CASSWVGVPGNEQFF	KLGGALQAK
5344	TRAV5	TRAJ40	CAETNSGTYKYIF	TRBV9	TRBJ2-1	CASSVGGTDFYNEQFF	KLGGALQAK
5350	TRAV13-1	TRAJ32	CAASDGGATNKLIF	TRBV10-2	TRBJ2-2	CASGVSGNTGELFF	KLGGALQAK
5356	TRAV8-2	TRAJ9	CVVSDRGFKTIF	TRBV10-2	TRBJ2-2	CASIHTSGANTGELFF	KLGGALQAK
5357	TRAV12-1	TRAJ29	CVVSPNSGNTPLVF	TRBV10-3	TRBJ2-2	CAIGFPSGGPWTGELFF	KLGGALQAK
5360	TRAV12-2	TRAJ47	CAVNGNKLVF	TRBV10-3	TRBJ2-2	CAISDSPNTGELFF	KLGGALQAK
5365	TRAV38-2DV8	TRAJ49	CAYRRAGNQFYF	TRBV10-3	TRBJ2-2	CAISESGILENTGELFF	KLGGALQAK
5366	TRAV5	TRAJ38	CAELNAGNNRKLIW	TRBV10-3	TRBJ2-2	CAISEPTRQNVPNTGELFF	KLGGALQAK
5371	TRAV12-2	TRAJ47	CAVEVEYGNKLVF	TRBV11-2	TRBJ2-2	CASSLARGTGELFF	KLGGALQAK
5373	TRAV14DV4	TRAJ13	CAACISGGYQKVTF	TRBV11-2	TRBJ2-2	CASSLAGYTGELFF	KLGGALQAK
5374	TRAV29DV5	TRAJ26	CAAAYGQNFVF	TRBV11-2	TRBJ2-2	CASSYPMDRSGELFF	KLGGALQAK
5378	TRAV13-2	TRAJ49	CAENICRRHTGNQFYF	TRBV11-3	TRBJ2-2	CASSSQGTGYTGELFF	KLGGALQAK
5380	TRAV14DV4	TRAJ22	CAMRRPISSGSARQLTF	TRBV11-3	TRBJ2-2	CASSPPGGTGDRVGELFF	KLGGALQAK
5382	TRAV14DV4	TRAJ22	CAMRRPISSGSARQLTF	TRBV11-3	TRBJ2-2	CASSQSTGRAGELFF	KLGGALQAK
5391	TRAV38-2DV8	TRAJ29	CAYRSVGTPLVF	TRBV11-3	TRBJ2-2	CASSLGVAGTNTGELFF	KLGGALQAK
5393	TRAV12-1	TRAJ37	CVLATGKLIF	TRBV12-3	TRBJ2-2	CATHGGIDTGELFF	KLGGALQAK
5394	TRAV14DV4	TRAJ57	CAMRESPGGSEKLVF	TRBV12-3	TRBJ2-2	CASSRTGLSGPGELFF	KLGGALQAK
5397	TRAV19	TRAJ33	CALSEAQNSNYQLIW	TRBV12-3	TRBJ2-2	CASSQYSGGAPGELFF	KLGGALQAK
5410	TRAV14DV4	TRAJ22	CAMRRPISSGSARQLTF	TRBV12-4	TRBJ2-2	CASSFGQGGYTGELFF	KLGGALQAK
5414	TRAV21	TRAJ40	CAVRPSTSGTYKYIF	TRBV12-4	TRBJ2-2	CASSTRDRAPTGELFF	KLGGALQAK
5418	TRAV29DV5	TRAJ49	CAARNYDTGNQFYF	TRBV12-4	TRBJ2-2	CASSFPLALNTGELFF	KLGGALQAK
5421	TRAV10	TRAJ48	CVVREGSNFGNEKLTF	TRBV12-5	TRBJ2-2	CASGLVMLAGAGELFF	KLGGALQAK
5424	TRAV27	TRAJ23	CAGALGNQGGKLIF	TRBV12-5	TRBJ2-2	CASRAGGNTGELFF	KLGGALQAK
5430	TRAV26-1	TRAJ11	CIVMGYSTLTF	TRBV13	TRBJ2-2	CASSPDKANTGELFF	KLGGALQAK
5436	TRAV21	TRAJ40	CASHSGTYKYIF	TRBV14	TRBJ2-2	CASSQYLWGGELFF	KLGGALQAK
5437	TRAV41	TRAJ42	CAVPMNYGGSQGNLIF	TRBV14	TRBJ2-2	CASSPPLIWDAGELFF	KLGGALQAK
5438	TRAV1-2	TRAJ30	CAVRDYWDDKIIF	TRBV15	TRBJ2-2	CATSREVVGPGELFF	KLGGALQAK
5440	TRAV12-2	TRAJ11	CAVEASGGYSTLTF	TRBV15	TRBJ2-2	CATSESGGVGELFF	KLGGALQAK
5444	TRAV26-2	TRAJ30	CILNRDDKIIF	TRBV15	TRBJ2-2	CATSRDLGPGELFF	KLGGALQAK
5445	TRAV27	TRAJ41	CAGENSGYALNF	TRBV15	TRBJ2-2	CATSRPRSLAVNTGELFF	KLGGALQAK
5446	TRAV9-2	TRAJ42	CALNLPGVGSQGNLIF	TRBV16	TRBJ2-2	CASSPETGGNTGELFF	KLGGALQAK
5447	TRAV1-2	TRAJ42	CAVRDEYGGSQGNLIF	TRBV18	TRBJ2-2	CASSPVGGSGELFF	KLGGALQAK
5449	TRAV8-6	TRAJ49	CAVSGSGQFYF	TRBV18	TRBJ2-2	CASSPLREHTGELFF	KLGGALQAK
5451	TRAV12-2	TRAJ48	CAVNINFGNEKLTF	TRBV19	TRBJ2-2	CASSWGPNTGELFF	KLGGALQAK
5455	TRAV14DV4	TRAJ22	CAMRRPISSGSARQLTF	TRBV19	TRBJ2-2	CASSTQSGTASGELFF	KLGGALQAK
5457	TRAV17	TRAJ15	CATDPYQAGTALIF	TRBV19	TRBJ2-2	CASSTHRDRGSGELFF	KLGGALQAK
5460	TRAV19	TRAJ24	CALNDSWGKLQF	TRBV19	TRBJ2-2	CASSIGVRELFF	KLGGALQAK
5463	TRAV21	TRAJ29	CAVYSGNTPLVF	TRBV19	TRBJ2-2	CASSIVGNSELFF	KLGGALQAK
5465	TRAV24	TRAJ10	CAFDSILTGGGNKLTF	TRBV19	TRBJ2-2	CASSILGQTIINTGELFF	KLGGALQAK
5468	TRAV27	TRAJ27	CAGSWGTNAGKSTF	TRBV19	TRBJ2-2	CASRSRPGELFF	KLGGALQAK
5469	TRAV29DV5	TRAJ11	CAASDGFGYSTLTF	TRBV19	TRBJ2-2	CASSIGGELFF	KLGGALQAK
5472	TRAV38-2DV8	TRAJ34	CAYRTSASNTDKLIF	TRBV19	TRBJ2-2	CASSISYTGELFF	AVFDRKSDAK
5473	TRAV39	TRAJ33	CAVEGDSNYQLIW	TRBV19	TRBJ2-2	CASSAGAAGELFF	KLGGALQAK
5474	TRAV8-1	TRAJ42	CAVINYGGSQGNLIF	TRBV19	TRBJ2-2	CASSIPFGAGANTGELFF	KLGGALQAK
5476	TRAV12-2	TRAJ45	CAVNVYSGGGADGLTF	TRBV2	TRBJ2-2	CASSEGTSGFTGELFF	KLGGALQAK
5477	TRAV12-2	TRAJ49	CAVSPGNQFYF	TRBV2	TRBJ2-2	CASSETGAGDTGELFF	KLGGALQAK
5479	TRAV13-1	TRAJ50	CAASETSYDKVIF	TRBV2	TRBJ2-2	CASRGAGELFF	KLGGALQAK
5480	TRAV17	TRAJ22	CATEPYSGSARQLTF	TRBV2	TRBJ2-2	CASSDRAGELFF	KLGGALQAK
5483	TRAV29DV5	TRAJ40	CAADATSGTYKYIF	TRBV2	TRBJ2-2	CASSGPSGNTGELFF	KLGGALQAK
5485	TRAV41	TRAJ49	CAVEGTGNQFYF	TRBV2	TRBJ2-2	CASSRGGGVVDTGELFF	KLGGALQAK
5486	TRAV5	TRAJ20	CAEKRNDYKLSF	TRBV2	TRBJ2-2	CASSPLNTGELFF	KLGGALQAK
5487	TRAV8-3	TRAJ40	CAVGSLGASGTYKYIF	TRBV2	TRBJ2-2	CASSETPWTDGELFF	KLGGALQAK
5488	TRAV8-3	TRAJ9	CAVYDGGFKTIF	TRBV2	TRBJ2-2	CASSEASGGATNTGELFF	KLGGALQAK
5490	TRAV12-2	TRAJ11	CAVNRGYSTLTF	TRBV20-1	TRBJ2-2	CSAGQGTGELFF	KLGGALQAK
5494	TRAV19	TRAJ26	CALSEAPDNYGQNFVF	TRBV20-1	TRBJ2-2	CSAREGGQGGIGELFF	KLGGALQAK
5496	TRAV21	TRAJ15	CAVRRTQAGTALIF	TRBV20-1	TRBJ2-2	CSARAWDPNTGELFF	KLGGALQAK
5499	TRAV8-1	TRAJ34	CAVNADHNTDKLIF	TRBV20-1	TRBJ2-2	CSARAGTGNTGELFF	KLGGALQAK
5500	TRAV9-2	TRAJ29	CALRDGTPLVF	TRBV20-1	TRBJ2-2	CSARDYSRTGELFF	KLGGALQAK
5504	TRAV1-1	TRAJ20	CAVRVFDKLSF	TRBV24-1	TRBJ2-2	CATSDLTDRAGGELFF	KLGGALQAK
5505	TRAV1-2	TRAJ33	CAVLDSNYQLIW	TRBV24-1	TRBJ2-2	CATSDSQLTSGGETGELFF	KLGGALQAK
5506	TRAV12-1	TRAJ42	CVVNGENYGGSQGNLIF	TRBV24-1	TRBJ2-2	CATSDWDTGELFF	KLGGALQAK
5510	TRAV20	TRAJ8	CAVGMSTGFQKLVF	TRBV24-1	TRBJ2-2	CATSVRGVRTGELFF	KLGGALQAK
5514	TRAV27	TRAJ33	CAGATDSNYQLIW	TRBV24-1	TRBJ2-2	CATSEGYTGELFF	KLGGALQAK
5516	TRAV4	TRAJ33	CLVGDMIVDSNYQLIW	TRBV24-1	TRBJ2-2	CATSDSIAGGPSTGELFF	KLGGALQAK
5519	TRAV1-2	TRAJ31	CAVREWNNARLMF	TRBV25-1	TRBJ2-2	CASTPYTGELFF	KLGGALQAK
5522	TRAV38-2DV8	TRAJ30	CAYRSNRDDKIIF	TRBV25-1	TRBJ2-2	CASSEWARGRGRYTGELFF	KLGGALQAK
5524	TRAV12-1	TRAJ40	CVVPSLTYKYIF	TRBV27	TRBJ2-2	CASSLFGAVGELFF	KLGGALQAK
5525	TRAV12-2	TRAJ9	CAVKDGGFKTIF	TRBV27	TRBJ2-2	CASSFFAGGLGELFF	KLGGALQAK
5528	TRAV13-1	TRAJ15	CAARVTAGTALIF	TRBV27	TRBJ2-2	CASSFGAGELFF	KLGGALQAK
5530	TRAV13-1	TRAJ20	CAASIPNDYKLSF	TRBV27	TRBJ2-2	CASTSGVNTGELFF	KLGGALQAK
5534	TRAV14DV4	TRAJ49	CAMREVGNQFYF	TRBV27	TRBJ2-2	CASSLARGLGTGELFF	KLGGALQAK
5535	TRAV14DV4	TRAJ53	CAMREGPGGSNYKLTF	TRBV27	TRBJ2-2	CASSLLGAGELFF	KLGGALQAK
5538	TRAV19	TRAJ15	CALSENQAGTALIF	TRBV27	TRBJ2-2	CASSIRYTGELFF	KLGGALQAK
5540	TRAV19	TRAJ22	CALSRLSGSARQLTF	TRBV27	TRBJ2-2	CASSALDSTGELFF	KLGGALQAK
5541	TRAV19	TRAJ24	CALSEASDSWGKFQF	TRBV27	TRBJ2-2	CASTGGGAGVVGELFF	KLGGALQAK
5543	TRAV19	TRAJ6	CALSEASSGGSYIPTF	TRBV27	TRBJ2-2	CASRRPTGELFF	KLGGALQAK
5544	TRAV20	TRAJ27	CAVQAWDTNAGKSTF	TRBV27	TRBJ2-2	CASGSTGSGTGELFF	KLGGALQAK
5546	TRAV25	TRAJ48	CAGAISNFGNEKLTF	TRBV27	TRBJ2-2	CASSSGTRLFSGELFF	KLGGALQAK
5547	TRAV26-1	TRAJ32	CIVRGPHGGATNKLIF	TRBV27	TRBJ2-2	CASSFTEMIGELFF	KLGGALQAK
5551	TRAV38-1	TRAJ53	CAFRPHSGGSNYKLTF	TRBV27	TRBJ2-2	CASGQGAYTGELFF	KLGGALQAK
5554	TRAV41	TRAJ47	CAVTGNKLVF	TRBV27	TRBJ2-2	CASSLGQGALVPGELFF	KLGGALQAK
5555	TRAV5	TRAJ4	CAENGGYNKLIF	TRBV27	TRBJ2-2	CASRRLAGNTGELFF	KLGGALQAK
5558	TRAV8-3	TRAJ37	CAVVFSGNTGKLIF	TRBV27	TRBJ2-2	CASSLSGWSGTGELFF	KLGGALQAK
5560	TRAV8-4	TRAJ27	CAVSYTNAGKSTF	TRBV27	TRBJ2-2	CASSLGTEWAAGELFF	KLGGALQAK
5561	TRAV1-2	TRAJ11	CAVRERGYSTLTF	TRBV28	TRBJ2-2	CASEGAGGFRTGELFF	KLGGALQAK
5566	TRAV12-2	TRAJ20	CAVTGGNDYKLSF	TRBV29-1	TRBJ2-2	CSVQGANTGELFF	KLGGALQAK
5569	TRAV14DV4	TRAJ22	CAMRRPISSGSARQLTF	TRBV29-1	TRBJ2-2	CSVATDRGYTGELFF	KLGGALQAK
5574	TRAV38-2DV8	TRAJ23	CAYKSAGKLIF	TRBV29-1	TRBJ2-2	CSVLTTGNTGELFF	KLGGALQAK
5575	TRAV38-2DV8	TRAJ32	CASRNGGATNKLIF	TRBV29-1	TRBJ2-2	CSVVQPNTGELFF	KLGGALQAK
5577	TRAV8-4	TRAJ40	CAVSAGTSGTYKYIF	TRBV29-1	TRBJ2-2	CSVAATTGELFF	KLGGALQAK
5578	TRAV12-1	TRAJ22	CVVNSYSGSARQLTF	TRBV3-1	TRBJ2-2	CASSQVFRGPPGELFF	KLGGALQAK
5579	TRAV12-2	TRAJ15	CAGGRGTALIF	TRBV3-1	TRBJ2-2	CASSQEEQGTGELFF	KLGGALQAK
5588	TRAV5	TRAJ8	CAEDQDTGFQKLVF	TRBV3-1	TRBJ2-2	CASSLPGQGAGELFF	KLGGALQAK
5589	TRAV6	TRAJ20	CARPFNDYKLSF	TRBV3-1	TRBJ2-2	CASSHTGDTGELFF	KLGGALQAK
5592	TRAV17	TRAJ23	CALFNQGGKLIF	TRBV30	TRBJ2-2	CAWSRGTGELFF	KLGGALQAK
5593	TRAV19	TRAJ41	CALSEAQLGSGYALNF	TRBV30	TRBJ2-2	CAWSVGQGTDGELFF	KLGGALQAK
5594	TRAV20	TRAJ21	CAVRDNFNKFYF	TRBV30	TRBJ2-2	CACLLLLNTGELFF	KLGGALQAK
5595	TRAV29DV5	TRAJ26	CAASAFVDGQNFVF	TRBV30	TRBJ2-2	CAWRTQSWELFF	KLGGALQAK
5599	TRAV1-2	TRAJ33	CAPMDSNYQLIW	TRBV4-1	TRBJ2-2	CASSQEEIVSGELFF	KLGGALQAK
5600	TRAV1-2	TRAJ33	CAAMDSNYQLIW	TRBV4-1	TRBJ2-2	CASSQDFGAAGELFF	KLGGALQAK
5605	TRAV13-2	TRAJ27	CAENSSLAGKSTF	TRBV4-1	TRBJ2-2	CASSQDRGGPGELFF	KLGGALQAK
5606	TRAV17	TRAJ23	CATELYNQGGKLIF	TRBV4-1	TRBJ2-2	CASSQHRGRTGELFF	KLGGALQAK
5609	TRAV29DV5	TRAJ49	CAASDGNTGNQFYF	TRBV4-1	TRBJ2-2	CASSPYGGHGELFF	KLGGALQAK
5610	TRAV4	TRAJ43	CLVGVYNNNDMRF	TRBV4-1	TRBJ2-2	CASSQEWLQTGYTGELFF	KLGGALQAK
5611	TRAV8-2	TRAJ45	CVVSFYSGGGADGLTF	TRBV4-1	TRBJ2-2	CASSQAPGFDGELFF	KLGGALQAK
5616	TRAV1-2	TRAJ33	CAVLDSNYQLIW	TRBV4-2	TRBJ2-2	CASSQEEGTRELFF	KLGGALQAK
5619	TRAV20	TRAJ9	CAVQAETGGFKTIF	TRBV4-2	TRBJ2-2	CASSPRLNRAGELFF	KLGGALQAK
5624	TRAV14DV4	TRAJ15	CAMREGSQAGTALIF	TRBV4-3	TRBJ2-2	CASSPGLAGGPDTGELFF	KLGGALQAK
5629	TRAV21	TRAJ42	CAVYYGGSQGNLIF	TRBV4-3	TRBJ2-2	CASSQDRGQGRSGELFF	KLGGALQAK
5636	TRAV5	TRAJ26	CAESPDNYGQNFVF	TRBV4-3	TRBJ2-2	CASSQAGSTGELFF	KLGGALQAK
5639	TRAV12-2	TRAJ15	CAVNSGQAGTALIF	TRBV5-1	TRBJ2-2	CASSLGAGELFF	KLGGALQAK
5642	TRAV13-2	TRAJ52	CAENSLNAGGTSYGKLTF	TRBV5-1	TRBJ2-2	CASSAARSGTLNTGELFF	KLGGALQAK
5646	TRAV25	TRAJ41	CAVNSGYALNF	TRBV5-1	TRBJ2-2	CASSSPRTSGSRGTGELFF	KLGGALQAK
5647	TRAV8-1	TRAJ43	CAVNQNNNDMRF	TRBV5-1	TRBJ2-2	CASRETTGELFF	KLGGALQAK
5651	TRAV17	TRAJ43	CATDIINNNDMRF	TRBV5-4	TRBJ2-2	CASSLNTGELFF	KLGGALQAK
5653	TRAV25	TRAJ20	CAGHLTNDYKLSF	TRBV5-4	TRBJ2-2	CASSLTRGMAGELFF	KLGGALQAK
5656	TRAV10	TRAJ15	CVVSAVQAGTALIF	TRBV5-6	TRBJ2-2	CASSLAGGSNTGELFF	RLRAEAQVK
5657	TRAV13-1	TRAJ27	CAASNEGTNAGKSTF	TRBV5-6	TRBJ2-2	CASTVYHGELFF	KLGGALQAK
5658	TRAV14DV4	TRAJ15	CAMREGNPNQAGTALIF	TRBV5-6	TRBJ2-2	CASSQPGGGVNGELFF	KLGGALQAK
5659	TRAV17	TRAJ39	CATGAYAGNMLTF	TRBV5-6	TRBJ2-2	CASRWDRSNTGELFF	KLGGALQAK
5661	TRAV38-1	TRAJ49	CAFMKQGNQFYF	TRBV5-6	TRBJ2-2	CASSSTGELFF	KLGGALQAK
5663	TRAV4	TRAJ3	CLVGVSSASKIIF	TRBV5-6	TRBJ2-2	CASSPGQGPPKLFF	KLGGALQAK
5667	TRAV12-1	TRAJ30	CVVNRGDDKIIF	TRBV5-8	TRBJ2-2	CASSPLVDTGELFF	KLGGALQAK
5668	TRAV14DV4	TRAJ34	CAMRELYNTDKLIF	TRBV5-8	TRBJ2-2	CASSFRQGDTGELFF	KLGGALQAK
5671	TRAV21	TRAJ11	CAVGSGYSTLTF	TRBV5-8	TRBJ2-2	CASSLYTSGGTGELFF	KLGGALQAK
5673	TRAV41	TRAJ47	CAVNEYGNKLVF	TRBV5-8	TRBJ2-2	CASSFGGARTGELFF	KLGGALQAK
5675	TRAV12-2	TRAJ15	CAVGAGTALIF	TRBV6-1	TRBJ2-2	CASSELAPNTGELFF	KLGGALQAK
5684	TRAV13-1	TRAJ23	CAASLYNQGGKLIF	TRBV6-3	TRBJ2-2	CASSYINTGELFF	KLGGALQAK
5687	TRAV14DV4	TRAJ54	CAMREPLWGAQKLVF	TRBV6-3	TRBJ2-2	CASSLRDKPANTGELFF	KLGGALQAK
5689	TRAV21	TRAJ45	CAVRPISGGGADGLTF	TRBV6-3	TRBJ2-2	CASSYFVDLTGELFF	KLGGALQAK
5690	TRAV25	TRAJ24	CAGLLTTDSWGKLQF	TRBV6-3	TRBJ2-2	CASSPDTGELFF	KLGGALQAK
5691	TRAV29DV5	TRAJ53	CAASANSGGSNYKLTF	TRBV6-3	TRBJ2-2	CASSYEISGEGKNTGELFF	KLGGALQAK
5693	TRAV1-1	TRAJ30	CAVPLNRDDKIIF	TRBV6-4	TRBJ2-2	CASTSANTGELFF	KLGGALQAK
5694	TRAV1-2	TRAJ20	CAVRDRDYKLSF	TRBV6-4	TRBJ2-2	CASSRDTATGELFF	KLGGALQAK
5695	TRAV1-2	TRAJ33	CAALDSNYQLIW	TRBV6-4	TRBJ2-2	CASSDGDNTGELFF	KLGGALQAK
5696	TRAV1-2	TRAJ33	CAVMDSNYQLIW	TRBV6-4	TRBJ2-2	CASSDSTGELFF	KLGGALQAK
5702	TRAV19	TRAJ48	CALSEANFGNEKLTF	TRBV6-5	TRBJ2-2	CASSYPGGGALNTGELFF	KLGGALQAK
5703	TRAV19	TRAJ49	CALSDTGNQFYF	TRBV6-5	TRBJ2-2	CASSYDSGTGELFF	KLGGALQAK
5704	TRAV21	TRAJ11	CAVTISGYSTLTF	TRBV6-5	TRBJ2-2	CASSYRLTVNTGELFF	KLGGALQAK
5705	TRAV23DV6	TRAJ20	CAASRTFTNDYKLSF	TRBV6-5	TRBJ2-2	CASSYSAEQANTGELFF	KLGGALQAK
5709	TRAV29DV5	TRAJ53	CAASPIKHSGGSNYKLTF	TRBV6-5	TRBJ2-2	CASRSQGPGELFF	KLGGALQAK
5712	TRAV35	TRAJ49	CAGLKGNQFYF	TRBV6-5	TRBJ2-2	CASTGSGTGELFF	KLGGALQAK
5715	TRAV13-2	TRAJ18	CAERGGGSTLGRLYF	TRBV7-2	TRBJ2-2	CASSLGVAGTNTGELFF	KLGGALQAK
5716	TRAV21	TRAJ40	CAVGATSGTYKYIF	TRBV7-2	TRBJ2-2	CASSLGVAGTNTGELFF	KLGGALQAK
5722	TRAV29DV5	TRAJ37	CAASGNTGKLIF	TRBV7-3	TRBJ2-2	CASSLSGGNTGELFF	KLGGALQAK
5723	TRAV29DV5	TRAJ48	CAASLFGNEKLTF	TRBV7-3	TRBJ2-2	CASSLRIFGAPGELFF	KLGGALQAK
5724	TRAV6	TRAJ49	CALGGNQFYF	TRBV7-3	TRBJ2-2	CASSLGYGLAGTTGELFF	KLGGALQAK
5725	TRAV1-2	TRAJ22	CAVSTPSGSARQLTF	TRBV7-6	TRBJ2-2	CASTQGLAGEWAGELFF	KLGGALQAK
5726	TRAV13-2	TRAJ40	CAENPGTSGTYKYIF	TRBV7-6	TRBJ2-2	CASNRGGTGELFF	KLGGALQAK
5728	TRAV21	TRAJ26	CAGDNYGQNFVF	TRBV7-6	TRBJ2-2	CASSPGTVNTGELFF	KLGGALQAK
5731	TRAV38-2DV8	TRAJ29	CAYRSLFSGNTPLVF	TRBV7-6	TRBJ2-2	CASSLASAPGNRELFF	KLGGALQAK
5733	TRAV10	TRAJ15	CVVSANQAGTALIF	TRBV7-7	TRBJ2-2	CASSLGHTGELFF	KLGGALQAK
5734	TRAV25	TRAJ20	CAVLGSNDYKLSF	TRBV7-7	TRBJ2-2	CASSLAGDGTGELFF	KLGGALQAK
5738	TRAV24	TRAJ33	CAFHPDSNYQLIW	TRBV7-8	TRBJ2-2	CASSVDGIAREGTGELFF	KLGGALQAK
5741	TRAV27	TRAJ54	CAGVGAGAQKLVF	TRBV7-8	TRBJ2-2	CASSFPDNTGELFF	KLGGALQAK
5743	TRAV35	TRAJ26	CAGLNYGQNFVF	TRBV7-8	TRBJ2-2	CASSLPANTGELFF	KLGGALQAK
5744	TRAV4	TRAJ9	CLVALNTGGFKTIF	TRBV7-8	TRBJ2-2	CASSHYGDDIGELFF	KLGGALQAK
5748	TRAV8-3	TRAJ26	CAVVLDNYGQNFVF	TRBV7-8	TRBJ2-2	CASSPRQGTGELFF	KLGGALQAK
5749	TRAV8-3	TRAJ4	CAVGARTGGYNKLIF	TRBV7-8	TRBJ2-2	CASRSGTGSTGELFF	KLGGALQAK
5751	TRAV1-2	TRAJ31	CAVRDQRNARLMF	TRBV7-9	TRBJ2-2	CASSLGGGTGELFF	KLGGALQAK
5753	TRAV10	TRAJ43	CVVSARYNNNDMRF	TRBV7-9	TRBJ2-2	CASSLSRPTGELFF	KLGGALQAK
5755	TRAV12-1	TRAJ28	CVVNTFSGAGSYQLTF	TRBV7-9	TRBJ2-2	CASSLSGQGSGELFF	KLGGALQAK
5756	TRAV12-1	TRAJ28	CVVNTFSGAGSYQLTF	TRBV7-9	TRBJ2-2	CASSRAGGGTGELFF	KLGGALQAK
5758	TRAV12-2	TRAJ43	CAVESSDMRF	TRBV7-9	TRBJ2-2	CASSPGQGITGELFF	KLGGALQAK
5764	TRAV14DV4	TRAJ22	CAMRRPISSGSARQLTF	TRBV7-9	TRBJ2-2	CASTGTSSVSGELFF	KLGGALQAK
5767	TRAV19	TRAJ37	CALSEISSNTGKLIF	TRBV7-9	TRBJ2-2	CASSTTSGGPKSRELFF	KLGGALQAK
5768	TRAV20	TRAJ27	CAVQARTNAGKSTF	TRBV7-9	TRBJ2-2	CASSLAKTANTGELFF	KLGGALQAK
5773	TRAV25	TRAJ45	CAGLLPGGGADGLTF	TRBV7-9	TRBJ2-2	CASSLERLAGTVGELFF	KLGGALQAK
5774	TRAV29DV5	TRAJ33	CAADSNYQLIW	TRBV7-9	TRBJ2-2	CASSLRDTDTGELFF	KLGGALQAK
[truncated: 6,530 more rows]
