# Supplementary material for: Predicting Antigen‐Specificities of Orphan T Cell Receptors from Cancer Patients with TCRpcDist
Source: Adv Sci (Weinh). 2024 Aug 19;11(40):2405949. doi: 10.1002/advs.202405949 (PMC11516110; doi:10.1002/advs.202405949)
Supplement: Supplementary file 2 — Supporting Information [file ADVS-11-2405949-s001.zip › SI-corrected/SuppTables/TableS5.xlsx]

## Sheet: input_cd8
SI Table 5 - Set of 8’128 TCRs with known pMHC taken from VDJdb2022.
Identifier	TRAV	TRAJ	CDR3a	TRBV	TRBJ	CDR3b	peptide
2	TRAV20	TRAJ28	CAVPSGAGSYQLTF	TRBV13	TRBJ1-5	CASSFEPGQGFYSNQPQHF	FLKEKGGL
4	TRAV38-2DV8	TRAJ40	CAYRPPGTYKYIF	TRBV14	TRBJ2-1	CASSALASLNEQFF	FLKEKGGL
14	TRAV38-1	TRAJ48	CAYTVLGNEKLTF	TRBV28	TRBJ2-1	CASSFTPYNEQFF	ELAGIGILTV
15	TRAV12-2	TRAJ42	CAVAGYGGSQGNLIF	TRBV28	TRBJ1-1	CASSPQGLGTEAFF	ELAGIGILTV
16	TRAV12-2	TRAJ48	CAVSFGNEKLTF	TRBV28	TRBJ1-5	CAEGQGFVGQPQHF	ELAGIGILTV
17	TRAV12-2	TRAJ42	CAVTHYGGSQGNLIF	TRBV28	TRBJ2-3	CASLRSAVWADTQYF	ELAGIGILTV
18	TRAV12-2	TRAJ45	CAGGGGGADGLTF	TRBV28	TRBJ1-5	CASTLTGLGQPQHF	ELAGIGILTV
19	TRAV12-2	TRAJ23	CAVTWGGKLIF	TRBV28	TRBJ1-1	CASSFQGLGTEAFF	ELAGIGILTV
21	TRAV12-2	TRAJ31	CAVNNARLMF	TRBV27	TRBJ2-3	CASSPSGLAGGHTQYF	ELAGIGILTV
24	TRAV12-2	TRAJ53	CAAGGSNYKLTF	TRBV4-3	TRBJ1-5	CASSSGLLGGQPQHF	ELAGIGILTV
25	TRAV12-2	TRAJ45	CAGGGGADGLTF	TRBV19	TRBJ2-2	CASSQGLAGAGELFF	ELAGIGILTV
26	TRAV12-2	TRAJ39	CAVGRNAGNMLTF	TRBV4-2	TRBJ2-7	CASSPALTGGLIEQYF	ELAGIGILTV
27	TRAV12-2	TRAJ45	CAAGGGADGLTF	TRBV4-2	TRBJ2-3	CASSQTLVADTQYF	ELAGIGILTV
28	TRAV12-2	TRAJ45	CAVGGGADGLTF	TRBV6-5	TRBJ2-7	CASSYSATGGEQYF	ELAGIGILTV
30	TRAV12-2	TRAJ7	CALGGNNRLAF	TRBV11-2	TRBJ1-4	CASSLQSLLDEKLFF	ELAGIGILTV
31	TRAV12-2	TRAJ39	CAVNNNAGNMLTF	TRBV7-9	TRBJ1-1	CASSLAQGWGAFF	ELAGIGILTV
32	TRAV12-2	TRAJ45	CALIDPGSGGGADGLTF	TRBV6-1	TRBJ1-1	CASSETQMNTEAFF	ELAGIGILTV
33	TRAV12-2	TRAJ20	CAVNIPNDYKLSF	TRBV20-1	TRBJ1-1	CSALQGLTPEAFF	ELAGIGILTV
35	TRAV12-1	TRAJ9	CVVKGPGGFKTIF	TRBV27	TRBJ1-5	CASSYGGLGQPQHF	ELAGIGILTV
36	TRAV27	TRAJ45	CALEGGGADGLTF	TRBV20-1	TRBJ2-1	CSARDGLNEQFF	ELAGIGILTV
37	TRAV1-2	TRAJ33	CAVIQDSNYQLIW	TRBV6-1	TRBJ2-1	CASSEAELLSSYNEQFF	ELAGIGILTV
39	TRAV13-2	TRAJ37	CAENPSSNTGKLIF	TRBV12-3	TRBJ2-2	CASSLFPGGNTGELFF	ELAGIGILTV
40	TRAV12-2	TRAJ34	CAVKVADKLIF	TRBV27	TRBJ2-7	CASSSGALITVEQYF	ELAGIGILTV
42	TRAV12-2	TRAJ8	CAVDTGFQKLVF	TRBV27	TRBJ2-7	CASSNSYEQYF	ELAGIGILTV
43	TRAV12-2	TRAJ57	CAVNKGGSEKLVF	TRBV27	TRBJ2-7	CASGTGGLAVYEQYF	ELAGIGILTV
46	TRAV12-2	TRAJ8	CAVNMGFQKLVF	TRBV27	TRBJ2-1	CASSFSSGSPHEQFF	ELAGIGILTV
48	TRAV12-2	TRAJ54	CAVEIIQGAQKLVF	TRBV28	TRBJ1-5	CASTRQGLGQPQHF	ELAGIGILTV
50	TRAV12-2	TRAJ44	CAAGTASKLTF	TRBV28	TRBJ1-5	CASRLQGLGQPQHF	ELAGIGILTV
52	TRAV12-2	TRAJ8	CAVNTGFQKLVF	TRBV4-1	TRBJ1-5	CASSPATGSNQPQHF	ELAGIGILTV
53	TRAV12-2	TRAJ10	CAEGGRGGNKLTF	TRBV4-1	TRBJ1-2	CASSQEGQARGYTF	ELAGIGILTV
54	TRAV12-2	TRAJ52	CAVNSFLGAGGTSYGKLTF	TRBV19	TRBJ1-5	CASSLGMGQPQHF	ELAGIGILTV
55	TRAV12-2	TRAJ43	CAVGMNNDMRF	TRBV19	TRBJ2-7	CASSTGGLAGEQYF	ELAGIGILTV
56	TRAV12-2	TRAJ52	CAAPEAGGTSYGKLTF	TRBV6-1	TRBJ1-5	CASSGGEGQPQHF	ELAGIGILTV
57	TRAV12-2	TRAJ49	CAVIARGDQFYF	TRBV11-1	TRBJ1-5	CASSLGWNQPQHF	ELAGIGILTV
58	TRAV12-2	TRAJ48	CAVTLSNFGNEKLTF	TRBV2	TRBJ2-7	CASRTQSSYEQYF	ELAGIGILTV
60	TRAV12-3	TRAJ48	CAMTQSNFGNEKLTF	TRBV27	TRBJ1-1	CASSSRDEAFF	ELAGIGILTV
61	TRAV12-3	TRAJ48	CAMTRSNFGNEKLTF	TRBV5-1	TRBJ2-2	CASSLIQDPGELFF	ELAGIGILTV
66	TRAV13-1	TRAJ37	CALGNTGKLIF	TRBV19	TRBJ1-2	CALSVWGLNYGYTF	YVLDHLIVV
68	TRAV13-1	TRAJ34	CAVKDTDKLIF	TRBV19	TRBJ2-5	CASTGGPGYGAQYF	YVLDHLIVV
69	TRAV13-1	TRAJ34	CAVKDTDKLIF	TRBV30	TRBJ2-1	CANTGAGDRVIYNEQFF	YVLDHLIVV
70	TRAV13-1	TRAJ9	CAVFEGTGGFKTIF	TRBV4-1	TRBJ1-1	CASSRGTAGETEAFF	YVLDHLIVV
71	TRAV13-1	TRAJ45	CAVKGGADGLTF	TRBV3-1	TRBJ1-1	CASRQNTEAFF	YVLDHLIVV
72	TRAV8-4	TRAJ15	CAVSNQAGTALIF	TRBV27	TRBJ2-5	CASRALLGSGETQYF	YVLDHLIVV
73	TRAV8-1	TRAJ7	CAVNDGNNRLAF	TRBV27	TRBJ2-3	CASTRLLGSADTQYF	YVLDHLIVV
75	TRAV14DV4	TRAJ21	CAMREGGNFNKFYF	TRBV20-1	TRBJ2-1	CSAPVPPYNEQFF	YVLDHLIVV
103	TRAV12-2	TRAJ24	CAVTTDSWGKLQF	TRBV6-5	TRBJ2-7	CASRPGLAGGRPEQYF	LLFGYPVYV
104	TRAV13-1	TRAJ54	CAAMEGAQKLVF	TRBV6-5	TRBJ2-7	CASSYPGGGFYEQYF	LLFGYPVYV
111	TRAV26-2	TRAJ52	CILPLAGGTSYGKLTF	TRBV7-8	TRBJ2-7	CASSLGQAYEQYF	FLRGRAYGL
114	TRAV27	TRAJ42	CAGAGSQGNLIF	TRBV19	TRBJ2-7	CASSSRSSYEQYF	GILGFVFTL
120	TRAV19	TRAJ34	CALSGFYNTDKLIF	TRBV6-1	TRBJ2-7	CASPGLAGEYEQYF	LPEPLPQGQLTAY
121	TRAV21	TRAJ6	CAVRPTSGGSYIPTF	TRBV6-5	TRBJ2-2	CASSYVGNTGELFF	SLLMWITQV
124	TRAV26-1	TRAJ37	CIVVRSSNTGKLIF	TRBV14	TRBJ2-3	CASSQDRDTQYF	VMAPRTLIL
130	TRAV1-2	TRAJ6	CAVQASGGSYIPTF	TRBV10-3	TRBJ1-5	CATGTGDSNQPQHF	EPLPQGQLTAY
132	TRAV21	TRAJ6	CAVRPLLDGTYIPTF	TRBV6-5	TRBJ2-2	CASSYLGNTGELFF	SLLMWITQC
138	TRAV27	TRAJ42	CAGAGSQGNLIF	TRBV19	TRBJ2-7	CASSSRASYEQYF	GILGFVFTL
140	TRAV8-4	TRAJ13	CAVSGGYQKVTF	TRBV19	TRBJ1-2	CASTGSYGYTF	KAFSPEVIPMF
144	TRAV26-1	TRAJ13	CIVWGGYQKVTF	TRBV7-9	TRBJ2-1	CASRYRDDSYNEQFF	EENLLDFVRF
145	TRAV14DV4	TRAJ49	CAMREDTGNQFYF	TRBV11-2	TRBJ2-3	CASSFTWTSGGATDTQYF	FLRGRAYGL
146	TRAV24	TRAJ49	CARNTGNQFYF	TRBV6-5	TRBJ1-2	CASSPVTGGIYGYTF	NLVPMVATV
148	TRAV12-2	TRAJ27	CAVNVAGKSTF	TRBV30	TRBJ2-2	CAWSETGLGTGELFF	ELAGIGILTV
156	TRAV5	TRAJ31	CAEDNNARLMF	TRBV20-1	TRBJ1-2	CSARDGTGNGYTF	GLCTLVAML
159	TRAV12-2	TRAJ23	CAVNFGGGKLIF	TRBV6-4	TRBJ1-1	CASSLSFGTEAFF	ELAGIGILTV
161	TRAV35	TRAJ49	CAGGTGNQFYF	TRBV10-3	TRBJ1-5	CAISEVGVGQPQHF	ELAGIGILTV
166	TRAV12-1	TRAJ23	CVVRAGKLIF	TRBV6-2	TRBJ2-4	CASGQGNFDIQYF	FLRGRAYGL
167	TRAV12-3	TRAJ12	CAMRGDSSYKLIF	TRBV12-4	TRBJ2-4	CASSLWEKLAKNIQYF	ALWGPDPAAA
169	TRAV8-3	TRAJ28	CAVGAPSGAGSYQLTF	TRBV4-1	TRBJ2-7	CASSPTSGIYEQYF	RFPLTFGWCF
170	TRAV21	TRAJ12	CAVRMDSSYKLIF	TRBV7-9	TRBJ2-2	CASSSWDTGELFF	RYPLTFGWCF
174	TRAV12-2	TRAJ45	CAVSGGGADGLTF	TRBV28	TRBJ2-7	CASSFLGTGVEQYF	ALGIGILTV
175	TRAV12-2	TRAJ24	CAVTTDSWGKLQF	TRBV6-5	TRBJ2-7	CASRPGLMSAQPEQYF	LLFGYPVYV
176	TRAV14DV4	TRAJ21	CAMRDLRDNFNKFYF	TRBV6-5	TRBJ1-1	CASREGLGGTEAFF	KRWIILGLNK
179	TRAV12-2	TRAJ27	CAVNDGGRLTF	TRBV30	TRBJ2-2	CAWSETGLGMGGWQF	ELAAIGILTV
182	TRAV19	TRAJ34	CALSGFYNTDKLIF	TRBV6-1	TRBJ1-1	CASPGETEAFF	LPEPLPQGQLTAY
183	TRAV39	TRAJ33	CAVGGGSNYQLIW	TRBV5-6	TRBJ2-7	CASSRTGSTYEQYF	LPEPLPQGQLTAY
184	TRAV12-2	TRAJ23	CAVNFGGGKLIF	TRBV6-4	TRBJ1-1	CASSWSFGTEAFF	ELAGIGILTV
185	TRAV17	TRAJ22	CATDDDSARQLTF	TRBV7-3	TRBJ2-2	CASSLTGGGELFF	TAFTIPSI
186	TRAV22	TRAJ40	CAVDSATALPYGYIF	TRBV6-5	TRBJ1-1	CASSYQGTEAFF	ILAKFLHWL
198	TRAV9-2	TRAJ43	CALSDPVNDMRF	TRBV11-2	TRBJ1-5	CASSLRGRGDQPQHF	HSKKKCDEL
205	TRAV26-2	TRAJ43	CILDNNNDMRF	TRBV7-6	TRBJ1-4	CASSLAPGTTNEKLFF	NLVPMVATV
223	TRAV19	TRAJ13	CALGELARSGGYQKVTF	TRBV30	TRBJ1-3	CAWSVSVGAGVPTIYF	RYPLTFGWCF
245	TRAV19	TRAJ52	CALGELAGAGGTSYGKLTF	TRBV5-1	TRBJ2-1	CASSLEGGYYNEQFF	IPSINVHHY
247	TRAV38-2DV8	TRAJ30	CAYGEDDKIIF	TRBV25-1	TRBJ2-7	CASRRGPYEQYF	KLVALVINAV
256	TRAV35	TRAJ37	CAGPGGSSNTGKLIF	TRBV27	TRBJ2-2	CASSLIYPGELFF	GILGFVFTL
257	TRAV12-2	TRAJ24	CAVTKYSWGKLQF	TRBV6-5	TRBJ2-7	CASRPGWMAGGVELYF	ELAGIGILTV
258	TRAV21	TRAJ53	CAVLSSGGSNYKLTF	TRBV7-3	TRBJ2-3	CASSFIGGTDTQYF	YLEPGPVTV
259	TRAV27	TRAJ37	CAGAIGPSNTGKLIF	TRBV19	TRBJ2-7	CASSIRSSYEQYF	GILGFVFTL
261	TRAV27	TRAJ42	CAGAGSQGNLIF	TRBV19	TRBJ2-7	CASSIRSSYEQYF	GILEFVFTL
263	TRAV24	TRAJ27	CAFDTNAGKSTF	TRBV19	TRBJ2-7	CASSIFGQREQYF	GILGFVFTL
265	TRAV38-2DV8	TRAJ52	CAWGVNAGGTSYGKLTF	TRBV19	TRBJ1-2	CASSIGVYGYTF	GILGFVFTL
273	TRAV22	TRAJ40	CAVDSATSGTYKYIF	TRBV6-5	TRBJ1-1	CASSYQGTEAFF	ILAKFLHWL
274	TRAV12-2	TRAJ45	CAVGGGADGLTF	TRBV19	TRBJ2-2	CASSQGLAGAGELFF	ELAGIGILTV
275	TRAV12-2	TRAJ41	CAVRTNSGYALNF	TRBV5-6	TRBJ2-7	CASSDTVSYEQYF	SLYNTVATL
295	TRAV4	TRAJ21	CLVGEILDNFNKFYF	TRBV28	TRBJ2-3	CASSQRQEGDTQYF	APRGPHGGAASGL
296	TRAV4	TRAJ8	CLVVDQKLVF	TRBV9	TRBJ2-1	CASSGGHTGSNEQFF	APRGPHGGAASGL
298	TRAV19	TRAJ53	CALSHNSGGSNYKLTF	TRBV5-4	TRBJ2-5	CASSFRGGKTQYF	IPLTEEAEL
321	TRAV30	TRAJ13	CGTERSGGYQKVTF	TRBV19	TRBJ1-1	CASSMSAMGTEAFF	FEDLRVLSF
322	TRAV38-1	TRAJ33	CAFMDSNYQLIW	TRBV12-3	TRBJ2-3	CASSRTSPTDTQYF	KQWLVWLFL
326	TRAV22	TRAJ34	CAVGGNDWNTDKLIF	TRBV11-2	TRBJ2-1	CASSPLDVSISSYNEQFF	SLSKILDTV
327	TRAV12-2	TRAJ49	CALTRGPGNQFYF	TRBV7-6	TRBJ1-1	CASSSPGGVSTEAFF	SLLMWITQV
332	TRAV10	TRAJ6	CVVNHSGGSYIPTF	TRBV28	TRBJ2-7	CASSFLMTSGDPYEQYF	GVYDGREHTV
335	TRAV12-2	TRAJ12	CAAAMDSSYKLIF	TRBV10-2	TRBJ1-1	CASSDPGTEAFF	GADGVGKSAL
336	TRAV8-1	TRAJ29	CAVNARRNTPLVF	TRBV19	TRBJ2-1	CASSITLSSYNEQFF	ITDQVPFSV
415	TRAV27	TRAJ45	CAGVRGGADGLTF	TRBV16	TRBJ1-2	CASSPYQTGLDGYTF	RPRGEVRFL
418	TRAV19	TRAJ24	CALMTTDSWGKLQF	TRBV12-4	TRBJ1-4	CASRLQGINEKLFF	RPRGEVRFL
424	TRAV38-1	TRAJ53	CAFMKHASGGSNYKLTF	TRBV9	TRBJ2-3	CASSVWGTDTQYF	RPRGEVRFL
425	TRAV4	TRAJ3	CLVGDKGSSASKIIF	TRBV9	TRBJ2-3	CASSVWGTDTQYF	RPRGEVRFL
426	TRAV19	TRAJ24	CALSGTTDSWGKLQF	TRBV12-3	TRBJ1-4	CASRLQGINEKLFF	RPRGEVRFL
427	TRAV5	TRAJ4	CAEIAGGYNKLIF	TRBV5-5	TRBJ1-4	CASSLASWGNEKLFF	RPRGEVRFL
429	TRAV38-1	TRAJ54	CAFGRGAQKLVF	TRBV30	TRBJ1-3	CAWTETGLSGNTIYF	RPRGEVRFL
431	TRAV1-2	TRAJ24	CAVNPDSWGKLQF	TRBV27	TRBJ1-4	CASRPQGANEKLFF	RPRGEVRFL
434	TRAV4	TRAJ28	CLVGASGAGSYQLTF	TRBV9	TRBJ2-3	CASSVWGTDTQYF	RPRGEVRFL
436	TRAV4	TRAJ28	CLVGASGAGSYQLTF	TRBV6-4	TRBJ2-1	CASSDSYRGSYNEQFF	RPRGEVRFL
437	TRAV9-2	TRAJ42	CALGGDYGGSQGNLIF	TRBV5-1	TRBJ2-3	CASREWGGTDTQYF	RPRGEVRFL
438	TRAV19	TRAJ41	CALKISGSGYALNF	TRBV7-3	TRBJ1-1	CASRKTGGGEAFF	RPRGEVRFL
439	TRAV14DV4	TRAJ9	CAMREAGGFKTIF	TRBV7-3	TRBJ1-1	CASRKTGGGEAFF	RPRGEVRFL
445	TRAV35	TRAJ50	CAGPMKTSYDKVIF	TRBV12-4	TRBJ1-2	CASSSANYGYTF	NLVPMVATV
447	TRAV12-1	TRAJ3	CVAWGGYSSASKIIF	TRBV9	TRBJ2-7	CASSVVGDEQYF	YSEHPTFTSQY
448	TRAV5	TRAJ43	CAERGWDNDMRF	TRBV11-2	TRBJ2-2	CASSADSNGELFF	IPSINVHHY
449	TRAV9-2	TRAJ37	CALDSGNTGKLIF	TRBV11-2	TRBJ2-7	CASTTGGGGYEQYF	GTSGSPIVNR
451	TRAV8-2	TRAJ48	CWSPFGNEKLTF	TRBV11-2	TRBJ2-7	CASSLGQGSYEQYF	GTSGSPIVNR
455	TRAV38-2DV8	TRAJ52	CASYAGGTSYGKLTF	TRBV4-1	TRBJ2-7	CASSPAPSASSYEQYF	KLVALGINAV
456	TRAV38-2DV8	TRAJ37	CATHTGKLIF	TRBV19	TRBJ2-7	CASSWSASYEQYF	KLVALGINAV
457	TRAV8-3	TRAJ41	CAVGSNSGYALNF	TRBV9	TRBJ2-3	CASSSSWADTQYF	KLVALGINAV
458	TRAV38-2DV8	TRAJ30	CAYGDDKIIF	TRBV25-1	TRBJ2-5	CASGQGQETQYF	KLVALGINAV
459	TRAV38-2DV8	TRAJ45	CAYLGGADGLTF	TRBV19	TRBJ2-1	CASSMGANEQFF	KLVALGINAV
460	TRAV38-2DV8	TRAJ43	CAYLVYDMRF	TRBV27	TRBJ1-5	CASSLAQGQPQHF	KLVALGINAV
462	TRAV38-2DV8	TRAJ42	CAYYGGSQGNLIF	TRBV13	TRBJ2-5	CASTNRQEGQETQYF	KLVALGINAV
463	TRAV5	TRAJ34	CAEIGTDKLIF	TRBV20-1	TRBJ1-2	CSANSRTGLGYTF	KLVALGINAV
466	TRAV38-2DV8	TRAJ39	CARDAGNMLTF	TRBV7-9	TRBJ2-7	CASSLEGSYEQYF	KLVALGINAV
469	TRAV38-2DV8	TRAJ45	CAYFGGGADGLTF	TRBV2	TRBJ2-3	CASREDGASGSPDTQYF	KLVALGINAV
470	TRAV38-2DV8	TRAJ30	CAYGDDKIIF	TRBV25-1	TRBJ1-1	CASKMGAEAFF	KLVALGINAV
471	TRAV38-2DV8	TRAJ44	CAYKDTASKLTF	TRBV12-3	TRBJ2-4	CASSLGGDIQYF	KLVALGINAV
472	TRAV38-2DV8	TRAJ29	CAYKPDTPLVF	TRBV25-1	TRBJ1-2	CASTGGLGYTF	KLVALGINAV
473	TRAV38-2DV8	TRAJ39	CAYNAGNMLTF	TRBV13	TRBJ1-1	CASSYQSGNTEAFF	KLVALGINAV
474	TRAV38-2DV8	TRAJ45	CAYPGGGADGLTF	TRBV25-1	TRBJ1-2	CASNRGDGYTF	KLVALGINAV
475	TRAV38-2DV8	TRAJ30	CAYRDDKIIF	TRBV19	TRBJ1-2	CASSIALSDNYGYTF	KLVALGINAV
476	TRAV38-2DV8	TRAJ54	CAYREGAQKLVF	TRBV30	TRBJ1-1	CAWSINSAEAFF	KLVALGINAV
477	TRAV38-2DV8	TRAJ43	CAYREVNDMRF	TRBV25-1	TRBJ1-2	CASSDSYGYTF	KLVALGINAV
479	TRAV38-2DV8	TRAJ30	CAYVQDDKIIF	TRBV19	TRBJ2-7	CASSQGSYEQYF	KLVALGINAV
480	TRAV38-2DV8	TRAJ49	CAYYGGNQFYF	TRBV25-1	TRBJ1-1	CQAGDTEAFF	KLVALGINAV
481	TRAV38-2DV8	TRAJ45	CATYSGGGADGLTF	TRBV6-6	TRBJ2-2	CASSYTGELFF	KLVALGINAV
482	TRAV8-4	TRAJ3	CAVSDLEPNSSASKIIF	TRBV25-1	TRBJ2-3	CASSFGADTQYF	KLVALGINAV
484	TRAV38-2DV8	TRAJ49	CAYNDGNQFYF	TRBV18	TRBJ1-6	CASSSPHRDSYSPLHF	KLVALGINAV
486	TRAV38-2DV8	TRAJ20	CAYRDDYKLSF	TRBV19	TRBJ2-7	CASSIGQYEQYF	KLVALGINAV
487	TRAV26-1	TRAJ56	CIPEGRKLTF	TRBV28	TRBJ1-3	CASSYRGSGNTIYF	KLVALGINAV
488	TRAV5	TRAJ6	CAEGGGSYIPTF	TRBV25-1	TRBJ1-1	CASSEGDTEAFF	KLVALGINAV
489	TRAV12-3	TRAJ37	CALLSSNTGKLIF	TRBV9	TRBJ1-4	CASSVEGIDEKLFF	KLVALGINAV
490	TRAV19	TRAJ28	CALSEPYSGAGSYQLTF	TRBV15	TRBJ2-6	CATSSGDLSSGANVLTF	KLVALGINAV
492	TRAV39	TRAJ43	CAVDANNDMRF	TRBV12-4	TRBJ2-1	CASSPSYNEQFF	RLITGRLQSL
494	TRAV22	TRAJ47	CAAQSNMEYGNKLVF	TRBV5-4	TRBJ1-4	CASSSPDRGGTNEKLFF	RLITGRLQSL
495	TRAV19	TRAJ21	CALSEGYNFNKFYF	TRBV20-1	TRBJ1-1	CSGEGGDTEAFF	RLITGRLQSL
496	TRAV17	TRAJ50	CATDLKTSYDKVIF	TRBV20-1	TRBJ2-4	CSARDPGLEQNIQYF	RLITGRLQSL
497	TRAV20	TRAJ21	CAVQAAREYNFNKFYF	TRBV3-1	TRBJ1-1	CASSQEGDRVTEAFF	RLITGRLQSL
498	TRAV17	TRAJ50	CATDLKTSYDKVIF	TRBV20-1	TRBJ2-4	CSARSPGELNIQYF	RLITGRLQSL
499	TRAV4	TRAJ15	CLVPSEQAGTALIF	TRBV20-1	TRBJ1-5	CSASSTHSNQPQHF	KQIYKTPPI
500	TRAV9-2	TRAJ20	CALNDYKLSF	TRBV28	TRBJ2-7	CASSLTGGGYEQYF	LLFNKVTLA
501	TRAV25	TRAJ50	CAGHPKTSYDKVIF	TRBV20-1	TRBJ2-4	CSARDPGLEQNIQYF	RLITGRLQSL
502	TRAV10	TRAJ26	CVVSPINYGQNFVF	TRBV3-1	TRBJ2-5	CASSQEQEPHQETQYF	RLITGRLQSL
503	TRAV8-4	TRAJ49	CAVLVPGNQFYF	TRBV19	TRBJ2-1	CASSIAGNNEQFF	TLATHGLAAV
504	TRAV17	TRAJ39	CATEDNAGNMLTF	TRBV9	TRBJ2-3	CASSVGGGGSTDTQYF	FPQSAPHGVVF
505	TRAV38-2DV8	TRAJ30	CAYGDDKIIF	TRBV19	TRBJ1-5	CASSIALSTFQPQHF	MQLFFSYFA
507	TRAV27	TRAJ43	CAGGYNNNDMRF	TRBV9	TRBJ2-3	CASSVGGGGSTDTQYF	YPDKVFRSSV
508	TRAV5	TRAJ8	CAETLNTGFQKLVF	TRBV28	TRBJ1-1	CASRTLRGHVSEAFF	ALQIPFAMQM
509	TRAV12-2	TRAJ52	CAVDDFSGGTSYGKLTF	TRBV28	TRBJ1-2	CASSFPGYGYTF	KIYSKHTPI
510	TRAV8-4	TRAJ15	CAVSFFNQAGTALIF	TRBV12-4	TRBJ2-1	CASSKKGLSNEQFF	LPPAYTNSF
512	TRAV8-2	TRAJ4	CVVRDGGYNKLIF	TRBV10-3	TRBJ1-1	CATFTGNTEAFF	RARSVASQSI
515	TRAV12-2	TRAJ30	CAGRPYDKIIF	TRBV3-1	TRBJ2-5	CASSQEQEPHQETQYF	RLITGRLQSL
517	TRAV35	TRAJ50	CAGPIGTSYDKVIF	TRBV12-4	TRBJ1-2	CASSSAHYGYTF	MLAKALRKV
518	TRAV35	TRAJ50	CAGQLVASYDKVIF	TRBV20-1	TRBJ2-1	CSARTGTSEYNEQFF	RLITGRLQSL
519	TRAV29DV5	TRAJ26	CAASDDNYGQNFVF	TRBV7-9	TRBJ2-1	CASSPDDRESSYNEQFF	MLAKALRKV
520	TRAV35	TRAJ54	CAGLNQGAQKLVF	TRBV7-9	TRBJ2-1	CASSPDDRESSYNEQFF	MLAKALRKV
521	TRAV17	TRAJ44	CATVGTASKLTF	TRBV7-2	TRBJ2-1	CASSLWLNEQFF	NLVPMVATV
522	TRAV24	TRAJ49	CARNTGNQFYF	TRBV6-5	TRBJ1-2	CASSPKTGASYGYTF	NLVPMVATV
523	TRAV10	TRAJ49	CVVGYGQFYF	TRBV28	TRBJ2-1	CASSFVSFDEQFF	NLVPMVATV
524	TRAV35	TRAJ50	CAGPMKTSYDKVIF	TRBV12-4	TRBJ1-2	CASSSAYYGYTF	NLVPMVATV
525	TRAV13-1	TRAJ53	CAASRKGSNYKLTF	TRBV10-1	TRBJ2-6	CASSADSYGANVLTF	NLVPMVATV
527	TRAV5	TRAJ42	CAEIPNYGGSQGNLIF	TRBV12-4	TRBJ1-2	CASSLVGGRHGYTF	NLVPMVATV
528	TRAV5	TRAJ3	CAESSASKIIF	TRBV3-1	TRBJ1-3	CASSHDPTWGPGNTIYF	NLVPMVATV
529	TRAV1-2	TRAJ13	CAVRDRWSGGYQKVTF	TRBV27	TRBJ1-6	CASSFGQGSSPLHF	NLVPMVATV
530	TRAV1-2	TRAJ4	CAVRVSGGYNKLIF	TRBV7-6	TRBJ1-1	CASSLETVNTEAFF	NLVPMVATV
531	TRAV12-2	TRAJ39	CAVTLNNNAGNMLTF	TRBV7-9	TRBJ1-4	CASSSFYDSNEKLFF	NLVPMVATV
532	TRAV19	TRAJ57	CALSPRTQGGSEKLVF	TRBV7-6	TRBJ2-2	CASSLASPGHFTGELFF	NLVPMVATV
533	TRAV24	TRAJ30	CAFNRDDKIIF	TRBV28	TRBJ2-7	CASRRQGTVYEQYF	NLVPMVATV
534	TRAV27	TRAJ9	CAGTNTGGFKTIF	TRBV7-8	TRBJ2-2	CASRIELPGAGELFF	NLVPMVATV
535	TRAV29DV5	TRAJ36	CAASGTQTGANNLFF	TRBV7-2	TRBJ1-3	CASSLGFLGPAAGNTIYF	NLVPMVATV
536	TRAV5	TRAJ7	CAVYGNNRLAF	TRBV20-1	TRBJ1-2	CSARDHGGDYGYTF	NLVPMVATV
537	TRAV1-1	TRAJ26	CAVRDRDNYGQNFVF	TRBV5-5	TRBJ1-1	CASSLEVTGLNTEAFF	NLVPMVATV
538	TRAV1-2	TRAJ12	CAVMDSSYKLIF	TRBV6-4	TRBJ2-2	CASSDSGEAGELFF	NLVPMVATV
539	TRAV1-2	TRAJ29	CAVRSLNSGNTPLVF	TRBV29-1	TRBJ2-1	CSGGQDYNEQFF	NLVPMVATV
540	TRAV1-2	TRAJ33	CAVLDSNYQLIW	TRBV6-1	TRBJ2-1	CASSEDSGGYNEQFF	NLVPMVATV
541	TRAV1-2	TRAJ33	CAVRDSNYQLIW	TRBV6-4	TRBJ2-1	CASSDSTSGGNEQFF	NLVPMVATV
542	TRAV1-2	TRAJ33	CAVTDSNYQLIW	TRBV20-1	TRBJ2-7	CSARDMASGRNEQYF	NLVPMVATV
543	TRAV1-2	TRAJ37	CAVWGNTGKLIF	TRBV5-5	TRBJ1-1	CASSPGGGMNTEAFF	NLVPMVATV
544	TRAV1-2	TRAJ44	CAVHTGTASKLTF	TRBV27	TRBJ1-2	CASSFDPGSYGYTF	NLVPMVATV
546	TRAV10	TRAJ39	CVVHAGNMLTF	TRBV6-1	TRBJ1-2	CASSEGLGGALYGYTF	NLVPMVATV
547	TRAV12-1	TRAJ28	CVVNEGPGAGSYQLTF	TRBV7-9	TRBJ2-5	CASSPDYDQETQYF	NLVPMVATV
548	TRAV12-1	TRAJ48	CVAPTNFGNEKLTF	TRBV12-4	TRBJ2-3	CASTHGTSGEDTQYF	NLVPMVATV
549	TRAV12-2	TRAJ31	CAVLTLNARLMF	TRBV12-4	TRBJ2-2	CASLPTGTNTGELFF	NLVPMVATV
550	TRAV29DV5	TRAJ36	CAASDQTGANNLFF	TRBV6-5	TRBJ1-2	CASSLQGASGYTF	NLVPMVATV
551	TRAV12-2	TRAJ40	CAVSGTYKYIF	TRBV14	TRBJ1-1	CASTGGGALGTEAFF	NLVPMVATV
552	TRAV12-2	TRAJ50	CAVPVQTSYDKVIF	TRBV12-4	TRBJ1-2	CASSSAYYGYTF	NLVPMVATV
553	TRAV13-1	TRAJ20	CAAILADYKLSF	TRBV19	TRBJ2-1	CASSIVAGGYNEQFF	NLVPMVATV
554	TRAV13-1	TRAJ23	CAASFIHNQGGKLIF	TRBV7-7	TRBJ1-2	CASSRDRTGRANYGYTF	NLVPMVATV
555	TRAV13-1	TRAJ27	CAASYNTNAGKSTF	TRBV7-6	TRBJ2-5	CASSPRTSFETQYF	NLVPMVATV
556	TRAV13-1	TRAJ50	CAATPPPSYDKVIF	TRBV12-4	TRBJ1-2	CASSPGTFRYTF	NLVPMVATV
557	TRAV13-1	TRAJ50	CASLETSYDKVIF	TRBV5-4	TRBJ2-2	CASSPTDRGNTGELFF	NLVPMVATV
558	TRAV13-1	TRAJ52	CAADTLLNAGGTSYGKLTF	TRBV5-6	TRBJ1-2	CASSGRGFLNYGYTF	NLVPMVATV
559	TRAV13-1	TRAJ53	CAAPYSGGSNYKLTF	TRBV7-3	TRBJ2-2	CASSLVGTGELFF	NLVPMVATV
560	TRAV13-2	TRAJ15	CAESPAGTALIF	TRBV3-1	TRBJ1-1	CASSHGAAAGETEAFF	NLVPMVATV
561	TRAV14DV4	TRAJ21	CAMREGQYNFNKFYF	TRBV12-5	TRBJ2-1	CASGSGLAGNEQFF	NLVPMVATV
563	TRAV14DV4	TRAJ29	CAMREDSIGNTPLVF	TRBV19	TRBJ2-3	CASSVGLGFTDTQYF	NLVPMVATV
564	TRAV14DV4	TRAJ33	CAMREGGNYQLIW	TRBV2	TRBJ1-1	CASSEARQGLDTEAFF	NLVPMVATV
565	TRAV14DV4	TRAJ53	CAMRVFLNSGGSNYKLTF	TRBV27	TRBJ2-5	CASSLFAGAETQYF	NLVPMVATV
566	TRAV14DV4	TRAJ53	CAMRELLNSGGSNYKLTF	TRBV4-2	TRBJ2-3	CASRKLAGPTDTQYF	NLVPMVATV
569	TRAV10	TRAJ6	CVLASGGSYIPTF	TRBV12-3	TRBJ2-3	CASLAGVRTDTQYF	NLVPMVATV
570	TRAV19	TRAJ23	CALIPVYNQGGKLIF	TRBV7-9	TRBJ1-4	CASSNFLGQGDEKLFF	NLVPMVATV
571	TRAV19	TRAJ29	CALSEFRGNTPLVF	TRBV2	TRBJ1-5	CASSEPIGTGGNQPQHF	NLVPMVATV
572	TRAV19	TRAJ3	CALGYSSASKIIF	TRBV5-6	TRBJ1-3	CASRQENSGNTIYF	NLVPMVATV
573	TRAV19	TRAJ39	CALITALNNAGNMLTF	TRBV5-6	TRBJ2-1	CASSSQGWGRVYSEQFF	NLVPMVATV
574	TRAV19	TRAJ40	CALSEENTSGTYKYIF	TRBV20-1	TRBJ1-2	CSATPSGYGYTF	NLVPMVATV
575	TRAV19	TRAJ40	CALSETLTSGTYKYIF	TRBV9	TRBJ2-1	CASSVEVGTGDNEQFF	NLVPMVATV
576	TRAV19	TRAJ42	CALSETHLGGSQGNLIF	TRBV19	TRBJ2-1	CASSIQKAGYNEQFF	NLVPMVATV
577	TRAV20	TRAJ43	CAVTYNNNDMRF	TRBV2	TRBJ2-3	CAAGTRTDTQYF	NLVPMVATV
578	TRAV21	TRAJ15	CAVNQAGTALIF	TRBV11-3	TRBJ2-1	CASSVDSGSTNEQFF	NLVPMVATV
579	TRAV21	TRAJ15	CAVRSDQAGTALIF	TRBV5-6	TRBJ2-2	CASSLGTGELFF	NLVPMVATV
580	TRAV21	TRAJ18	CAVGLDRGSTLGRLYF	TRBV27	TRBJ2-1	CASSLSGVPHNNEQFF	NLVPMVATV
581	TRAV21	TRAJ21	CAVRSTFNFNKFYF	TRBV3-1	TRBJ2-3	CASSQTRTSGRVDPDTQYF	NLVPMVATV
582	TRAV21	TRAJ26	CAVRGDNYGQNFVF	TRBV27	TRBJ1-1	CASRRPGGDTEAFF	NLVPMVATV
583	TRAV21	TRAJ27	CAVIGSAGKSTF	TRBV5-6	TRBJ2-1	CASSLNSGLYNEQFF	NLVPMVATV
584	TRAV21	TRAJ39	CAVWRAGNMLTF	TRBV27	TRBJ2-3	CASSLNGRADTQYF	NLVPMVATV
585	TRAV21	TRAJ41	CAVLNSNSGYALNF	TRBV5-6	TRBJ1-2	CASSRQESYGYTF	NLVPMVATV
586	TRAV21	TRAJ43	CAVSLYNNNDMRF	TRBV10-3	TRBJ1-5	CAISEQEDQPQHF	NLVPMVATV
587	TRAV21	TRAJ54	CAVRLIQGAQKLVF	TRBV9	TRBJ1-1	CASSVEGQGDTEAFF	NLVPMVATV
588	TRAV21	TRAJ57	CAALITQGGSEKLVF	TRBV9	TRBJ2-1	CASSPLRGVYYNEQFF	NLVPMVATV
589	TRAV21	TRAJ57	CAVHTQGGSEKLVF	TRBV7-9	TRBJ1-2	CASTPYRRGPHLYGYTF	NLVPMVATV
590	TRAV23DV6	TRAJ28	CAASRGSGAGSYQLTF	TRBV12-3	TRBJ2-3	CASSLVVMGTGFTDTQYF	NLVPMVATV
592	TRAV24	TRAJ49	CARNTGNQFYF	TRBV6-5	TRBJ1-2	CASSPSTGTIYGYTF	NLVPMVATV
593	TRAV25	TRAJ20	CAGFNDYKLSF	TRBV10-3	TRBJ2-3	CAISESRSRVTDTQYF	NLVPMVATV
594	TRAV26-1	TRAJ21	CTRGYARYNFNKFYF	TRBV7-3	TRBJ1-2	CASSPSDYGYTF	NLVPMVATV
595	TRAV26-1	TRAJ42	CIAGGSQGNLIF	TRBV10-3	TRBJ2-3	CAISEYPPTGRKADTQYF	NLVPMVATV
596	TRAV26-1	TRAJ54	CIVSDIQGAQKLVF	TRBV4-1	TRBJ1-2	CASSQVGTVYGYTF	NLVPMVATV
597	TRAV26-1	TRAJ57	CIAVSQGGSEKLVF	TRBV20-1	TRBJ2-5	CSAADRGLGETQYF	NLVPMVATV
598	TRAV26-1	TRAJ8	CIVRVGYTGFQKLVF	TRBV4-1	TRBJ1-5	CASRGTGGGSGQPQHF	NLVPMVATV
599	TRAV27	TRAJ30	CSGTPGLPRDDKIIF	TRBV4-1	TRBJ1-2	CASSYDRGPREGYTF	NLVPMVATV
600	TRAV27	TRAJ42	CAGGHGGSQGNLIF	TRBV19	TRBJ2-2	CASSTRSTGELFF	NLVPMVATV
601	TRAV29DV5	TRAJ23	CAAENQGGKLIF	TRBV5-4	TRBJ2-1	CASSLRGQGFYEQFF	NLVPMVATV
602	TRAV29DV5	TRAJ29	CAASFAGNTPLVF	TRBV29-1	TRBJ2-3	CSGDRSSDTQYF	NLVPMVATV
603	TRAV29DV5	TRAJ34	CAAEDNTDKLIF	TRBV27	TRBJ1-1	CASSPSWGEVNTEAFF	NLVPMVATV
604	TRAV29DV5	TRAJ36	CAASGTQTGANNLFF	TRBV4-3	TRBJ1-3	CASSPGYGSSGNTIYF	NLVPMVATV
605	TRAV29DV5	TRAJ39	CAASIGAGNMLTF	TRBV18	TRBJ1-2	CASSPPGLPGYTF	NLVPMVATV
606	TRAV29DV5	TRAJ39	CAASGLNNNAGNMLTF	TRBV14	TRBJ2-5	CASSPGQLQETQYF	NLVPMVATV
607	TRAV29DV5	TRAJ48	CAAPTGFGNEKLTF	TRBV5-1	TRBJ2-2	CASSSGLAGVETGELFF	NLVPMVATV
608	TRAV29DV5	TRAJ49	CAAYTGNQFYF	TRBV27	TRBJ2-1	CASSLQVWNEQFF	NLVPMVATV
609	TRAV29DV5	TRAJ57	CAAKGGSEKLVF	TRBV5-1	TRBJ2-4	CASSLQGIGAKNIQYF	NLVPMVATV
614	TRAV35	TRAJ28	CAGQRAYSGAGSYQLTF	TRBV5-1	TRBJ2-5	CASSLELAAWETQYF	NLVPMVATV
616	TRAV38-1	TRAJ52	CAFMIHAGGTSYGKLTF	TRBV19	TRBJ1-2	CASSTGSYGYTF	NLVPMVATV
617	TRAV38-1	TRAJ52	CAYSTNAGGTSYGKLTF	TRBV19	TRBJ1-2	CASSSGIYGYTF	NLVPMVATV
618	TRAV38-1	TRAJ53	CAFMKPKGGSNYKLTF	TRBV27	TRBJ2-2	CASSLAGFTGELFF	NLVPMVATV
620	TRAV38-2DV8	TRAJ36	CARLHQTGANNLFF	TRBV2	TRBJ2-7	CASSEGYIYEQYF	NLVPMVATV
621	TRAV38-2DV8	TRAJ42	CAYRSPNYGGSQGNLIF	TRBV6-2	TRBJ1-5	CASSYASNQPQHF	NLVPMVATV
622	TRAV38-2DV8	TRAJ43	CAYISNNDMRF	TRBV10-3	TRBJ2-1	CAISVSGTRVYNEQFF	NLVPMVATV
623	TRAV38-2DV8	TRAJ57	CAWAQGGSEKLVF	TRBV7-9	TRBJ1-6	CASSLGQGNSPLHF	NLVPMVATV
624	TRAV38-2DV8	TRAJ57	CASSALGSEKLVF	TRBV4-1	TRBJ1-5	CASSLKAGNQPQHF	NLVPMVATV
625	TRAV39	TRAJ32	CAVPLYGGATNKLIF	TRBV9	TRBJ2-6	CASSVGTLYSGANVLTF	NLVPMVATV
627	TRAV4	TRAJ23	CLVGDIQGGGGKLIF	TRBV29-1	TRBJ2-2	CSVEGDTGELFF	NLVPMVATV
628	TRAV4	TRAJ3	CLVGDSYSSASKIIF	TRBV5-1	TRBJ2-2	CASSQGLAGEVYTGELFF	NLVPMVATV
629	TRAV4	TRAJ4	CLVGSPVPFSGGYNKLIF	TRBV5-1	TRBJ2-5	CASSLDRPSGMAAETQYF	NLVPMVATV
630	TRAV4	TRAJ8	CLVGSSEGFQKLVF	TRBV5-1	TRBJ1-2	CASSINRDLLNGYTF	NLVPMVATV
631	TRAV41	TRAJ48	CAVRSNFGNEKLTF	TRBV6-6	TRBJ1-3	CASSYWDRTTSGNTIYF	NLVPMVATV
632	TRAV5	TRAJ15	CAEKLAGTALIF	TRBV5-1	TRBJ2-3	CASSHTSGNGDTQYF	NLVPMVATV
633	TRAV5	TRAJ21	CAESIRSFNKFYF	TRBV25-1	TRBJ2-2	CASSDSRANTGELFF	NLVPMVATV
634	TRAV5	TRAJ23	CAESINQGGKLIF	TRBV20-1	TRBJ1-5	CSARLPRDYSNQPQHF	NLVPMVATV
635	TRAV5	TRAJ8	CADGLRTGFQKLVF	TRBV4-1	TRBJ2-2	CASSLAEKANTGELFF	NLVPMVATV
636	TRAV6	TRAJ11	CALSGYSTLTF	TRBV29-1	TRBJ2-5	CSILGSNAGPQETQYF	NLVPMVATV
637	TRAV6	TRAJ7	CALGGNNRLAF	TRBV30	TRBJ2-2	CAIDRVGTGELFF	NLVPMVATV
639	TRAV8-1	TRAJ42	CAVKNGGSQGNLIF	TRBV13	TRBJ2-1	CASSRGHPLQFF	NLVPMVATV
640	TRAV8-3	TRAJ34	CAVGNAITSSSDKLIF	TRBV19	TRBJ2-5	CASSISAGVGVGQETQYF	NLVPMVATV
641	TRAV8-3	TRAJ47	CAVGAAEYGNKLVF	TRBV7-9	TRBJ2-1	CASSLVGGPSVQFF	NLVPMVATV
642	TRAV8-4	TRAJ11	CAVRMGGGAGYSTLTF	TRBV24-1	TRBJ2-1	CATSDSAGYNEQFF	NLVPMVATV
643	TRAV8-4	TRAJ31	CAVTSYARLMF	TRBV5-1	TRBJ2-1	CASSVTGTEADEQFF	NLVPMVATV
644	TRAV8-4	TRAJ37	CAVSPSNTGKLIF	TRBV11-2	TRBJ2-1	CASSPPGTSGGRNEQFF	NLVPMVATV
645	TRAV8-4	TRAJ43	CAVTDNNNNDMRF	TRBV6-1	TRBJ1-4	CASSDRLENNEKLFF	NLVPMVATV
646	TRAV8-4	TRAJ48	CAVSEGSNFGNEKLTF	TRBV2	TRBJ2-3	CASTRESTDTQYF	NLVPMVATV
647	TRAV8-6	TRAJ20	CAVSGANDYKLSF	TRBV27	TRBJ1-1	CASSLGGTGWTEAFF	NLVPMVATV
648	TRAV8-6	TRAJ41	CAVRGAGYALNF	TRBV27	TRBJ2-2	CASSFKDTNTGELFF	NLVPMVATV
649	TRAV8-6	TRAJ8	CAVSWDTGFQKLVF	TRBV7-9	TRBJ2-1	CASSLGAANYNEQFF	NLVPMVATV
651	TRAV9-2	TRAJ6	CALFAGSYIPTF	TRBV5-4	TRBJ2-5	CASSSRTGDQETQYF	NLVPMVATV
852	TRAV10	TRAJ37	CVVSCSGNTGKLIF	TRBV6-1	TRBJ1-1	CASPGETEAFF	LPEPLPQGQLTAY
862	TRAV12-2	TRAJ30	CAAADDKIIF	TRBV14	TRBJ2-7	CASSQGTISYEQYF	LLWNGPMAV
863	TRAV27	TRAJ47	CAACAEYGNKLVF	TRBV9	TRBJ2-1	CASSVGGVTYNEQFF	LLWNGPMAV
864	TRAV12-2	TRAJ30	CAAIDDKIIF	TRBV6-3	TRBJ2-3	CASTDGGDSYTQYF	LLWNGPMAV
865	TRAV12-2	TRAJ30	CAAKDDKIIF	TRBV15	TRBJ2-7	CATGAASSYEQYF	LLWNGPMAV
866	TRAV12-2	TRAJ30	CAALDDKIIF	TRBV14	TRBJ2-7	CASSQEGTPISYEQYF	LLWNGPMAV
867	TRAV12-2	TRAJ20	CAANDYKLSF	TRBV20-1	TRBJ2-3	CSATGNRGADTQYF	LLWNGPMAV
869	TRAV29DV5	TRAJ34	CAARANTDKLIF	TRBV15	TRBJ1-4	CATSRESGNGKLFF	LLWNGPMAV
871	TRAV13-1	TRAJ3	CAARVGSSASKIIF	TRBV7-2	TRBJ2-7	CASSPTGPAYEQYF	LLWNGPMAV
872	TRAV29DV5	TRAJ36	CAASGANNLFF	TRBV10-1	TRBJ1-2	CASSESPGYGYTF	LLWNGPMAV
873	TRAV29DV5	TRAJ6	CAASGGSYIPTF	TRBV6-5	TRBJ2-7	CASSSGPAYEQYF	LLWNGPMAV
874	TRAV23DV6	TRAJ54	CAASSIQGAQKLVF	TRBV4-3	TRBJ2-2	CASSPWDRANTGELFF	LLWNGPMAV
875	TRAV25	TRAJ24	CAATDSWGKLQF	TRBV9	TRBJ2-1	CASSVGGVPYNEQFF	LLWNGPMAV
876	TRAV12-2	TRAJ36	CAATGANNLFF	TRBV20-1	TRBJ2-3	CSASGARGADTQYF	LLWNGPMAV
877	TRAV12-2	TRAJ3	CAAVASKIIF	TRBV3-1	TRBJ2-7	CASSIKPDGYEQYF	LLWNGPMAV
878	TRAV29DV5	TRAJ54	CAAVPIQGAQKLVF	TRBV12-4	TRBJ1-5	CASGTWGARQPQHF	LLWNGPMAV
879	TRAV13-2	TRAJ9	CADHTGGFKTIF	TRBV5-4	TRBJ1-1	CASSPGTGGYTEAFF	LLWNGPMAV
881	TRAV12-2	TRAJ30	CAEKVNNNDMRF	TRBV15	TRBJ2-7	CATGAASSYEQYF	LLWNGPMAV
882	TRAV12-3	TRAJ15	CAETNQAGTALIF	TRBV15	TRBJ2-7	CATSRASGSYEQYF	LLWNGPMAV
883	TRAV5	TRAJ7	CAETRGNNRLAF	TRBV9	TRBJ2-1	CASSVGGGREQFF	LLWNGPMAV
884	TRAV12-2	TRAJ41	CAFSGYALNF	TRBV6-3	TRBJ1-5	CASSYTGTGSQPQHF	LLWNGPMAV
885	TRAV24	TRAJ24	CAFTTDSWGKLQF	TRBV3-1	TRBJ1-4	CASSQGQANEKLFF	LLWNGPMAV
886	TRAV12-2	TRAJ48	CAGANEKLTF	TRBV20-1	TRBJ2-1	CSAPTSGGPNEQFF	LLWNGPMAV
887	TRAV27	TRAJ49	CAGAPNTGNQFYF	TRBV4-3	TRBJ2-7	CASSPGQGPYEQYF	LLWNGPMAV
888	TRAV12-2	TRAJ15	CAGGAGTALIF	TRBV14	TRBJ2-7	CASSQGPAAYEQYF	LLWNGPMAV
889	TRAV12-2	TRAJ3	CAGGASKIIF	TRBV6-4	TRBJ2-7	CASSATGTGGYEQYF	LLWNGPMAV
890	TRAV12-2	TRAJ30	CAGGDDKIIF	TRBV5-8	TRBJ1-2	CASSLPAAGYGYTF	LLWNGPMAV
891	TRAV12-2	TRAJ30	CAGGDDKIIF	TRBV9	TRBJ2-7	CASSPGLAYEQYF	LLWNGPMAV
892	TRAV12-2	TRAJ11	CAGGDSTLTF	TRBV3-1	TRBJ1-5	CASSQEGTSRPQHF	LLWNGPMAV
893	TRAV12-2	TRAJ20	CAGNDYKLSF	TRBV15	TRBJ2-7	CATSGGGAYEQYF	LLWNGPMAV
894	TRAV27	TRAJ27	CAGPGTNAGKSTF	TRBV19	TRBJ2-7	CASSTRSSYEQYF	LLWNGPMAV
895	TRAV27	TRAJ33	CAGPLDSNYQLIW	TRBV15	TRBJ1-2	CATSESRGGGYGYTF	LLWNGPMAV
897	TRAV12-2	TRAJ3	CAGSASKIIF	TRBV5-1	TRBJ2-7	CASSPGTSGAYEQYF	LLWNGPMAV
898	TRAV12-2	TRAJ3	CAGSASKIIF	TRBV12-4	TRBJ1-5	CASSYSGGGNQPQHF	LLWNGPMAV
899	TRAV12-2	TRAJ31	CAGSNARLMF	TRBV27	TRBJ1-2	CASSNQGASAYGYTF	LLWNGPMAV
900	TRAV27	TRAJ43	CAGVPYNNNDMRF	TRBV9	TRBJ2-1	CASGTGTPYNEQFF	LLWNGPMAV
901	TRAV25	TRAJ5	CAGYMDTGRRALTF	TRBV15	TRBJ2-7	CATSSASSYEQYF	LLWNGPMAV
902	TRAV12-2	TRAJ3	CAKSASKIIF	TRBV6-1	TRBJ2-7	CASSEALGSTSYEQYF	LLWNGPMAV
903	TRAV12-2	TRAJ34	CALAPDKLIF	TRBV12-4	TRBJ1-1	CASSSQGLSTEAFF	LLWNGPMAV
904	TRAV6	TRAJ23	CALDPFTGGGNKLTF	TRBV20-1	TRBJ2-3	CSASGDRGADTQYF	LLWNGPMAV
906	TRAV9-2	TRAJ30	CALNDDKIIF	TRBV12-4	TRBJ2-7	CASGTEIFYYEQYF	LLWNGPMAV
907	TRAV8-1	TRAJ9	CALNTGGFKTIF	TRBV27	TRBJ1-2	CASSLFPDNYGYTF	LLWNGPMAV
909	TRAV12-2	TRAJ23	CALTGGKLIF	TRBV4-2	TRBJ1-2	CASSQGGDGYGYTF	LLWNGPMAV
910	TRAV12-2	TRAJ20	CALTPDYKLSF	TRBV6-5	TRBJ1-2	CASSRQGGYGYTF	LLWNGPMAV
913	TRAV12-3	TRAJ23	CAMSGGKLIF	TRBV15	TRBJ2-7	CATSRASGSYEQYF	LLWNGPMAV
914	TRAV12-2	TRAJ23	CAPSGGKLIF	TRBV20-1	TRBJ2-3	CSASGDRGADTQYF	LLWNGPMAV
916	TRAV12-2	TRAJ30	CASEDDKIIF	TRBV20-1	TRBJ2-3	CSGGLKADTQYF	LLWNGPMAV
917	TRAV12-2	TRAJ30	CASGDDKIIF	TRBV6-4	TRBJ2-7	CASSAGQGYEQYF	LLWNGPMAV
919	TRAV17	TRAJ36	CATDAQTGANNLFF	TRBV27	TRBJ1-2	CASSLYPLGFGYTF	LLWNGPMAV
920	TRAV17	TRAJ30	CATDATRDDKIIF	TRBV7-2	TRBJ2-1	CASSLGGAPYNEQFF	LLWNGPMAV
921	TRAV17	TRAJ54	CATDDQGAQKLVF	TRBV9	TRBJ2-1	CASSVGGVPYNEQFF	LLWNGPMAV
922	TRAV17	TRAJ54	CATDHQGAQKLVF	TRBV9	TRBJ2-1	CASSVGGVPYNEQFF	LLWNGPMAV
923	TRAV17	TRAJ9	CATDPNTGGFKTIF	TRBV6-3	TRBJ1-5	CASSYPNQPQHF	LLWNGPMAV
924	TRAV17	TRAJ33	CATDRWDSNYQLIW	TRBV12-4	TRBJ1-5	CASSFPNQPQHF	LLWNGPMAV
925	TRAV17	TRAJ34	CATDSLSYNTDKLIF	TRBV9	TRBJ2-1	CASSAYNEQFF	LLWNGPMAV
926	TRAV12-2	TRAJ30	CATGDDKIIF	TRBV29-1	TRBJ2-1	CSVPTSGGSNEQFF	LLWNGPMAV
927	TRAV12-2	TRAJ40	CATSGTYKYIF	TRBV15	TRBJ2-7	CATSRAGAYEQYF	LLWNGPMAV
928	TRAV12-2	TRAJ40	CAVAAYKYIF	TRBV6-1	TRBJ2-7	CASSGGQAYEQYF	LLWNGPMAV
929	TRAV22	TRAJ17	CAVDEIKAAGNKLTF	TRBV5-4	TRBJ1-6	CASSLGAYNSPLHF	LLWNGPMAV
930	TRAV39	TRAJ47	CAVDMEYGNKLVF	TRBV4-3	TRBJ1-2	CASSQGGYGYTF	LLWNGPMAV
931	TRAV12-2	TRAJ29	CAVDSGNTPLVF	TRBV12-4	TRBJ2-7	CASSPRQGNDEQYF	LLWNGPMAV
932	TRAV12-2	TRAJ34	CAVDSTDKLIF	TRBV12-4	TRBJ2-7	CASSLGGASYEQYF	LLWNGPMAV
933	TRAV12-2	TRAJ30	CAVEDDKIIF	TRBV9	TRBJ2-7	CASSVKAGGNEQYF	LLWNGPMAV
934	TRAV12-2	TRAJ23	CAVEGGKLIF	TRBV29-1	TRBJ2-3	CSVEGRGTDTQYF	LLWNGPMAV
935	TRAV1-1	TRAJ29	CAVEPVGGNTPLVF	TRBV6-4	TRBJ2-7	CASTPGQALNEQYF	LLWNGPMAV
937	TRAV12-2	TRAJ30	CAVGAPTNDYKLSF	TRBV27	TRBJ2-7	CASSPGTGAYEQYF	LLWNGPMAV
938	TRAV12-2	TRAJ54	CAVGAQKLVF	TRBV10-3	TRBJ1-2	CAISEVLTGAYGYTF	LLWNGPMAV
939	TRAV12-2	TRAJ3	CAVGASKIIF	TRBV19	TRBJ2-7	CASSIAPSGVAYEQYF	LLWNGPMAV
940	TRAV12-2	TRAJ30	CAVGDDKIIF	TRBV10-3	TRBJ2-1	CAISESPSGALGQFF	LLWNGPMAV
941	TRAV12-2	TRAJ30	CAVGDDKIIF	TRBV27	TRBJ2-7	CASSPGTGAYEQYF	LLWNGPMAV
943	TRAV12-2	TRAJ30	CAVGDDKIIF	TRBV9	TRBJ2-3	CASSSRTGDTQYF	LLWNGPMAV
944	TRAV12-2	TRAJ30	CAVGDDKIIF	TRBV6-5	TRBJ1-2	CASSYVRASYGYTF	LLWNGPMAV
945	TRAV12-2	TRAJ30	CAVGDDKIIF	TRBV20-1	TRBJ2-1	CSAPASGGGNEQFF	LLWNGPMAV
946	TRAV12-2	TRAJ30	CAVGDDKIIF	TRBV20-1	TRBJ2-1	CSAPLAGGHNEQFF	LLWNGPMAV
947	TRAV12-2	TRAJ30	CAVGDDKIIF	TRBV20-1	TRBJ2-1	CSAPTSGGHNEQFF	LLWNGPMAV
948	TRAV12-2	TRAJ30	CAVGDDKIIF	TRBV20-1	TRBJ2-1	CSAPTSGGSNEQFF	LLWNGPMAV
949	TRAV12-2	TRAJ37	CAVGGGKLIF	TRBV6-1	TRBJ2-7	CASSEAVLGGNSYEQYF	LLWNGPMAV
951	TRAV12-2	TRAJ23	CAVGGGKLIF	TRBV20-1	TRBJ2-3	CSAAGDRGADTQYF	LLWNGPMAV
952	TRAV12-2	TRAJ33	CAVGNYQLIW	TRBV9	TRBJ2-3	CASSDLAGGTDTQYF	LLWNGPMAV
953	TRAV12-2	TRAJ40	CAVGTYKYIF	TRBV20-1	TRBJ2-1	CSATEAGGPGNEQFF	LLWNGPMAV
954	TRAV12-2	TRAJ27	CAVIAGKSTF	TRBV29-1	TRBJ2-1	CSVATSGGSNEQFF	LLWNGPMAV
955	TRAV12-2	TRAJ30	CAVIGDKIIF	TRBV27	TRBJ2-7	CASSLGSTGTYEQYF	LLWNGPMAV
956	TRAV12-2	TRAJ30	CAVKDDKIIF	TRBV25-1	TRBJ2-1	CASTGTGGFSYNEQFF	LLWNGPMAV
957	TRAV12-2	TRAJ30	CAVKGDDKIIF	TRBV7-2	TRBJ1-1	CASSFYGREAFF	LLWNGPMAV
958	TRAV12-2	TRAJ30	CAVMDDKIIF	TRBV6-3	TRBJ1-5	CASSAAGNQPQHF	LLWNGPMAV
959	TRAV12-2	TRAJ30	CAVMDDKIIF	TRBV3-1	TRBJ2-7	CASSQEVAYEQYF	LLWNGPMAV
965	TRAV12-2	TRAJ20	CAVNDYKLSF	TRBV4-3	TRBJ1-1	CASSPNSAGGTEAFF	LLWNGPMAV
966	TRAV12-2	TRAJ22	CAVNEQSSGSARQLTF	TRBV6-5	TRBJ1-2	CASSYSEQGYGYTF	LLWNGPMAV
968	TRAV12-2	TRAJ34	CAVNGDTDKLIF	TRBV6-4	TRBJ1-2	CASSPSGGAYGYTF	LLWNGPMAV
970	TRAV12-2	TRAJ31	CAVNNARLMF	TRBV7-6	TRBJ1-1	CASSLKGNTEAFF	LLWNGPMAV
971	TRAV12-2	TRAJ31	CAVNNARLMF	TRBV7-6	TRBJ1-1	CASSLKLNTEAFF	LLWNGPMAV
972	TRAV12-2	TRAJ31	CAVNNARLMF	TRBV27	TRBJ1-2	CASSSTQGAAYGYTF	LLWNGPMAV
973	TRAV12-2	TRAJ23	CAVNPDGKLIF	TRBV20-1	TRBJ2-2	CSVPSRGYAGELFF	LLWNGPMAV
974	TRAV12-2	TRAJ50	CAVNPETSYDKVIF	TRBV20-1	TRBJ2-7	CSASEAGGSYEQYF	LLWNGPMAV
976	TRAV12-2	TRAJ30	CAVNRDDKIIF	TRBV15	TRBJ2-7	CATTGGSGYEQYF	LLWNGPMAV
978	TRAV12-2	TRAJ34	CAVNSDKLIF	TRBV29-1	TRBJ2-3	CSVSGERGTDTQYF	LLWNGPMAV
979	TRAV12-2	TRAJ34	CAVNTDKLIF	TRBV29-1	TRBJ2-1	CSVDRRADEQFF	LLWNGPMAV
980	TRAV20	TRAJ32	CAVQADYGGATNKLIF	TRBV27	TRBJ2-1	CASSLASGGALYNEQFF	LLWNGPMAV
981	TRAV1-2	TRAJ42	CAVRAYYGGSQGNLIF	TRBV4-3	TRBJ2-2	CASSQEAGGGTGELFF	LLWNGPMAV
984	TRAV12-2	TRAJ3	CAVSASKIIF	TRBV11-2	TRBJ2-7	CASNTGTDSYEQYF	LLWNGPMAV
985	TRAV12-2	TRAJ3	CAVSASKIIF	TRBV6-1	TRBJ2-7	CASSDQTGDAYEQYF	LLWNGPMAV
986	TRAV12-2	TRAJ30	CAVSDDKIIF	TRBV10-1	TRBJ1-5	CASSDKFAGNPQPQHF	LLWNGPMAV
987	TRAV12-2	TRAJ30	CAVSDDKIIF	TRBV18	TRBJ2-7	CASSPAGVSYEQYF	LLWNGPMAV
988	TRAV12-2	TRAJ30	CAVSDDKIIF	TRBV7-2	TRBJ2-7	CASSPGPTSYEQYF	LLWNGPMAV
989	TRAV12-2	TRAJ20	CAVSDYKLSF	TRBV6-3	TRBJ1-2	CASSSSGTAYGYTF	LLWNGPMAV
990	TRAV12-2	TRAJ20	CAVSDYKLSF	TRBV29-1	TRBJ2-5	CSVGGGGAGVETQYF	LLWNGPMAV
991	TRAV12-2	TRAJ43	CAVSGDDMRF	TRBV6-4	TRBJ2-7	CASSAGTVSYEQYF	LLWNGPMAV
992	TRAV12-2	TRAJ30	CAVSGDKIIF	TRBV6-5	TRBJ1-2	CASSSGSPGSYGYTF	LLWNGPMAV
993	TRAV12-2	TRAJ37	CAVSGGKLIF	TRBV12-4	TRBJ2-7	CASSPQGFSYEQYF	LLWNGPMAV
994	TRAV12-2	TRAJ27	CAVSGGKSTF	TRBV29-1	TRBJ2-1	CSVQRRADEQFF	LLWNGPMAV
995	TRAV12-2	TRAJ47	CAVSGNKLVF	TRBV5-1	TRBJ2-7	CASSPAAGGAYEQYF	LLWNGPMAV
997	TRAV12-2	TRAJ22	CAVSGSARQLTF	TRBV9	TRBJ2-7	CASSVATEGYEQYF	LLWNGPMAV
998	TRAV12-2	TRAJ3	CAVSGSASKIIF	TRBV14	TRBJ2-7	CASSQGPAAYEQYF	LLWNGPMAV
999	TRAV12-2	TRAJ40	CAVSGTYKYIF	TRBV4-3	TRBJ2-1	CASSQGTSGNEQFF	LLWNGPMAV
1000	TRAV12-2	TRAJ11	CAVSGYSTLTF	TRBV6-5	TRBJ1-2	CASSAQGAYGYTF	LLWNGPMAV
1001	TRAV12-2	TRAJ31	CAVSNARLMF	TRBV15	TRBJ1-5	CATSRATSNQPQHF	LLWNGPMAV
1002	TRAV12-2	TRAJ34	CAVSPDKLIF	TRBV27	TRBJ1-2	CASSPSAGPGYGYTF	LLWNGPMAV
1003	TRAV12-2	TRAJ50	CAVSPHKVIF	TRBV18	TRBJ2-7	CASSSGTVSYEQYF	LLWNGPMAV
1004	TRAV12-2	TRAJ30	CAVSSDKIIF	TRBV20-1	TRBJ2-1	CSASLKADEQFF	LLWNGPMAV
1005	TRAV12-2	TRAJ20	CAVSSNDYKLSF	TRBV6-1	TRBJ1-5	CASSETGQPQHF	LLWNGPMAV
1006	TRAV12-2	TRAJ34	CAVSSTDKLIF	TRBV20-1	TRBJ2-1	CSAPLAGGPNEQFF	LLWNGPMAV
1007	TRAV12-2	TRAJ34	CAVSTDKLIF	TRBV27	TRBJ2-3	CASSLKLAGTDTQYF	LLWNGPMAV
1010	TRAV8-4	TRAJ22	CAVSTDSGSARQLTF	TRBV4-2	TRBJ2-7	CASSPGLGTYEQYF	LLWNGPMAV
1011	TRAV12-2	TRAJ44	CAVTASKLTF	TRBV9	TRBJ2-7	CASSAGQESYEQYF	LLWNGPMAV
1012	TRAV12-2	TRAJ30	CAVTDDKIIF	TRBV6-1	TRBJ2-7	CASSETGTQAYEQYF	LLWNGPMAV
1013	TRAV12-2	TRAJ30	CAVTGDDKIIF	TRBV2	TRBJ1-2	CASSGQGAYGYTF	LLWNGPMAV
1014	TRAV12-2	TRAJ30	CAVTGDDKIIF	TRBV7-2	TRBJ1-2	CASSPSGGAYGYTF	LLWNGPMAV
1015	TRAV12-2	TRAJ30	CAVTGDDKIIF	TRBV7-2	TRBJ1-2	CASSSQGAYGYTF	LLWNGPMAV
1017	TRAV12-2	TRAJ30	CAVTGDKIIF	TRBV10-2	TRBJ2-7	CASSGGTSGAYEQYF	LLWNGPMAV
1019	TRAV12-2	TRAJ49	CAVTGDQFYF	TRBV27	TRBJ2-7	CASSPGHAYEQYF	LLWNGPMAV
1020	TRAV12-2	TRAJ48	CAVTGNEKLTF	TRBV6-5	TRBJ2-7	CASSYSSSGGAYEQYF	LLWNGPMAV
1021	TRAV12-2	TRAJ34	CAVTGNTDKLIF	TRBV6-3	TRBJ2-7	CASSSAGAAYEQYF	LLWNGPMAV
1022	TRAV12-2	TRAJ40	CAVTGTYKYIF	TRBV5-6	TRBJ1-2	CASSRSGNYGYTF	LLWNGPMAV
1023	TRAV12-2	TRAJ41	CAVTGYALNF	TRBV19	TRBJ2-7	CASRPGQGYEQYF	LLWNGPMAV
1024	TRAV12-2	TRAJ11	CAVTGYSTLTF	TRBV6-1	TRBJ2-7	CASSGQGAYEQYF	LLWNGPMAV
1025	TRAV12-2	TRAJ11	CAVTGYSTLTF	TRBV6-5	TRBJ1-2	CASSGQGAYGYTF	LLWNGPMAV
1027	TRAV8-4	TRAJ10	CAVTKGLTGGGNKLTF	TRBV19	TRBJ1-1	CASSGRDRQNTEAFF	LLWNGPMAV
1028	TRAV12-2	TRAJ30	CAVTPDDKIIF	TRBV6-3	TRBJ2-7	CASSTGTAAYEQYF	LLWNGPMAV
1030	TRAV12-2	TRAJ43	CAVTRNNDMRF	TRBV5-4	TRBJ2-7	CASSWGGAYEQYF	LLWNGPMAV
1031	TRAV12-2	TRAJ31	CAVTSARLMF	TRBV4-3	TRBJ2-7	CASSAQGDSYEQYF	LLWNGPMAV
1032	TRAV12-2	TRAJ34	CAVTSDKLIF	TRBV9	TRBJ2-7	CASSAGTGAYEQYF	LLWNGPMAV
1033	TRAV12-2	TRAJ34	CAVTTDKLIF	TRBV9	TRBJ2-7	CASSVAGGAYEQYF	LLWNGPMAV
1034	TRAV8-6	TRAJ4	CAVVDPSDGYNKLIF	TRBV9	TRBJ1-5	CASSAGGTPDQPQHF	LLWNGPMAV
1035	TRAV8-3	TRAJ49	CAVVPNTGNQFYF	TRBV15	TRBJ2-1	CATSGGTSYEQFF	LLWNGPMAV
1036	TRAV24	TRAJ24	CAYSTDSWGKLQF	TRBV3-1	TRBJ1-5	CASSQGQLNQPQHF	LLWNGPMAV
1038	TRAV26-1	TRAJ26	CIVREWDNYGQNFVF	TRBV4-3	TRBJ1-2	CASSQVAKMAKDNYGYTF	LLWNGPMAV
1040	TRAV4	TRAJ12	CLVGDNLDSSYKLIF	TRBV15	TRBJ2-7	CATTGGSGYEQYF	LLWNGPMAV
1041	TRAV4	TRAJ40	CLVGSPFPTSGTYKYIF	TRBV12-4	TRBJ1-2	CASSVAPGRDGYTF	LLWNGPMAV
1042	TRAV12-1	TRAJ28	CVGAGSYQLTF	TRBV5-1	TRBJ1-6	CASSGTGVSPLHF	LLWNGPMAV
1043	TRAV12-1	TRAJ44	CVVADSKLTF	TRBV29-1	TRBJ2-3	CSVTGERGTDTQYF	LLWNGPMAV
1044	TRAV12-1	TRAJ50	CVVEGDKVIF	TRBV4-1	TRBJ2-1	CASSHSGYEQFF	LLWNGPMAV
1258	TRAV14DV4	TRAJ33	CAMREVSMDSNYQLIW	TRBV19	TRBJ2-5	CASSIHGAETQYF	GILGFVFTL
1259	TRAV25	TRAJ42	CAGPIDGGSQGNLIF	TRBV19	TRBJ1-5	CASSILSNQPQHF	GILGFVFTL
1260	TRAV27	TRAJ37	CAGAIGSSNTGKLIF	TRBV19	TRBJ2-7	CASSIRAAYEQYF	GILGFVFTL
1261	TRAV12-3	TRAJ42	CAMGGSGGSQGNLIF	TRBV19	TRBJ2-1	CASSIRASNEQFF	GILGFVFTL
1262	TRAV27	TRAJ37	CAGALGSSNTGKLIF	TRBV19	TRBJ2-1	CASSIRSAYEQFF	GILGFVFTL
1263	TRAV27	TRAJ42	CAGGGSQGNLIF	TRBV19	TRBJ2-1	CASSIRSAYEQFF	GILGFVFTL
1264	TRAV26-2	TRAJ52	CILPLAGGTSYGKLTF	TRBV19	TRBJ2-7	CASSIRSAYEQYF	GILGFVFTL
1265	TRAV27	TRAJ37	CAGADSSSNTGKLIF	TRBV19	TRBJ2-7	CASSIRSAYEQYF	GILGFVFTL
1266	TRAV27	TRAJ37	CAGALGSSNTGKLIF	TRBV19	TRBJ2-7	CASSIRSAYEQYF	GILGFVFTL
1267	TRAV27	TRAJ37	CAGARGSSNTGKLIF	TRBV19	TRBJ2-7	CASSIRSAYEQYF	GILGFVFTL
1268	TRAV27	TRAJ37	CAGASGSGNTGKLIF	TRBV19	TRBJ2-7	CASSIRSAYEQYF	GILGFVFTL
1269	TRAV27	TRAJ37	CAGASGSSNTGKLIF	TRBV19	TRBJ2-7	CASSIRSAYEQYF	GILGFVFTL
1270	TRAV27	TRAJ37	CAGAYGSSNTGKLIF	TRBV19	TRBJ2-7	CASSIRSAYEQYF	GILGFVFTL
1271	TRAV27	TRAJ42	CAGGGSQGNLIF	TRBV19	TRBJ2-7	CASSIRSAYEQYF	GILGFVFTL
1272	TRAV25	TRAJ42	CAGSYGGSQGNLIF	TRBV19	TRBJ2-4	CASSIRSMDIQYF	GILGFVFTL
1273	TRAV35	TRAJ42	CAGAHGGSQGNLIF	TRBV19	TRBJ2-3	CASSIRSSDTQYF	GILGFVFTL
1276	TRAV26-2	TRAJ47	CILDLMEYGNKLVF	TRBV19	TRBJ2-7	CASSIRSSYEQYF	GILGFVFTL
1278	TRAV27	TRAJ37	CAGAFGSSNTGKLIF	TRBV19	TRBJ2-7	CASSIRSSYEQYF	GILGFVFTL
1279	TRAV27	TRAJ42	CAGEGGGSQGNLIF	TRBV19	TRBJ2-7	CASSIRSSYEQYF	GILGFVFTL
1281	TRAV6	TRAJ21	CAPYNFNKFYF	TRBV19	TRBJ2-7	CASSIRSSYEQYF	GILGFVFTL
1283	TRAV25	TRAJ42	CAANYGGSQGNLIF	TRBV19	TRBJ2-3	CASSIRSTDTQYF	GILGFVFTL
1284	TRAV25	TRAJ42	CAGNYGGSQGNLIF	TRBV19	TRBJ2-3	CASSIRSTDTQYF	GILGFVFTL
1285	TRAV25	TRAJ42	CAGQYGGSQGNLIF	TRBV19	TRBJ2-3	CASSIRSTDTQYF	GILGFVFTL
1286	TRAV27	TRAJ42	CAGSHGGSQGNLIF	TRBV19	TRBJ2-3	CASSIRSTDTQYF	GILGFVFTL
1288	TRAV14DV4	TRAJ52	CAMRGDAGGTSYGKLTF	TRBV19	TRBJ1-5	CASSIYSNQPQHF	GILGFVFTL
1289	TRAV27	TRAJ42	CAGPLSGGSQGNLIF	TRBV19	TRBJ1-5	CASSIYSNQPQHF	GILGFVFTL
1290	TRAV27	TRAJ28	CAVTYSGAGSYQLTF	TRBV19	TRBJ1-5	CASSIYSTPDQPQHF	GILGFVFTL
1291	TRAV12-1	TRAJ37	CVVNKFDGSGNTGKLIF	TRBV19	TRBJ2-1	CASSIYSVNEQFF	GILGFVFTL
1292	TRAV38-2DV8	TRAJ33	CAYRSADRMDSNYQLIW	TRBV19	TRBJ2-1	CASSLLAGPYNEQFF	GILGFVFTL
1293	TRAV27	TRAJ42	CAGGGQGGSQGNLIF	TRBV19	TRBJ1-5	CASSLYSNQPQHF	GILGFVFTL
1294	TRAV19	TRAJ6	CALSEAGTGGSYIPTF	TRBV19	TRBJ1-5	CASSMFVGQPQHF	GILGFVFTL
1295	TRAV19	TRAJ39	CAPVNAGNMLTF	TRBV19	TRBJ2-7	CASSMRSSYEQYF	GILGFVFTL
1296	TRAV25	TRAJ42	CAGNYGGSQGNLIF	TRBV19	TRBJ2-3	CASSMRSTDTQYF	GILGFVFTL
1298	TRAV38-1	TRAJ52	CAFMIGAGGTSYGKLTF	TRBV19	TRBJ1-2	CASSQGSYGYTF	GILGFVFTL
1300	TRAV27	TRAJ42	CAGAEGGGSQGNLIF	TRBV19	TRBJ2-7	CASSSRASYEQYF	GILGFVFTL
1301	TRAV27	TRAJ37	CAGAAGSSNTGKLIF	TRBV19	TRBJ2-7	CASSSRSAYEQYF	GILGFVFTL
1302	TRAV27	TRAJ42	CAGGGSQGNLIF	TRBV19	TRBJ2-7	CASSSRSAYEQYF	GILGFVFTL
1303	TRAV8-6	TRAJ42	CAVSGSQGNLIF	TRBV19	TRBJ2-7	CASSSRSSYEQYF	GILGFVFTL
1305	TRAV13-1	TRAJ39	CAANGENNAGNMLTF	TRBV19	TRBJ2-1	CASSTHSGNEQFF	GILGFVFTL
1306	TRAV27	TRAJ42	CAGADGGSQGNLIF	TRBV19	TRBJ1-6	CASSTRSAAPLHF	GILGFVFTL
1307	TRAV27	TRAJ37	CAGASGSSNTGKLIF	TRBV19	TRBJ2-7	CASSTRSAYEQYF	GILGFVFTL
1308	TRAV13-1	TRAJ42	CAATGGGSQGNLIF	TRBV19	TRBJ2-5	CASSTRSQETQYF	GILGFVFTL
1309	TRAV14DV4	TRAJ42	CASGGSQGNLIF	TRBV19	TRBJ2-7	CASSTRSSYEQYF	GILGFVFTL
1310	TRAV25	TRAJ42	CAANYGGSQGNLIF	TRBV19	TRBJ2-3	CASSTRSTDTQYF	GILGFVFTL
1311	TRAV25	TRAJ42	CAGNYGGSQGNLIF	TRBV19	TRBJ2-3	CASSTRSTDTQYF	GILGFVFTL
1312	TRAV25	TRAJ42	CAGQTGGSQGNLIF	TRBV19	TRBJ2-3	CASSTRSTDTQYF	GILGFVFTL
1313	TRAV27	TRAJ42	CAGADGGSQGNLIF	TRBV19	TRBJ2-3	CASSTRSTDTQYF	GILGFVFTL
1314	TRAV27	TRAJ42	CAGAGGGSQGNLIF	TRBV19	TRBJ2-3	CASSTRSTDTQYF	GILGFVFTL
1316	TRAV39	TRAJ42	CAVDEGLGNYGGSQGNLIF	TRBV19	TRBJ2-3	CASSTYSTDTQYF	GILGFVFTL
1317	TRAV27	TRAJ42	CAGAYGGSQGNLIF	TRBV19	TRBJ2-3	CASSVRSADTQYF	GILGFVFTL
1320	TRAV25	TRAJ42	CAGNYGGSQGNLIF	TRBV19	TRBJ2-2	CASSVRSTGELFF	GILGFVFTL
1321	TRAV14DV4	TRAJ52	CAMRGDAGGTSYGKLTF	TRBV19	TRBJ1-5	CASSVYSNQPQHF	GILGFVFTL
1322	TRAV27	TRAJ42	CAGPLGGGSQGNLIF	TRBV19	TRBJ1-5	CASSYYSNQPQHF	GILGFVFTL
1323	TRAV38-1	TRAJ52	CAFMIGAGGTSYGKLTF	TRBV15	TRBJ1-2	CATSQGSYGYTF	GILGFVFTL
1324	TRAV27	TRAJ42	CAGGGSQGNLIF	TRBV20-1	TRBJ2-7	CSVRTIYEEQYF	GILGFVFTL
1325	TRAV38-1	TRAJ54	CAFIQGAQKLVF	TRBV27	TRBJ2-5	CASSLEVGQETQYF	GILGFVFTL
1326	TRAV12-2	TRAJ13	CAVNSGGYQKVTF	TRBV28	TRBJ1-1	CASSFSGDTEAFF	GILGFVFTL
1327	TRAV27	TRAJ42	CAGGGSQGNLIF	TRBV29-1	TRBJ1-4	CSAARTGGNEKLFF	GILGFVFTL
1328	TRAV19	TRAJ6	CALSEAGTGGSYIPTF	TRBV29-1	TRBJ2-3	CSVEISGKEDTQYF	GILGFVFTL
1329	TRAV27	TRAJ42	CAGGGSQGNLIF	TRBV29-1	TRBJ2-1	CSVVVGDLYNEQFF	GILGFVFTL
1330	TRAV13-1	TRAJ39	CAANGENNAGNMLTF	TRBV4-3	TRBJ2-7	CASSQERGGKWAYEQYF	GILGFVFTL
1331	TRAV19	TRAJ23	CALSNQGGKLIF	TRBV4-3	TRBJ2-7	CASSQERGGKWAYEQYF	GILGFVFTL
1332	TRAV25	TRAJ42	CAGSYGGSQGNLIF	TRBV4-3	TRBJ2-7	CASSQERGGKWAYEQYF	GILGFVFTL
1333	TRAV27	TRAJ42	CAGGGSQGNLIF	TRBV4-3	TRBJ2-7	CASSQERGGKWAYEQYF	GILGFVFTL
1334	TRAV21	TRAJ45	CAVNSGGGADGLTF	TRBV6-1	TRBJ1-4	CASSEDPATNEKLFF	GILGFVFTL
1335	TRAV27	TRAJ42	CAGGGSQGNLIF	TRBV6-4	TRBJ1-1	CASSDSRTPFQRPLFEAFF	GILGFVFTL
1336	TRAV38-2DV8	TRAJ33	CAYRADSNYQLIW	TRBV6-5	TRBJ1-2	CASSYNVRDGDYGYTF	GILGFVFTL
1337	TRAV19	TRAJ6	CALSEAGTGGSYIPTF	TRBV7-2	TRBJ2-3	CASSGLEGAGDTQYF	GILGFVFTL
1338	TRAV27	TRAJ23	CAGADQGGKLIF	TRBV7-3	TRBJ2-1	CASSWVVPPNEQFF	GILGFVFTL
1340	TRAV27	TRAJ37	CAGAAGSSNTGKLIF	TRBV7-6	TRBJ2-5	CASSLGQGRETQYF	GILGFVFTL
1341	TRAV21	TRAJ18	CAARTRGSTLGRLYF	TRBV12-3	TRBJ1-2	CASSSANYGYTF	NLVPMVATV
1342	TRAV14DV4	TRAJ20	CAMREVFNDYKLSF	TRBV12-3	TRBJ1-1	CASSVVERAFF	NLVPMVATV
1345	TRAV26-2	TRAJ40	CILIPTGTYKYIF	TRBV27	TRBJ1-1	CASSLEGFTEAFF	NLVPMVATV
1347	TRAV12-3	TRAJ52	CAMSSAGGTSYGKLTF	TRBV14	TRBJ2-5	CASSQSPGGTQYF	GLCTLVAML
1348	TRAV12-3	TRAJ57	CATSPPLTQGGSEKLVF	TRBV14	TRBJ2-5	CASSQSPGGTQYF	GLCTLVAML
1349	TRAV19	TRAJ11	CALSLSGYSTLTF	TRBV14	TRBJ2-5	CASSQSPGGTQYF	GLCTLVAML
1351	TRAV22	TRAJ34	CAVEHNTDKLIF	TRBV14	TRBJ2-5	CASSQSPGGTQYF	GLCTLVAML
1352	TRAV13-1	TRAJ9	CAASEGGFKTIF	TRBV11-2	TRBJ2-1	CASSLGTGHNEQFF	GILGFVFTL
1353	TRAV1-1	TRAJ26	CAVNNYGQNFVF	TRBV12-3	TRBJ2-5	CASSTTSGGVETQYF	GILGFVFTL
1354	TRAV1-2	TRAJ33	CAVKWEGSNYQLIW	TRBV19	TRBJ2-1	CASSMRAGVEQFF	GILGFVFTL
1355	TRAV20	TRAJ17	CAVQAGGNKLTF	TRBV19	TRBJ2-1	CASSMRAGVEQFF	GILGFVFTL
1358	TRAV41	TRAJ42	CAVRSSGSQGNLIF	TRBV6-5	TRBJ1-1	CASSYLYRIGQLEAFF	GILGFVFTL
1361	TRAV8-2	TRAJ4	CVVSAGSIVSGGYNKLIF	TRBV10-3	TRBJ1-1	CAIRDKMNTEAFF	NLVPMVATV
1362	TRAV1-1	TRAJ29	CAVRDQEGNTPLVF	TRBV10-3	TRBJ2-7	CAISAGTGVRNEQYF	NLVPMVATV
1363	TRAV26-2	TRAJ52	CILPLAGGTSYGKLTF	TRBV10-3	TRBJ2-7	CAISESYEQYF	NLVPMVATV
1364	TRAV12-2	TRAJ11	CAVNSGYSTLTF	TRBV13	TRBJ2-7	CASSPGQGGDEQYF	NLVPMVATV
1365	TRAV8-2	TRAJ17	CVVSEWAAGNKLTF	TRBV14	TRBJ2-4	CASSQEQGDIQYF	NLVPMVATV
1366	TRAV27	TRAJ28	CAGAGSEGSGAGSYQLTF	TRBV15	TRBJ1-2	CATSRPTVGSRLRDGYTF	NLVPMVATV
1367	TRAV19	TRAJ11	CALSEAGGYSTLTF	TRBV20-1	TRBJ2-7	CSAKVEGYEQYF	NLVPMVATV
1368	TRAV19	TRAJ7	CAHYYGNNRLAF	TRBV20-1	TRBJ1-1	CSAPPDSLNTEAFF	NLVPMVATV
1369	TRAV34	TRAJ30	CGADPEGDDKIIF	TRBV20-1	TRBJ1-6	CSARAEGARDSPLHF	NLVPMVATV
1370	TRAV26-1	TRAJ17	CIVRVGAAGNKLTF	TRBV20-1	TRBJ2-2	CSARDVPGTTLGGELFF	NLVPMVATV
1371	TRAV12-1	TRAJ26	CVVNDGQNFVF	TRBV20-1	TRBJ2-1	CSARRTGSTYNEQFF	NLVPMVATV
1374	TRAV1-1	TRAJ29	CAVRDQEGNTPLVF	TRBV28	TRBJ2-1	CASMGGSNEQFF	NLVPMVATV
1375	TRAV21	TRAJ24	CAVMTTDSWGKLQF	TRBV28	TRBJ2-2	CASSTPGAKLGDTGELFF	NLVPMVATV
1377	TRAV26-2	TRAJ52	CILPLAGGTSYGKLTF	TRBV29-1	TRBJ2-1	CSVEYRDNEQFF	NLVPMVATV
1378	TRAV10	TRAJ49	CVVSARNTGNQFYF	TRBV29-1	TRBJ2-1	CSVGLAGSYNEQFF	NLVPMVATV
1379	TRAV26-2	TRAJ52	CILPLAGGTSYGKLTF	TRBV30	TRBJ2-3	CAWSVADTQYF	NLVPMVATV
1380	TRAV9-2	TRAJ23	CALSDRNQGGKLIF	TRBV4-2	TRBJ2-3	CASSQGKDTQYF	NLVPMVATV
1382	TRAV19	TRAJ15	CALSEANQAGTALIF	TRBV4-3	TRBJ2-7	CASSQERGGKWAYEQYF	NLVPMVATV
1383	TRAV21	TRAJ31	CAGRNNNARLMF	TRBV5-1	TRBJ2-7	CASSLVGSGGEQYF	NLVPMVATV
1384	TRAV35	TRAJ44	CAGQLWTGTASKLTF	TRBV5-4	TRBJ2-7	CASSLGRGIYEQYF	NLVPMVATV
1388	TRAV1-1	TRAJ29	CAVRDQEGNTPLVF	TRBV6-5	TRBJ1-3	CASSYSRSDGHLGNTIYF	NLVPMVATV
1390	TRAV27	TRAJ28	CAVTYSGAGSYQLTF	TRBV7-2	TRBJ1-5	CASSFLQGNQPQHF	NLVPMVATV
1392	TRAV39	TRAJ37	CAPGNTGKLIF	TRBV7-9	TRBJ1-5	CASSLGRDLNQPQHF	NLVPMVATV
1393	TRAV1-2	TRAJ43	CAVRRAGNDMRF	TRBV9	TRBJ1-6	CASSGTNSPLHF	NLVPMVATV
1394	TRAV8-6	TRAJ28	CAVSEPSGAGSYQLTF	TRBV10-3	TRBJ2-7	CAISRGNEQYF	GILGFVFTL
1396	TRAV1-1	TRAJ13	CAVSLWDGGYQKVTF	TRBV13	TRBJ2-1	CASSLGTGPYNEQFF	GILGFVFTL
1399	TRAV12-2	TRAJ49	CAVNTGNQFYF	TRBV4-1	TRBJ2-7	CASSQDEPYEQYF	GILGFVFTL
1469	TRAV24	TRAJ49	CASPTGNQFYF	TRBV27	TRBJ2-7	CASSFTLGTGGVEQYF	NLVPMVATV
1470	TRAV5	TRAJ20	CAEIPSNDYKLSF	TRBV20-1	TRBJ2-7	CSARGQDIYEQYF	NLVPMVATV
1472	TRAV25	TRAJ24	CAGLTTDSWGKFQF	TRBV7-3	TRBJ2-1	CASSVDVAGGYNEQFF	NLVPMVATV
1473	TRAV12-3	TRAJ49	CATYLTGNQFYF	TRBV12-4	TRBJ2-7	CASSQALPYEQYF	NLVPMVATV
1474	TRAV24	TRAJ21	CAVCNFNKFYF	TRBV27	TRBJ2-7	CASSITLGTGGVEQYF	NLVPMVATV
1475	TRAV12-1	TRAJ43	CVVNGNNNDMRF	TRBV19	TRBJ2-6	CASSQGFGANVLTF	AAFKRSCLK
1476	TRAV12-1	TRAJ43	CVVNNNNNDMRF	TRBV19	TRBJ1-6	CASVSGQGVSPLHF	AAFKRSCLK
1477	TRAV25	TRAJ20	CAGARNDYKLSF	TRBV15	TRBJ1-5	CATSRDGAGLVNQPQHF	AAFKRSCLK
1478	TRAV38-1	TRAJ44	CALATHTGTASKLTF	TRBV4-3	TRBJ2-1	CASSQDPGSSYNEQFF	AAFKRSCLK
1480	TRAV3	TRAJ39	CAVRALGNAGNMLTF	TRBV4-3	TRBJ2-3	CASSPNPQGANMDTQYF	RSGGFSFGK
1481	TRAV12-2	TRAJ39	CAVPDDAGNMLTF	TRBV10-2	TRBJ2-1	CASSELPAGGTNEQFF	RLARLALVL
1482	TRAV38-1	TRAJ45	CASMYSGGGADGLTF	TRBV27	TRBJ2-2	CASSFFSNTGELFF	RLARLALVL
1483	TRAV38-1	TRAJ45	CASGGGADGLTF	TRBV6-3	TRBJ2-3	CASSFLTDTQYF	RLARLALVL
1484	TRAV38-1	TRAJ45	CAGGGGADGLTF	TRBV6-3	TRBJ1-1	CASSYMGPEAFF	RLARLALVL
1485	TRAV38-1	TRAJ45	CSSGGGADGLTF	TRBV6-3	TRBJ2-7	CASMDLAFKQYF	RLARLALVL
1486	TRAV38-2DV8	TRAJ42	CAYRSGSDGGSQGNLIF	TRBV4-3	TRBJ2-7	CASSQVSGYEQYF	RLARLALVL
1487	TRAV1-1	TRAJ26	CAVRDDYGQNFVF	TRBV18	TRBJ2-1	CASSPQGDNEQFF	RLARLALVL
1489	TRAV8-1	TRAJ33	CAARPDSNYQLIW	TRBV4-2	TRBJ2-1	CASSQGGDEQFF	ALYGFVPVL
1490	TRAV17	TRAJ13	CATDDSGGYQKVTF	TRBV12-3	TRBJ1-4	CASSGELRGAEKLFF	AVGSYVYSV
1491	TRAV13-1	TRAJ26	CAAPGNYGQNFVF	TRBV6-5	TRBJ1-5	CASSYGGEQPQHF	NLNCCSVPV
1492	TRAV29DV5	TRAJ28	CAAYRSGAGSYQLTF	TRBV9	TRBJ1-5	CASSNGYGNQPQHF	ALYGFVPVL
1493	TRAV24	TRAJ23	CAFYNQGGKLIF	TRBV9	TRBJ2-7	CASSVEGVADEQYF	AVGSYVYSV
1494	TRAV12-2	TRAJ24	CAALTDSWGKLQF	TRBV25-1	TRBJ2-7	CASSDLQGGGPGEQYF	ALYGFVPVL
1495	TRAV12-2	TRAJ45	CAVISGGGADGLTF	TRBV28	TRBJ2-7	CASTIALGYEQYF	NLNCCSVPV
1496	TRAV6	TRAJ10	CALEAGNKLTF	TRBV19	TRBJ2-1	CASSSGGGNEQFF	NLNCCSVPV
1497	TRAV8-6	TRAJ30	CAVSESRNRDDKIIF	TRBV19	TRBJ2-1	CASSSGGGNEQFF	NLNCCSVPV
1498	TRAV5	TRAJ43	CAESGGNNNDMRF	TRBV4-1	TRBJ1-5	CASSPSLQVAQHF	ALYGFVPVL
1499	TRAV8-4	TRAJ33	CAVSDARNYQLIW	TRBV24-1	TRBJ2-2	CATSDPGTTNTGELFF	ALYGFVPVL
1500	TRAV21	TRAJ54	CAVEVLQGAQKLVF	TRBV5-4	TRBJ2-7	CASSLGGGAYEQYF	ALYGFVPVL
1501	TRAV6	TRAJ49	CAVTGNQFYF	TRBV20-1	TRBJ2-1	CSASPGYNEQFF	VVMSWAPPV
1502	TRAV13-1	TRAJ41	CAASRDSGYALNF	TRBV11-2	TRBJ2-1	CASSLAGESSYNEQFF	VVMSWAPPV
1503	TRAV14DV4	TRAJ26	CAMREANNYGQNFVF	TRBV7-6	TRBJ1-1	CASSLGDPNTEAFF	KLFEFLVYGV
1504	TRAV12-2	TRAJ36	CAVNLDQTGANNLFF	TRBV7-7	TRBJ1-6	CASSLGGYSPLHF	VVMSWAPPV
1505	TRAV14DV4	TRAJ26	CAMREGGNYGQNFVF	TRBV19	TRBJ1-5	CASSTQGQPQHF	VVMSWAPPV
1506	TRAV8-3	TRAJ17	CAVGAGEAAGNKLTF	TRBV5-6	TRBJ1-2	CASSLGGSYTF	VVMSWAPPV
1507	TRAV25	TRAJ33	CAGVLDSNYQLIW	TRBV5-1	TRBJ2-3	CASSPWTPTTDTQYF	VVMSWAPPV
1509	TRAV20	TRAJ45	CAVRGYSGGGADGLTF	TRBV20-1	TRBJ2-2	CQAGGRLGELFF	VVMSWAPPV
1521	TRAV38-1	TRAJ52	CAFMKDAGGTSYGKLTF	TRBV19	TRBJ1-2	CASSIGVYGYTF	GILGFVFTL
1523	TRAV6	TRAJ42	CALAGSQGNLIF	TRBV19	TRBJ2-7	CASSIRASYEQYF	GILGFVFTL
1524	TRAV27	TRAJ42	CAGADGGSQGNLIF	TRBV19	TRBJ2-2	CASSGRAAGELFF	GILGFVFTL
1525	TRAV27	TRAJ42	CAAGGSQGNLIF	TRBV19	TRBJ2-7	CASSVRSSYEQYF	GILGFVFTL
1528	TRAV13-2	TRAJ42	CAENMGGGSQGNLIF	TRBV19	TRBJ2-5	CASSIRAGETQYF	GILGFVFTL
1529	TRAV14DV4	TRAJ42	CAMRDGGGSQGNLIF	TRBV19	TRBJ2-7	CASSIRSGAEQYF	GILGFVFTL
1531	TRAV27	TRAJ42	CAGAGSQGNLIF	TRBV19	TRBJ2-7	CASSVRSSYEQYF	GILGFVFTL
1532	TRAV27	TRAJ42	CAGGLGGGSQGNLIF	TRBV19	TRBJ2-7	CASSIRAAYEQYF	GILGFVFTL
1533	TRAV27	TRAJ42	CAGADGGSQGNLIF	TRBV19	TRBJ2-2	CASSISSTGELFF	GILGFVFTL
1534	TRAV27	TRAJ37	CAGGGSSNTGKLIF	TRBV19	TRBJ2-7	CASSIRSSYEQYF	GILGFVFTL
1536	TRAV30	TRAJ42	CGTGGSQGNLIF	TRBV9	TRBJ2-3	CASSVRSADTQYF	GILGFVFTL
1538	TRAV38-1	TRAJ52	CAYGTNAGGTSYGKLTF	TRBV19	TRBJ1-2	CASSIGVYGYTF	GILGFVFTL
1539	TRAV35	TRAJ42	CAGPTHDMNYGGSQGNLIF	TRBV19	TRBJ2-3	CASSIHSTDTQYF	GILGFVFTL
1540	TRAV19	TRAJ52	CALSEVSNAGGTSYGKLTF	TRBV9	TRBJ2-1	CASSVDGGGLDEQFF	GILGFVFTL
1541	TRAV19	TRAJ23	CALFGGYNQGGKLIF	TRBV19	TRBJ1-1	CASSTSGGGTEAFF	GILGFVFTL
1542	TRAV27	TRAJ37	CAGGGSSNTGKLIF	TRBV19	TRBJ2-7	CASSIRSAYEQYF	GILGFVFTL
1545	TRAV27	TRAJ37	CAGAQGSSNTGKLIF	TRBV19	TRBJ2-1	CASSIRSAYEQFF	GILGFVFTL
1546	TRAV27	TRAJ37	CAGAVGSSNTGKLIF	TRBV19	TRBJ2-7	CASSIRSSYEQYF	GILGFVFTL
1547	TRAV27	TRAJ37	CAGASSSSNTGKLIF	TRBV19	TRBJ2-7	CASSIRSAYEQYF	GILGFVFTL
1550	TRAV35	TRAJ42	CAGRPEVDSQGNLIF	TRBV19	TRBJ2-7	CASSIFSVSNEQYF	GILGFVFTL
1554	TRAV27	TRAJ42	CAGAEGGSQGNLIF	TRBV19	TRBJ2-2	CASSIRSTGELFF	GILGFVFTL
1555	TRAV27	TRAJ42	CAGAEGGSQGNLIF	TRBV19	TRBJ2-2	CASSGRSTGELFF	GILGFVFTL
1556	TRAV27	TRAJ42	CAGGGSQGNLIF	TRBV19	TRBJ2-7	CASSTRSSYEQYF	GILGFVFTL
1558	TRAV13-2	TRAJ42	CAENRGGGSQGNLIF	TRBV19	TRBJ2-7	CASSQRASYEQYF	GILGFVFTL
1559	TRAV19	TRAJ40	CALIITSGTYKYIF	TRBV19	TRBJ1-5	CASSVGQPQHF	GILGFVFTL
1560	TRAV25	TRAJ42	CAGSSGGSQGNLIF	TRBV19	TRBJ2-1	CASSIRSTNEQFF	GILGFVFTL
1561	TRAV35	TRAJ42	CAGSYGGSQGNLIF	TRBV19	TRBJ2-1	CASSVRSSGEQFF	GILGFVFTL
1562	TRAV35	TRAJ37	CAGPDGSSNTGKLIF	TRBV27	TRBJ1-1	CASSLIFPGRAFF	GILGFVFTL
1563	TRAV38-1	TRAJ52	CAFMVNAGGTSYGKLTF	TRBV19	TRBJ1-2	CASSIGSYGYTF	GILGFVFTL
1564	TRAV38-1	TRAJ52	CAYSPASGGTSYGKLTF	TRBV19	TRBJ1-2	CASSIGLYGYTF	GILGFVFTL
1565	TRAV5	TRAJ31	CAEDNNARLMF	TRBV20-1	TRBJ1-3	CSARVGVGNTIYF	GLCTLVAML
1566	TRAV5	TRAJ31	CAEDFNARLMF	TRBV20-1	TRBJ1-3	CSARTGVGNTIYF	GLCTLVAML
1567	TRAV5	TRAJ31	CAEDNNARLMF	TRBV20-1	TRBJ1-2	CSARDRTGNGYTF	GLCTLVAML
1569	TRAV5	TRAJ31	CAEDKDARLMF	TRBV20-1	TRBJ1-3	CSARDRIGNTIYF	GLCTLVAML
1570	TRAV21	TRAJ41	CALYSNSGYALNF	TRBV18	TRBJ1-2	CASRPDSDYGYTF	GLCTLVAML
1571	TRAV5	TRAJ24	CADGSGTTDSWGKLQF	TRBV4-1	TRBJ1-1	CASSQNQDMGTEAFF	GLCTLVAML
1572	TRAV5	TRAJ31	CAEDSNARLMF	TRBV20-1	TRBJ1-3	CSARSGVGNTIYF	GLCTLVAML
1573	TRAV5	TRAJ31	CAEDQNARLMF	TRBV20-1	TRBJ1-3	CSARWGVGNTIYF	GLCTLVAML
1575	TRAV8-3	TRAJ20	CAVGASRDYKLSF	TRBV11-2	TRBJ2-3	CASSFSSGTTDTQYF	GLCTLVAML
1576	TRAV25	TRAJ42	CAYGGSQGNLIF	TRBV2	TRBJ2-5	CASSQGDVAPGTQYF	GLCTLVAML
1577	TRAV5	TRAJ40	CAEVSGTYKYIF	TRBV20-1	TRBJ1-1	CSAWDREVVGTEAFF	GLCTLVAML
1579	TRAV5	TRAJ37	CAESTGKLIF	TRBV29-1	TRBJ1-4	CSVGTGGTNEKLFF	GLCTLVAML
1580	TRAV5	TRAJ31	CAEDNNARLMF	TRBV20-1	TRBJ1-3	CSARIGVGNTIYF	GLCTLVAML
1581	TRAV8-3	TRAJ39	CADPIEDAGNMLTF	TRBV9	TRBJ2-2	CASSDGQLTAGELFF	GLCTLVAML
1582	TRAV13-1	TRAJ34	CAATDNTDKLIF	TRBV4-1	TRBJ1-2	CASSRLGDYTF	GLCTLVAML
1583	TRAV35	TRAJ52	CAGQSNAGGTSYGKLTF	TRBV29-1	TRBJ2-7	CSVEDGYEQYF	CVNGSCFTV
1584	TRAV1-2	TRAJ33	CAPMDSNYQLIW	TRBV19	TRBJ2-6	CASSNSEGSGANVLTF	CVNGSCFTV
1585	TRAV6	TRAJ38	CALPYNAGNNRKLIW	TRBV14	TRBJ2-7	CASSPLYVALREQYF	CVNGSCFTV
1586	TRAV13-2	TRAJ42	CAEIHYGGSQGNLIF	TRBV13	TRBJ2-2	CASTSGNTGELFF	CVNGSCFTV
1587	TRAV24	TRAJ22	CASLSGSARQLTF	TRBV27	TRBJ2-1	CASSPTVAGEQFF	CVNGSCFTV
1588	TRAV1-2	TRAJ10	CAVDILTGGGNKLTF	TRBV27	TRBJ1-5	CASNPLSAGNQPQHF	CVNGSCFTV
1590	TRAV8-1	TRAJ34	CAVGSYNTDKLIF	TRBV20-1	TRBJ2-2	CSARVPDSNTGELFF	CVNGSCFTV
1591	TRAV8-4	TRAJ43	CAVSDSYNDMRF	TRBV28	TRBJ1-2	CASSSPRTGYNYGYTF	CVNGSCFTV
1592	TRAV13-2	TRAJ39	CAENAGNMLTF	TRBV6-1	TRBJ2-1	CASSPTSGGNNEQFF	CVNGSCFTV
1593	TRAV4	TRAJ32	CLVGLYGGATNKLIF	TRBV14	TRBJ1-5	CASSQDRGVLVLIDQPQHF	CVNGSCFTV
1594	TRAV8-6	TRAJ34	CAVSRSYNTDKLIF	TRBV20-1	TRBJ1-1	CSARTEGAEAFF	CVNGSCFTV
1595	TRAV12-2	TRAJ24	CAVNGDSWGKFQF	TRBV14	TRBJ2-5	CASSYWTGSSAETQYF	CVNGSCFTV
1596	TRAV20	TRAJ4	CAVQAWFSGGYNKLIF	TRBV20-1	TRBJ2-1	CSARTSGDFGEQFF	CVNGSCFTV
1597	TRAV4	TRAJ39	CLVGAGNMLTF	TRBV4-1	TRBJ2-7	CASSQGGQGAPYEQYF	CINGVCWTV
1598	TRAV5	TRAJ42	CAESGGSQGNLIF	TRBV4-1	TRBJ1-1	CASSQAENTEAFF	CINGVCWTV
1599	TRAV8-4	TRAJ5	CAVSSLMDTGRRALTF	TRBV28	TRBJ2-2	CASSLLGLAGVGELFF	CINGVCWTV
1600	TRAV14DV4	TRAJ52	CAMREDAGGTSYGKLTF	TRBV28	TRBJ2-1	CASSLTGTGFKQFF	CINGVCWTV
1601	TRAV26-2	TRAJ52	CILRDLDGGTSYGKLTF	TRBV28	TRBJ2-3	CASSLTLAGGIGTDTQYF	CINGVCWTV
1602	TRAV4	TRAJ36	CPFQTGANNLFF	TRBV7-2	TRBJ2-7	CASSLGTGAPYEQYF	CINGVCWTV
1604	TRAV4	TRAJ43	CLVGDNNNDMRF	TRBV27	TRBJ2-7	CASSLSTGAPYEQYF	CINGVCWTV
1605	TRAV38-2DV8	TRAJ45	CAYRSPLSGGGADGLTF	TRBV11-2	TRBJ2-1	CASSLGPPPDNEQFF	CINGVCWTV
1606	TRAV38-1	TRAJ40	CAYTSGTYKYIF	TRBV15	TRBJ2-1	CATSPGQGFYNEQFF	CINGVCWTV
1607	TRAV4	TRAJ9	CLKAGGFKTIF	TRBV28	TRBJ2-7	CASRLLAGAYEQYF	CINGVCWTV
1608	TRAV8-3	TRAJ27	CAVGAGTNAGKSTF	TRBV4-1	TRBJ1-1	CASSQESGTEAFF	CINGVCWTV
1609	TRAV22	TRAJ47	CAVADPREYGNKLVF	TRBV18	TRBJ1-4	CASNRENEKLFF	CINGVCWTV
1610	TRAV5	TRAJ13	CAESGGYQKVTF	TRBV4-1	TRBJ1-1	CASSQEKGTEAFF	CINGVCWTV
1611	TRAV4	TRAJ28	CLVGVPVGAGSYQLTF	TRBV2	TRBJ1-4	CASTTGSSEKLFF	CINGVCWTV
1612	TRAV4	TRAJ26	CLVVGDNYGQNFVF	TRBV15	TRBJ1-2	CATSTTFQTDYAEPYGYTF	CINGVCWTV
1613	TRAV29DV5	TRAJ23	CAASARGNQGGKLIF	TRBV9	TRBJ2-2	CASSVDEGNTGELFF	CINGVCWTV
1614	TRAV38-2DV8	TRAJ45	CAYRSATFSGGGADGLTF	TRBV28	TRBJ1-2	CASSRPVGLFNYGYTF	CINGVCWTV
1615	TRAV4	TRAJ9	CLVGEGDTGGFKTIF	TRBV4-1	TRBJ1-2	CASSQVQTEPSGYTF	CINGVCWTV
1616	TRAV4	TRAJ45	CLVGGGADGLTF	TRBV16	TRBJ2-7	CASSQEVTVPTYEQYF	CINGVCWTV
1618	TRAV14DV4	TRAJ40	CAMREFTSGTYKYIF	TRBV27	TRBJ2-5	CASSLTLGLAGVETQYF	CINGVCWTV
1619	TRAV4	TRAJ20	CLVGSPNDYKLSF	TRBV27	TRBJ2-1	CASSSPSGRPTLYNEQFF	CINGVCWTV
1620	TRAV38-1	TRAJ17	CAYSGIKAAGNKLTF	TRBV15	TRBJ1-5	CATSRDPQYQPQHF	CINGVCWTV
1622	TRAV17	TRAJ50	CATDPYDKVIF	TRBV11-2	TRBJ2-5	CASSLDYRGYETQYF	CINGVCWTV
1623	TRAV5	TRAJ37	CAESGGNTGKLIF	TRBV5-1	TRBJ1-1	CASSLVQNTEAFF	CINGVCWTV
1624	TRAV13-1	TRAJ33	CAASMDSNYQLIW	TRBV11-2	TRBJ1-1	CASSSFGTAGEAFF	CINGVCWTV
1625	TRAV29DV5	TRAJ9	CAASWSGGFKTIF	TRBV19	TRBJ1-1	CASSIDVGKNTEAFF	CINGVCWTV
1627	TRAV5	TRAJ31	CAEDNNARLMF	TRBV20-1	TRBJ1-2	CSARDATGNGYTF	CINGVCWTV
1628	TRAV4	TRAJ37	CLVGDNGSGNTGKLIF	TRBV4-2	TRBJ2-2	CASSQEVSGVWGELFF	CINGVCWTV
1629	TRAV25	TRAJ40	CAGLVLSGTYKYIF	TRBV11-2	TRBJ2-7	CASSLVAGTGGVEYEQYF	CINGVCWTV
1630	TRAV4	TRAJ36	CLVGDPTGANNLFF	TRBV12-4	TRBJ1-1	CASSLSGTGKAFF	CINGVCWTV
1631	TRAV19	TRAJ52	CALSESAGGTSYGKLTF	TRBV6-1	TRBJ2-3	CASSDFKGEGFTDTQYF	CINGVCWTV
1632	TRAV4	TRAJ45	CLVGDSKGGGADGLTF	TRBV4-2	TRBJ2-7	CASSPEASGAPYEQYF	CINGVCWTV
1634	TRAV4	TRAJ40	CLVGDTATSGTYKYIF	TRBV25-1	TRBJ2-7	CASSAGTSGEPYEQYF	CINGVCWTV
1635	TRAV26-2	TRAJ53	CICQDSGGSNYKLTF	TRBV5-5	TRBJ2-7	CASSLRITGTGGVYEQYF	CINGVCWTV
1636	TRAV4	TRAJ21	CLVGDYNFNKFYF	TRBV4-3	TRBJ2-3	CASSQEVSAGGGDTQYF	CINGVCWTV
1637	TRAV17	TRAJ37	CATVESNTGKLIF	TRBV5-5	TRBJ2-5	CASSLAGGRTQETQYF	CINGVCWTV
1638	TRAV29DV5	TRAJ53	CAASARGGSNYKLTF	TRBV9	TRBJ2-7	CASSVEGANEQYF	CINGVCWTV
1640	TRAV29DV5	TRAJ53	CAASDRGGSNYKLTF	TRBV9	TRBJ2-7	CASSVQGGNEQYF	CINGVCWTV
1644	TRAV23DV6	TRAJ41	CAASIDSGYALNF	TRBV11-2	TRBJ2-1	CASSSYNEQFF	CINGVCWTV
1645	TRAV14DV4	TRAJ49	CAMREHFTGNQFYF	TRBV28	TRBJ2-5	CASSLLIGGALKETQYF	CINGVCWTV
1646	TRAV14DV4	TRAJ40	CAMRELTSGTYKYIF	TRBV3-1	TRBJ2-5	CASSQPLGLAEKETQYF	CINGVCWTV
1647	TRAV4	TRAJ23	CLVAPIGNQGGKLIF	TRBV6-1	TRBJ2-7	CASSEAAASGSPDLYEQYF	CINGVCWTV
1649	TRAV4	TRAJ47	CLVDGYGNKLVF	TRBV4-2	TRBJ2-7	CASSQEMGDWGEQYF	CINGVCWTV
1650	TRAV22	TRAJ17	CAVEAAAGNKLTF	TRBV28	TRBJ2-4	CASSSGQGNIQYF	CINGVCWTV
1651	TRAV19	TRAJ52	CALSESAGGTSYGKLTF	TRBV3-1	TRBJ2-3	CASSQATSGGYTDTQYF	CINGVCWTV
1652	TRAV5	TRAJ34	CAEQTDKLIF	TRBV9	TRBJ2-1	CASSVVGNEQFF	CINGVCWTV
1653	TRAV12-2	TRAJ42	CAVGSQGNLIF	TRBV24-1	TRBJ2-7	CATSDPLAAAYEQYF	CINGVCWTV
1654	TRAV5	TRAJ42	CAESGGSQGNLIF	TRBV15	TRBJ1-1	CATSRVTPNTEAFF	CINGVCWTV
1655	TRAV5	TRAJ13	CAESGGYQKVTF	TRBV4-2	TRBJ1-1	CASSQETSTEAFF	CINGVCWTV
1657	TRAV5	TRAJ39	CAEGGGNMLTF	TRBV15	TRBJ2-2	CATSPEENTGELFF	CINGVCWTV
1658	TRAV1-1	TRAJ11	CAFSGYSTLTF	TRBV4-2	TRBJ2-4	CASSQEQDRGWGIQYF	CINGVCWTV
1659	TRAV20	TRAJ33	CAVQAGSNYQLIW	TRBV3-1	TRBJ2-5	CASSQRVGLAGKETQYF	CINGVCWTV
1660	TRAV22	TRAJ21	CAVQDNFNKFYF	TRBV10-3	TRBJ1-2	CAISDLTGEIYSGYTF	CINGVCWTV
1661	TRAV4	TRAJ27	CLVGDPPTNAGKSTF	TRBV4-3	TRBJ2-7	CASSQEVGAPGEQYF	CINGVCWTV
1662	TRAV1-2	TRAJ31	CAVRFRNNNARLMF	TRBV28	TRBJ2-7	CASMAGTPYEQYF	CINGVCWTV
1663	TRAV4	TRAJ9	CLVGDRRTGGFKTIF	TRBV7-6	TRBJ2-2	CASSTEVAADGELFF	CINGVCWTV
1664	TRAV4	TRAJ47	CLVGDSVPRGGNKLVF	TRBV19	TRBJ2-2	CASTVEQGAPGELFF	CINGVCWTV
1666	TRAV4	TRAJ26	CLVGDVDNYGQNFVF	TRBV24-1	TRBJ2-1	CAAGTSGRVGEQFF	CINGVCWTV
1667	TRAV12-2	TRAJ42	CAAGGSQGNLIF	TRBV15	TRBJ2-4	CATSKLNPGDIQYF	CINGVCWTV
1668	TRAV9-2	TRAJ45	CALRPYSGGGADGLTF	TRBV2	TRBJ2-5	CASSRLADQETQYF	CINGVCWTV
1669	TRAV4	TRAJ31	CLVGEEARLMF	TRBV6-1	TRBJ2-5	CASSVQADGTGGGETQYF	CINGVCWTV
1670	TRAV38-1	TRAJ47	CAFMEYGNKLVF	TRBV13	TRBJ1-2	CASSFLGVTYGYTF	CINGVCWTV
1671	TRAV19	TRAJ52	CALSGDAGGTSYGKLTF	TRBV9	TRBJ2-5	CASSGVSGSGGYQETQYF	CINGVCWTV
1672	TRAV19	TRAJ52	CALSGDAGGTSYGKLTF	TRBV5-1	TRBJ2-5	CASSLVTSGGYQETQYF	CINGVCWTV
1674	TRAV38-2DV8	TRAJ49	CALYTGNQFYF	TRBV25-1	TRBJ2-3	CASSDPSSVGRSTDTQYF	CINGVCWTV
1675	TRAV12-3	TRAJ13	CAMNSGGYQKVTF	TRBV9	TRBJ2-5	CASSVEGRGGQETQYF	CINGVCWTV
1676	TRAV22	TRAJ17	CAVERAAGNKLTF	TRBV28	TRBJ2-4	CASSSGQGNIQYF	CINGVCWTV
1678	TRAV29DV5	TRAJ39	CAASPSGAGNMLTF	TRBV28	TRBJ2-2	CASSQLTTGTFTGELFF	CINGVCWTV
1679	TRAV4	TRAJ22	CLVGLISSGSARQLTF	TRBV3-1	TRBJ2-7	CASSLSGKYDEQYF	CINGVCWTV
1680	TRAV4	TRAJ38	CLVGLYQEAGNNRKLIW	TRBV7-2	TRBJ2-3	CASSLEVAAGGGDTQYF	CINGVCWTV
1681	TRAV4	TRAJ13	CLVGPGGYQKVTF	TRBV29-1	TRBJ2-2	CSVGLLGTGELFF	CINGVCWTV
1683	TRAV22	TRAJ30	CAEIRDDKIIF	TRBV15	TRBJ1-2	CATSRVGQANGYTF	CINGVCWTV
1685	TRAV22	TRAJ54	CAVTPPVQGAQKLVF	TRBV4-2	TRBJ2-5	CASSQGPGSGETQYF	CINGVCWTV
1686	TRAV4	TRAJ30	CLAGGDKIIF	TRBV2	TRBJ2-1	CASRTPWDSDSYNEQFF	CINGVCWTV
1687	TRAV22	TRAJ6	CAVIASGGSYIPTF	TRBV6-2	TRBJ2-7	CASSLVAGGPPEQYF	CINGVCWTV
1688	TRAV38-2DV8	TRAJ17	CAYSKLKAAGNKLTF	TRBV14	TRBJ2-3	CASSQREGTDTQYF	CINGVCWTV
1689	TRAV4	TRAJ23	CLVGDIPGGNQGGKLIF	TRBV4-2	TRBJ2-1	CASSQESGPWGEQFF	CINGVCWTV
1690	TRAV4	TRAJ49	CLVGDIDNTGNQFYF	TRBV3-1	TRBJ2-7	CASSQEVSGGWGEQYF	CINGVCWTV
1691	TRAV4	TRAJ22	CLVGDISYSGSARQLTF	TRBV4-2	TRBJ2-7	CASSQEVQQATYEQYF	CINGVCWTV
1692	TRAV8-2	TRAJ47	CVVREGEYGNKLVF	TRBV7-3	TRBJ2-1	CASSPGAYNEQFF	CINGVCWTV
1693	TRAV41	TRAJ47	CAVRLGYGNKLVF	TRBV15	TRBJ2-3	CATSRDKLGLSYTDTQYF	CINGVCWTV
1696	TRAV4	TRAJ36	CLVAIPTGANNLFF	TRBV4-2	TRBJ1-1	CASSQAGTGMAFF	CINGVCWTV
1697	TRAV8-4	TRAJ43	CAVSGGSNDMRF	TRBV28	TRBJ2-7	CASTPVPGQVGSYEQYF	CINGVCWTV
1698	TRAV17	TRAJ37	CATGNTGKLIF	TRBV28	TRBJ2-7	CASSPRVMTYEQYF	CINGVCWTV
1700	TRAV22	TRAJ10	CAVEDPVTGGGNKLTF	TRBV6-2	TRBJ2-7	CASSNHLAGHTYEQYF	CINGVCWTV
1701	TRAV5	TRAJ7	CAEGGNNRLVF	TRBV4-2	TRBJ2-7	CASSQEEGSEQYF	CINGVCWTV
1702	TRAV29DV5	TRAJ26	CAASDGQNFVF	TRBV4-2	TRBJ2-3	CASSQDWQDVRTQYF	CINGVCWTV
1704	TRAV4	TRAJ13	CLVGEGPSGGYQKVTF	TRBV20-1	TRBJ2-1	CSAPLPRMDNEQFF	CINGVCWTV
1705	TRAV4	TRAJ31	CLVGENGRLMF	TRBV19	TRBJ2-1	CASSIPGLWNEQFF	CINGVCWTV
1706	TRAV4	TRAJ10	CLVGEPLGGGGNKLTF	TRBV5-6	TRBJ1-1	CASSLARGTEAFF	CINGVCWTV
1707	TRAV38-2DV8	TRAJ53	CAYRSLDLSGGSNYKLTF	TRBV19	TRBJ2-2	CASTPWAQAGELFF	CINGVCWTV
1708	TRAV4	TRAJ28	CLVGDEDSGAGSYQLTF	TRBV4-2	TRBJ2-1	CATGTSGGKHNEQFF	CINGVCWTV
1709	TRAV4	TRAJ13	CLVGAGPSGGYQKVTF	TRBV20-1	TRBJ2-1	CSATSLGRDNEQFF	CINGVCWTV
1710	TRAV12-2	TRAJ20	CAVTVSNDYKLSF	TRBV9	TRBJ2-1	CASSDASGSIGEQFF	CINGVCWTV
1711	TRAV4	TRAJ13	CLVGAPSGGYQKVTF	TRBV3-1	TRBJ2-7	CASSQVQGLYEQYF	CINGVCWTV
1712	TRAV38-2DV8	TRAJ40	CAYRSAEGTYKYIF	TRBV4-2	TRBJ2-1	CASSQGTDYNEQFF	CINGVCWTV
1714	TRAV4	TRAJ13	CLVGDGPSGGYQKVTF	TRBV14	TRBJ2-7	CASSGTSAEYEQYF	CINGVCWTV
1715	TRAV4	TRAJ13	CLVGDGPSGGYQKVTF	TRBV3-1	TRBJ1-2	CASSQSAREHYGYTF	CINGVCWTV
1716	TRAV4	TRAJ3	CLVGGYSSASKIIF	TRBV4-2	TRBJ2-7	CASSQESSGAPYEQYF	CINGVCWTV
1717	TRAV4	TRAJ43	CLVGPNDMRF	TRBV4-2	TRBJ1-5	CASSQEIGLGIGPQHF	CINGVCWTV
1718	TRAV12-1	TRAJ45	CVVNIPYSGGGADGLTF	TRBV6-2	TRBJ1-5	CASSYLDRDNQPQHF	CINGVCWTV
1719	TRAV12-1	TRAJ48	CVVNSDFGNEKLTF	TRBV7-3	TRBJ2-1	CASSSKTSRWDEQFF	CINGVCWTV
1720	TRAV4	TRAJ30	CLVVRDDKIIF	TRBV7-2	TRBJ2-2	CASSFPGDRMNTGELFF	CINGVCWTV
1721	TRAV19	TRAJ18	CALSVVDRGSTLGRLYF	TRBV4-2	TRBJ2-3	CASSPPIGTSAQDTQYF	CINGVCWTV
1722	TRAV4	TRAJ49	CLVGASNTGNQFYF	TRBV3-1	TRBJ2-7	CASSQEAGAWGEQYF	CINGVCWTV
1723	TRAV4	TRAJ30	CLVGDDKIIF	TRBV4-2	TRBJ2-7	CASSQEVPGAGVSIYEQYF	CINGVCWTV
1724	TRAV4	TRAJ20	CLVGINDYKLSF	TRBV19	TRBJ2-7	CASSIGTSAPYEQYF	CINGVCWTV
1725	TRAV22	TRAJ39	CAVAPPWGAGNMLTF	TRBV27	TRBJ1-6	CASSLSPSAGGSPLHF	CINGVCWTV
1726	TRAV4	TRAJ30	CLVEGDDKIIF	TRBV4-2	TRBJ2-2	CASSQEIGRWGELFF	CINGVCWTV
1727	TRAV4	TRAJ43	CLVERNNDMRF	TRBV6-1	TRBJ1-6	CASSELWGSEPSPLHF	CINGVCWTV
1728	TRAV4	TRAJ13	CLVGEGPAGGYQKVTF	TRBV14	TRBJ1-2	CASSPRDREHNGYTF	CINGVCWTV
1729	TRAV4	TRAJ13	CLVGEGPSGGYQKVTF	TRBV15	TRBJ2-1	CATGTSGKDNEQFF	CINGVCWTV
1730	TRAV4	TRAJ13	CLVGEGPSGGYQKVTF	TRBV20-1	TRBJ2-7	CSAPLPLRDNEQYF	CINGVCWTV
1731	TRAV4	TRAJ4	CLFASGGYNKLIF	TRBV3-1	TRBJ2-1	CASSPILGTSGSAYNEQFF	CINGVCWTV
1732	TRAV4	TRAJ15	CLLNQAGTALIF	TRBV13	TRBJ1-1	CASSPTGTNTEAFF	CINGVCWTV
1733	TRAV4	TRAJ13	CLVGFRPNGGYQKVTF	TRBV4-3	TRBJ2-3	CASSQEPAGTSGGGDTQYF	CINGVCWTV
1734	TRAV4	TRAJ20	CLVAFKDYKLSF	TRBV7-2	TRBJ2-2	CASSLEAGPWGELFF	CINGVCWTV
1735	TRAV4	TRAJ28	CLVGDGGAGSYQLTF	TRBV4-3	TRBJ2-2	CASSQDPLAGGGGELFF	CINGVCWTV
1736	TRAV4	TRAJ31	CLVGPNARLMF	TRBV11-1	TRBJ2-2	CASSLEPGAPNTGELFF	CINGVCWTV
1737	TRAV4	TRAJ43	CLVGGGVNNDMRF	TRBV3-1	TRBJ2-1	CASSPEPGLLGVEQFF	CINGVCWTV
1738	TRAV4	TRAJ15	CLVGAANQAGTALIF	TRBV11-2	TRBJ2-2	CASSLEASGSWGELFF	CINGVCWTV
1739	TRAV4	TRAJ13	CLVGAGGYQKVTF	TRBV4-2	TRBJ2-1	CASSQELAGGNEQFF	CINGVCWTV
1741	TRAV4	TRAJ38	CLVGANAGNNRKLIW	TRBV4-3	TRBJ2-7	CASSQEPAGAGANYEQYF	CINGVCWTV
1742	TRAV4	TRAJ9	CLVGANTGGFKTIF	TRBV3-1	TRBJ2-7	CASSQEVGLWGEQYF	CINGVCWTV
1743	TRAV4	TRAJ34	CLVSEPYNTDKLIF	TRBV4-1	TRBJ2-1	CASSLQMASGSPDLGEQFF	CINGVCWTV
1744	TRAV8-4	TRAJ7	CAVSDLGGNNRLAF	TRBV4-2	TRBJ2-7	CASSQELAAGGGDEQYF	CINGVCWTV
1747	TRAV19	TRAJ52	CALSESAGGTSYGKLTF	TRBV14	TRBJ2-3	CASSQEGGSAGFTDTQYF	CINGVCWTV
1748	TRAV29DV5	TRAJ46	CAASARGSRGDKMTF	TRBV9	TRBJ2-2	CASRVVAGDGELFF	CINGVCWTV
1749	TRAV4	TRAJ3	CLSSASKIIF	TRBV9	TRBJ1-1	CASSVVENTEAFF	CINGVCWTV
1750	TRAV5	TRAJ9	CAEAFNTGGFKTIF	TRBV11-1	TRBJ2-2	CASSLIPGQGVNGELFF	CINGVCWTV
1751	TRAV5	TRAJ10	CSTGGGNKLTF	TRBV15	TRBJ2-2	CATSIEGNTGELFF	CINGVCWTV
1753	TRAV1-2	TRAJ39	CAVIQAGNMLTF	TRBV15	TRBJ1-1	CATSSLNPGTEAFF	CINGVCWTV
1755	TRAV22	TRAJ17	CAVVNPQAAGNKLTF	TRBV7-6	TRBJ1-4	CASSLAEFQGGEKLFF	CINGVCWTV
1756	TRAV4	TRAJ21	CLVGTYNFNKFYF	TRBV4-2	TRBJ2-1	CASSQEVAAGGGDEQFF	CINGVCWTV
1757	TRAV4	TRAJ20	CLVGVPNDYKLSF	TRBV6-2	TRBJ2-1	CASSYSEPEEEFF	CINGVCWTV
1758	TRAV4	TRAJ20	CLVNPDDYKLSF	TRBV30	TRBJ1-1	CAWSVAGTNTEAFF	CINGVCWTV
1759	TRAV26-1	TRAJ53	CIVRVRGGSNYKLTF	TRBV14	TRBJ2-3	CASSQLLAGGFSQTDTQYF	CINGVCWTV
1760	TRAV4	TRAJ33	CLVKDSNYQLIW	TRBV4-2	TRBJ2-6	CASSQEAQGVYGANVLTF	CINGVCWTV
1761	TRAV12-2	TRAJ49	CAVNTGNQFYF	TRBV4-2	TRBJ2-1	CASSQDGGSGSYNEQFF	CINGVCWTV
1762	TRAV29DV5	TRAJ46	CAASARGSSGDKLTF	TRBV9	TRBJ2-2	CASTDGTGVNTGERF	CINGVCWTV
1763	TRAV4	TRAJ6	CLVVSPSGGSYIPTF	TRBV29-1	TRBJ2-1	CSVGSRESSYNEQFF	CINGVCWTV
1764	TRAV29DV5	TRAJ53	CAATDRGGSNYKLTF	TRBV9	TRBJ2-1	CASSAQGANEQFF	CINGVCWTV
1767	TRAV4	TRAJ4	CLVGTPLAGSGGYNKLIF	TRBV12-3	TRBJ1-2	CASSLYGQGSSSYGYTF	CINGVCWTV
1768	TRAV4	TRAJ28	CLVGVPSGAGSYQLTF	TRBV2	TRBJ2-7	CASSEVRGRQGHEQYF	CINGVCWTV
1770	TRAV21	TRAJ39	CAALDSGAGNMLTF	TRBV6-5	TRBJ1-1	CASIAGLRAFF	CINGVCWTV
1771	TRAV13-1	TRAJ4	CAASPDSYNKLIF	TRBV14	TRBJ2-7	CASSHPNKEHEQYF	CINGVCWTV
1773	TRAV8-1	TRAJ39	CAGRDNAADMFTF	TRBV4-2	TRBJ1-6	CASSQEVGPLPLHF	CINGVCWTV
1774	TRAV4	TRAJ30	CLVVPNRDDKIIF	TRBV3-1	TRBJ2-1	CASSQEVQGLGEQFF	CINGVCWTV
1775	TRAV5	TRAJ6	CAGSGGSYIPTF	TRBV4-1	TRBJ1-1	CASSLLENTEAFF	CINGVCWTV
1778	TRAV4	TRAJ6	CLVGTGGSYIPTF	TRBV6-1	TRBJ1-1	CASSEDRGVFMNTEAFF	CINGVCWTV
1779	TRAV38-2DV8	TRAJ43	CAYRALGVNNNDMRF	TRBV28	TRBJ2-7	CASRSGLQAYEQYF	CINGVCWTV
1780	TRAV4	TRAJ26	CLQGNRDSGQNFVF	TRBV24-1	TRBJ2-5	CATSSGGTDETQYF	CINGVCWTV
1781	TRAV38-2DV8	TRAJ31	CAYRSLNLNNARLTF	TRBV27	TRBJ2-7	CASSLSWQSYEQYF	CINGVCWTV
1782	TRAV4	TRAJ20	CLVGVRRSNDYKLSF	TRBV3-1	TRBJ2-7	CASSQEAGFWGEQYF	CINGVCWTV
1783	TRAV38-2DV8	TRAJ13	CAYRNLNSGGYQKVTF	TRBV2	TRBJ2-1	CASSESGRNWDEQFF	CINGVCWTV
1784	TRAV8-3	TRAJ28	CAVVLSGAGSYQLTF	TRBV12-4	TRBJ2-7	CASSLAGQGVGGSYEQYF	CINGVCWTV
1785	TRAV19	TRAJ49	CALSEATESTGNQFYF	TRBV7-2	TRBJ2-1	CASSPGLAGYSYNEQFF	CINGVCWTV
1786	TRAV38-2DV8	TRAJ44	CAYRSLDTGTASKLTF	TRBV7-2	TRBJ2-1	CASSLWVQHNEQFF	CINGVCWTV
1788	TRAV38-1	TRAJ44	CALLPGSGTASKLTF	TRBV7-8	TRBJ2-1	CASSYGTGDLSYNEQFF	KSKRTPMGF
1790	TRAV19	TRAJ24	CALSEVTDSWGKLQF	TRBV12-4	TRBJ2-1	CASSHQYNEQFF	KSKRTPMGF
1791	TRAV3	TRAJ20	CAVSALWDYKLSF	TRBV7-9	TRBJ2-2	CASSPDRESNTGELFF	KSKRTPMGF
1792	TRAV26-2	TRAJ48	CILRDEVGNEKLTF	TRBV2	TRBJ2-7	CASSEATGELYEQYF	KSKRTPMGF
1794	TRAV26-2	TRAJ40	CILTSGTYKYIF	TRBV2	TRBJ1-2	CASSEGTGELYGYTF	KSKRTPMGF
1796	TRAV38-2DV8	TRAJ41	CAHPNSNSGYALNF	TRBV7-9	TRBJ2-1	CASSLAVIDRYNEQFF	KSKRTPMGF
1797	TRAV21	TRAJ31	CAHGGDARLMF	TRBV7-8	TRBJ1-5	CASSLGTGFSNQPQHF	KSKRTPMGF
1798	TRAV26-2	TRAJ29	CILRDDSGNTPLVF	TRBV2	TRBJ2-7	CASSEGTGELYEQYF	KSKRTPMGF
1799	TRAV21	TRAJ21	CAVRTEYNFNKFYF	TRBV7-9	TRBJ2-1	CASSLAGDEQFF	KSKRTPMGF
1800	TRAV1-2	TRAJ17	CAVRVALIKAAGNKLTF	TRBV4-2	TRBJ2-3	CASSQGASGRATDTQYF	KSKRTPMGF
1802	TRAV26-2	TRAJ32	CILKINGATNKLIF	TRBV2	TRBJ2-7	CASKIGTGELYEQYF	KSKRTPMGF
1803	TRAV26-2	TRAJ28	CILTTGAGSYQLTF	TRBV2	TRBJ2-7	CASSEATGELYEQYF	KSKRTPMGF
1804	TRAV27	TRAJ6	CAGGGSYIPTF	TRBV7-8	TRBJ1-1	CASSLGATWTSNTEAFF	KSKRTPMGF
1805	TRAV30	TRAJ21	CGTETNFNKFYF	TRBV11-2	TRBJ2-3	CASSLSGTSGTGSTDTQYF	KSKRTPMGF
1806	TRAV25	TRAJ20	CAGPVYDYKLSF	TRBV7-8	TRBJ2-7	CASSLSGTGDYEQYF	KSKRTPMGF
1807	TRAV35	TRAJ23	CAGQTIYNQGGKLIF	TRBV29-1	TRBJ2-7	CSVEGLAGGPHSYEQYF	KSKRTPMGF
1808	TRAV26-2	TRAJ40	CIFTSGTYKYIF	TRBV2	TRBJ1-2	CASSEGTGELYGYTF	KSKRTPMGF
1809	TRAV13-2	TRAJ24	CAETPSTDSWGKSQF	TRBV19	TRBJ2-1	CASSMQTSGSAYNEQFF	KSKRTPMGF
1810	TRAV38-1	TRAJ43	CAFMKFVGDNDMRF	TRBV7-9	TRBJ1-2	CASSLVDNYGYTF	KSKRTPMGF
1811	TRAV24	TRAJ9	CAMYTGGFKTIF	TRBV27	TRBJ2-7	CASSQTETSYEQYF	KSKRTPMGF
1812	TRAV26-2	TRAJ29	CILRDTSGNTPLVF	TRBV2	TRBJ2-7	CASSEMTGELYEQYF	KSKRTPMGF
1813	TRAV34	TRAJ12	CGADGGDSSYKLIF	TRBV7-9	TRBJ2-1	CASSLAGDEQFF	KSKRTPMGF
1816	TRAV34	TRAJ33	CGGVPVDSNYQLIW	TRBV6-5	TRBJ1-1	CASIADRGLNTEAFF	KSKRTPMGF
1818	TRAV4	TRAJ8	CLARQEDVNTGFQKLVF	TRBV6-1	TRBJ2-7	CASSEIMGDLYEQYF	KSKRTPMGF
1821	TRAV13-2	TRAJ20	CAENIGDYKLSF	TRBV7-8	TRBJ1-5	CASSLGTGTGHEPQHF	KSKRTPMGF
1822	TRAV41	TRAJ45	CAVGGGADGLTF	TRBV7-7	TRBJ2-2	CASSLDRQGFGELFF	KSKRTPMGF
1823	TRAV9-2	TRAJ52	CALSPGGTSYGKLTF	TRBV7-9	TRBJ2-7	CASSLGGNEQYF	KSKRTPMGF
1825	TRAV21	TRAJ37	CAVRPGSSNTGKLIF	TRBV4-1	TRBJ1-2	CASSHTTGDDYGYTF	KSKRTPMGF
1828	TRAV5	TRAJ12	CAESPLDSSYKLIF	TRBV7-9	TRBJ1-1	CASSLAGEFRDKAFF	KSKRTPMGF
1829	TRAV34	TRAJ44	CGEGASKLTF	TRBV7-8	TRBJ1-5	CASSRGTGYSNQPQHF	KSKRTPMGF
1830	TRAV34	TRAJ33	CGGVPGDSNNQLIW	TRBV6-5	TRBJ1-1	CASIADRGLNTEAFF	KSKRTPMGF
1833	TRAV34	TRAJ33	CGGVPVDSNYQLIW	TRBV7-3	TRBJ2-2	CASSPGANTGELFF	KSKRTPMGF
1834	TRAV30	TRAJ7	CGTEDGNNRLAF	TRBV7-8	TRBJ2-1	CASSLVSLGIDNEQFF	KSKRTPMGF
1835	TRAV25	TRAJ17	CARIKDAGNKLTF	TRBV12-3	TRBJ2-5	CASSYPGQQETQYF	KSKRTPMGF
1836	TRAV8-3	TRAJ54	CAVGVSQGAQKLVF	TRBV4-3	TRBJ2-1	CASSPDSTSGYSREQFF	KSKRTPMGF
1837	TRAV17	TRAJ26	CATDALYGQNFVF	TRBV7-3	TRBJ2-1	CASSPLKTGAEGEQFF	KSKRTPMGF
1839	TRAV17	TRAJ12	CATDGGDSSYKLIF	TRBV7-9	TRBJ2-1	CASSLGGNEQFF	KSKRTPMGF
1840	TRAV29DV5	TRAJ39	CAARGNNAGNMLTF	TRBV12-3	TRBJ2-5	CASSYPGQQETQYF	KSKRTPMGF
1841	TRAV17	TRAJ39	CATDVVHNAGNMLTF	TRBV5-1	TRBJ2-7	CASSLVQNSYEQYF	KSKRTPMGF
1842	TRAV4	TRAJ42	CLVGEANGGSQGNLIF	TRBV9	TRBJ1-5	CAILGGGAVRDQPQHF	KSKRTPMGF
1843	TRAV23DV6	TRAJ29	CAAHSGNTPLVF	TRBV27	TRBJ2-7	CASSQTETSYEQYF	KSKRTPMGF
1844	TRAV29DV5	TRAJ39	CAASGNNAGNMLTF	TRBV12-3	TRBJ2-5	CASSYPGQQETQYF	KSKRTPMGF
1845	TRAV17	TRAJ12	CATDGGDSSYKLIF	TRBV11-1	TRBJ2-1	CASSLGGNEQFF	KSKRTPMGF
1846	TRAV4	TRAJ4	CLVGPLSGGYNKLIF	TRBV4-3	TRBJ2-5	CASSQTGADQETQYF	KSKRTPMGF
1848	TRAV12-2	TRAJ20	CAVSRSNDYKLSF	TRBV7-9	TRBJ2-1	CASSLAGNEQFF	KSKRTPMGF
1849	TRAV21	TRAJ29	CAVSSSGNTPLVF	TRBV3-1	TRBJ2-5	CASSQDLGEETQYF	KSKRTPMGF
1850	TRAV41	TRAJ49	CAVSSTGNQFYF	TRBV7-9	TRBJ2-7	CASSLEAGGFFEQYF	KSKRTPMGF
1851	TRAV21	TRAJ18	CAVTADRGSTLGRLYF	TRBV4-1	TRBJ2-5	CASSQEEVMGETQYF	KSKRTPMGF
1852	TRAV21	TRAJ18	CAVTADRGSTLGRLYF	TRBV4-2	TRBJ2-5	CASSQEEVMGETQYF	KSKRTPMGF
1853	TRAV30	TRAJ7	CGTEDGNNRLVF	TRBV7-8	TRBJ2-1	CASSLVSLGIDNEQFF	KSKRTPMGF
1854	TRAV38-2DV8	TRAJ43	CAVVGYNNNDMRF	TRBV7-8	TRBJ2-7	CASSLEGLAGYEQYF	KSKRTPMGF
1855	TRAV38-2DV8	TRAJ57	CAYRMGGGSEKLVF	TRBV3-1	TRBJ2-7	CASSPIPSGSYEQYF	KSKRTPMGF
1856	TRAV5	TRAJ32	CAESPDGGATNKLIF	TRBV18	TRBJ2-7	CASSPPGSRSSYEQYF	KSKRTPMGF
1857	TRAV21	TRAJ12	CAVMSMDSSYKLIF	TRBV7-8	TRBJ1-5	CASSLGTGLEDQPQHF	KSKRTPMGF
1859	TRAV34	TRAJ33	CGGVPGDSNYQLIW	TRBV6-5	TRBJ1-1	CASIADRGLNTEAFF	KSKRTPMGF
1860	TRAV21	TRAJ37	CAVQPTSNTGKLIF	TRBV4-1	TRBJ2-7	CASSHTTGADEQYF	KSKRTPMGF
1861	TRAV8-2	TRAJ37	CVVSDLSGNTGKLIF	TRBV4-3	TRBJ2-3	CASSADRGDTDTQYF	KSKRTPMGF
1865	TRAV29DV5	TRAJ39	CAARGKNAGNMLTF	TRBV12-3	TRBJ2-5	CASSYPGQQETQYF	KSKRTPMGF
1866	TRAV17	TRAJ12	CATDDGDSSYKLIF	TRBV7-9	TRBJ2-1	CASSQGGNEQFF	KSKRTPMGF
1867	TRAV29DV5	TRAJ39	CAASGNNAGNMLTF	TRBV12-4	TRBJ2-5	CASSYPGQQETQYF	KSKRTPMGF
1869	TRAV4	TRAJ42	CLVGEANGGSQGNLIF	TRBV7-8	TRBJ2-7	CASSLEEGYSYEQYF	KSKRTPMGF
1870	TRAV29DV5	TRAJ45	CAAIPGSGGGADGLTF	TRBV2	TRBJ2-3	CASSTKGGDTQYF	KSKRTPMGF
1874	TRAV29DV5	TRAJ39	CAASGNDAGNMLTF	TRBV12-3	TRBJ2-5	CASSYPGQQETQYF	KSKRTPMGF
1876	TRAV1-2	TRAJ20	CAVESDYKLSF	TRBV4-3	TRBJ2-2	CASSQESGLAVNTGELFF	KSKRTPMGF
1877	TRAV8-4	TRAJ40	CAVSPTSGTYKYIF	TRBV11-2	TRBJ2-1	CASSLASGTPLDEQFF	KSKRTPMGF
1878	TRAV4	TRAJ4	CLVGPLSGGYNKLIF	TRBV4-2	TRBJ2-5	CASSQTGADQETQYF	KSKRTPMGF
1880	TRAV8-3	TRAJ40	CAVGASGTYKYIF	TRBV7-8	TRBJ1-5	CASSLGTGFSNQPQHF	KSKRTPMGF
1881	TRAV8-3	TRAJ22	CAVGEDSQLTF	TRBV4-3	TRBJ2-1	CASSQDSTSGYSREQFF	KSKRTPMGF
1883	TRAV12-2	TRAJ7	CAVKGYGNNRLAF	TRBV24-1	TRBJ2-3	CATSEAGDPDTQYF	KSKRTPMGF
1884	TRAV20	TRAJ17	CAVLPIIKAAGNKLTF	TRBV11-2	TRBJ2-3	CASSLTQGGYTDTQYF	KSKRTPMGF
1886	TRAV12-2	TRAJ24	CAVNGSWGKLQF	TRBV4-1	TRBJ2-2	CASSQGDSGDNTGELFF	KSKRTPMGF
1887	TRAV12-2	TRAJ48	CAVNIDFGNEKLTF	TRBV7-9	TRBJ2-7	CASSSYSGTASYEQYF	KSKRTPMGF
1888	TRAV12-2	TRAJ29	CAVNTDSGNTPLVF	TRBV11-2	TRBJ2-3	CASSLTQGGYTDTQYF	KSKRTPMGF
1889	TRAV4	TRAJ29	CLVGDLGNTPLVF	TRBV4-2	TRBJ2-3	CASSQSSGDTQYF	KSKRTPMGF
1890	TRAV12-1	TRAJ26	CVVNPHYGQNFVF	TRBV5-1	TRBJ1-1	CASNDGTLNTEAFF	KSKRTPMGF
1894	TRAV8-2	TRAJ37	CVVSDLSGNTGKLIF	TRBV4-2	TRBJ2-3	CASSADRGDTDTQYF	KSKRTPMGF
1898	TRAV27	TRAJ42	WGDRKTRNSYF	TRBV7-8	TRBJ1-1	CASSLGATWTSNTEAFF	KSKRTPMGF
1899	TRAV1-2	TRAJ20	CAVESDYKLSF	TRBV4-2	TRBJ2-2	CASSQESGLAVNTGELFF	KSKRTPMGF
1900	TRAV13-1	TRAJ45	CAASWSGGGADGLTF	TRBV7-6	TRBJ2-1	CASSPTPTDHYNEQFF	KSKRTPMGF
1901	TRAV8-3	TRAJ34	CAVGAPDKLIF	TRBV4-3	TRBJ2-2	CASSQDRTSGRTRELFF	KSKRTPMGF
1902	TRAV8-3	TRAJ34	CAVGAPDKLIF	TRBV4-2	TRBJ2-2	CASSQDRTSGRTRELFF	KSKRTPMGF
1903	TRAV13-1	TRAJ8	CAAFLPMNTGFQKLTF	TRBV2	TRBJ1-4	CASMITTGPEKLFF	KSKRTPMGF
1904	TRAV29DV5	TRAJ42	CAASAGGSQGNLIF	TRBV3-1	TRBJ2-5	CASSQDLGEETQYF	KSKRTPMGF
1905	TRAV19	TRAJ24	CALSEVTDSWGKLQF	TRBV12-3	TRBJ2-1	CASSFQYNEQFF	KSKRTPMGF
1906	TRAV29DV5	TRAJ39	CAASGNNAGNMLTF	TRBV12-3	TRBJ2-3	CASSLAGGDGGSTDTQYF	KSKRTPMGF
1907	TRAV29DV5	TRAJ39	CSARIGDNNAGNMLTF	TRBV4-3	TRBJ2-3	CASSPDRGDTDTQYF	KSKRTPMGF
1911	TRAV19	TRAJ24	CALSEVTDSWGKLQF	TRBV12-3	TRBJ2-1	CASSHQYNEQFF	KSKRTPMGF
1912	TRAV12-2	TRAJ12	CAADLGDSSYKLIF	TRBV7-9	TRBJ2-1	CASSQGGNEQFF	KSKRTPMGF
1913	TRAV38-2DV8	TRAJ49	CAYETGNQFYF	TRBV11-2	TRBJ1-1	CASSFPVTAITGNTEAFF	GPRLGVRAT
1914	TRAV3	TRAJ26	CAVRAYGQNFVF	TRBV4-3	TRBJ2-3	CASSQTPPGQGTDTQYF	GPRLGVRAT
1915	TRAV4	TRAJ23	CLVGDPIYNQGGKLIF	TRBV19	TRBJ1-2	CASSIQGSHYGYTF	GPRLGVRAT
1916	TRAV38-2DV8	TRAJ34	CASNTDKLIF	TRBV15	TRBJ2-3	CATSRAYQDTQYF	GPRLGVRAT
1917	TRAV8-4	TRAJ17	CAVSDPYSKAAGNKLTF	TRBV5-8	TRBJ2-1	CASSLGRGVGTEQFF	GPRLGVRAT
1918	TRAV17	TRAJ44	CASTGTASKLTF	TRBV9	TRBJ2-3	CASSVGTSDTDTQYF	GPRLGVRAT
1919	TRAV17	TRAJ34	CATDVSYNTDKLIF	TRBV11-2	TRBJ1-1	CASSFPVTAITGNTEAFF	GPRLGVRAT
1920	TRAV3	TRAJ28	CAVRWGAGSYQLTF	TRBV11-2	TRBJ1-1	CASSFPVTAITGNTEAFF	GPRLGVRAT
1921	TRAV17	TRAJ34	CATASYNTDKLIF	TRBV9	TRBJ2-3	CASSVAPTGDTDTQYF	GPRLGVRAT
1922	TRAV25	TRAJ37	CAGFPPGKLIF	TRBV12-3	TRBJ2-1	CASSPVAGVRDEQFF	GPRLGVRAT
1923	TRAV12-3	TRAJ52	CAMTPGGTSYGKLTF	TRBV20-1	TRBJ2-7	CSARFLRQGSTYEQYF	GPRLGVRAT
1924	TRAV5	TRAJ4	CAVLPRLSGGYNKLIF	TRBV6-2	TRBJ2-1	CASSYLGQGSFNEQFF	GPRLGVRAT
1925	TRAV17	TRAJ34	CATAGYNTDKLIF	TRBV9	TRBJ2-3	CASSVDRAGPDTDTQYF	GPRLGVRAT
1927	TRAV25	TRAJ26	CAGWPLYGQNFVF	TRBV27	TRBJ1-5	CASSSGTGGFNQPQHF	GPRLGVRAT
1928	TRAV10	TRAJ9	CVVSGGGGFKTIF	TRBV12-3	TRBJ2-3	CASILASYTDTQYF	GPRLGVRAT
1929	TRAV4	TRAJ49	CLVGANTGNQFYF	TRBV19	TRBJ1-6	CASRSHPRGGSPLHF	GPRLGVRAT
1930	TRAV4	TRAJ23	CLVGAPIYNQGGKLIF	TRBV19	TRBJ1-2	CASSIQGSHYGYTF	GPRLGVRAT
1931	TRAV8-4	TRAJ17	CAVSDPYSKAAGNKLTF	TRBV11-1	TRBJ1-2	CASRGTHYGYTF	GPRLGVRAT
1932	TRAV1-2	TRAJ6	CAVLSSGGSYIPTF	TRBV28	TRBJ2-7	CASSKFRDSSYEQYF	GPRLGVRAT
1933	TRAV4	TRAJ17	CLVGDKAAGNKLTF	TRBV5-8	TRBJ2-1	CASSLGRGVGTEQFF	GPRLGVRAT
1934	TRAV19	TRAJ40	CALSATSGTYKYIF	TRBV4-3	TRBJ2-3	CASSQDLSLTWDTQYF	GPRLGVRAT
1935	TRAV10	TRAJ39	CVVAHAGNMLTF	TRBV12-3	TRBJ1-5	CASSPGGPVEPQHF	GPRLGVRAT
1936	TRAV12-2	TRAJ32	CAVNADYGGATNKLIF	TRBV27	TRBJ1-1	CASSPPQFTEAFF	GPRLGVRAT
1937	TRAV13-1	TRAJ6	CAASIRTGGSYIPTF	TRBV28	TRBJ2-7	CASSKFRDSSYEQYF	GPRLGVRAT
1938	TRAV17	TRAJ34	CATDVSYNTDKLIF	TRBV27	TRBJ2-1	CASSPTSGGYNEQFF	GPRLGVRAT
1939	TRAV8-1	TRAJ9	CAVTGGFKTIF	TRBV11-2	TRBJ2-1	CASSLYNEQFF	GPRLGVRAT
1940	TRAV8-6	TRAJ4	CAVTLSGGYNKLIF	TRBV6-1	TRBJ2-3	CASRGQGPVRDTQYF	GPRLGVRAT
1941	TRAV12-3	TRAJ52	CAMSAGGTSYGKLTF	TRBV25-1	TRBJ2-7	CASSEYKQGVTYEQYF	GPRLGVRAT
1942	TRAV26-1	TRAJ20	CIVRGFNDYKLSF	TRBV7-9	TRBJ1-1	CASSLPHNTEAFF	GPRLGVRAT
1943	TRAV12-3	TRAJ52	CAMSSGGTSYGKLTF	TRBV25-1	TRBJ2-7	CASSEFGQGVTYEQYF	GPRLGVRAT
1944	TRAV8-4	TRAJ34	CAVSSRDDKLIF	TRBV7-9	TRBJ1-4	CASSSPGEYEKLFF	GPRLGVRAT
1945	TRAV26-1	TRAJ50	CIVRVAVKTSYDKVIF	TRBV7-9	TRBJ2-3	CASISLISTKGRKDTQYF	GPRLGVRAT
1947	TRAV19	TRAJ5	CALSEVYTGRRALTF	TRBV28	TRBJ2-3	CASSHDKITDTQYF	GPRLGVRAT
1948	TRAV4	TRAJ4	CLVGAQHSGGYNKLIF	TRBV11-2	TRBJ1-1	CASSFPVTAITGNTEAFF	GPRLGVRAT
1949	TRAV41	TRAJ30	CAAVVRGDKIIF	TRBV12-3	TRBJ1-5	CASSLTSTRQPQHF	GPRLGVRAT
1951	TRAV38-2DV8	TRAJ48	CADFGNEKLTF	TRBV20-1	TRBJ2-5	CSAREWAWEETQYF	GPRLGVRAT
1952	TRAV38-1	TRAJ40	CAYTSGTYKYIF	TRBV27	TRBJ2-3	CASSLSDSVVGTDTQYF	GPRLGVRAT
1953	TRAV8-4	TRAJ6	CAARRETGGSYIPTF	TRBV9	TRBJ2-3	CASSVARDRASTDTQYF	GPRLGVRAT
1954	TRAV4	TRAJ49	CLVGANTGNQFYF	TRBV11-2	TRBJ2-1	CASSLAGVPNEQFF	GPRLGVRAT
1956	TRAV8-6	TRAJ6	CAVTPRSYIPTF	TRBV28	TRBJ2-2	CASSLGQGFTGELFF	GPRLGVRAT
1958	TRAV25	TRAJ24	CSLSGGSRGKLQF	TRBV2	TRBJ2-5	CASRAGGGVETQYF	RAQAPPPSW
1959	TRAV25	TRAJ24	CSFRGDSRGKLQF	TRBV2	TRBJ2-5	CASKAGGGVETQYF	RAQAPPPSW
1960	TRAV25	TRAJ24	CSFRGESRGKLQF	TRBV2	TRBJ2-5	CASRAGGGVETQYF	RAQAPPPSW
1962	TRAV25	TRAJ42	CSVRGDSWGKLQF	TRBV2	TRBJ2-5	CASKAGGGVETQYF	RAQAPPPSW
1967	TRAV25	TRAJ24	CSFRGDSRGKLQF	TRBV2	TRBJ2-5	CASRAGGGVETQYF	RAQAPPPSW
1968	TRAV25	TRAJ24	CSFRGGSRGKLLF	TRBV2	TRBJ2-5	CASKAGGGVETQYF	RAQAPPPSW
1969	TRAV25	TRAJ24	CSFSGGSRGKLQF	TRBV2	TRBJ2-5	CASKAGGGVETQYF	RAQAPPPSW
1972	TRAV10	TRAJ39	CVRITHMDAGYLLTF	TRBV27	TRBJ2-3	CASSFPGQGNTQYF	RAQAPPPSW
1973	TRAV10	TRAJ39	CVRITHTNAGNQLTW	TRBV27	TRBJ2-3	CASSFPGQGNTQYF	RAQAPPPSW
1974	TRAV25	TRAJ24	CSVRGDSRGKLQF	TRBV2	TRBJ2-5	CASRAGGGVETQYF	RAQAPPPSW
1976	TRAV25	TRAJ24	CSVSGGSRGKLQF	TRBV2	TRBJ2-5	CASKAGGGVETQYF	RAQAPPPSW
1978	TRAV10	TRAJ39	CVYMSPHTDAGNLLTW	TRBV27	TRBJ2-3	CASSFPGQGNTQYF	RAQAPPPSW
1990	TRAV6	TRAJ27	CDLGRPNAGKSTF	TRBV24-1	TRBJ2-3	CATSDSPTDTQYF	RAQAPPPSW
1992	TRAV35	TRAJ33	CAALHLMDSNYQLIW	TRBV27	TRBJ2-3	CASSFPGQGNTQYF	RAQAPPPSW
1999	TRAV38-2DV8	TRAJ39	CAYRSPPTNAGNMLTF	TRBV27	TRBJ2-3	CASSFPGQGNTQYF	RAQAPPPSW
2000	TRAV38-2DV8	TRAJ39	CAHRSLPTNAGNMFTF	TRBV27	TRBJ2-3	CASSFPGQGNTQYF	RAQAPPPSW
2001	TRAV38-2DV8	TRAJ39	CAHRSPQTNAGNQLTW	TRBV27	TRBJ2-3	CASSFPGQGNTQYF	RAQAPPPSW
2002	TRAV19	TRAJ15	CALIINQAGSALIF	TRBV4-1	TRBJ2-7	CASSSSLVVEQYF	RAQAPPPSW
2003	TRAV19	TRAJ15	CALILNQAGTALIF	TRBV4-1	TRBJ2-7	CASSSSLVVEQYF	RAQAPPPSW
2007	TRAV35	TRAJ33	CAAVHLNEYNYQLIW	TRBV27	TRBJ2-3	CASSFPGQGNTQYF	RAQAPPPSW
2008	TRAV17	TRAJ21	CARKIKRQQIQF	TRBV7-9	TRBJ1-5	CASSHSGGSGGQPQHF	RAQAPPPSW
2009	TRAV17	TRAJ57	CATAVQGGSEKLVF	TRBV10-3	TRBJ1-1	CAISVSVVRDSEAFF	RAQAPPPSW
2010	TRAV17	TRAJ21	CATDDPYNFNKFYF	TRBV7-9	TRBJ1-5	CASSHSGGSGGQPQHF	RAQAPPPSW
2012	TRAV27	TRAJ24	CAGESKTTDSWGKLQF	TRBV5-8	TRBJ2-3	CASSLYDRITDTQYF	RAQAPPPSW
2013	TRAV1-1	TRAJ24	CAVRADSWGKLQF	TRBV2	TRBJ2-5	CASKAGGGVETQYF	RAQAPPPSW
2014	TRAV1-1	TRAJ24	CAVRADSWGKLQF	TRBV2	TRBJ2-5	CASRAGGGVETQYF	RAQAPPPSW
2016	TRAV1-1	TRAJ24	CAVRGDSRGKLQF	TRBV2	TRBJ2-5	CASRAGGGVETQYF	RAQAPPPSW
2017	TRAV1-1	TRAJ24	CAVRGDSWGKLQF	TRBV2	TRBJ2-5	CASRAGGGVETQYF	RAQAPPPSW
2018	TRAV10	TRAJ39	CVYRSPHTNAGNMLTF	TRBV27	TRBJ2-3	CASSFPGQGNTQYF	RAQAPPPSW
2019	TRAV10	TRAJ39	CVYRSPHTNAGNQFTW	TRBV27	TRBJ2-3	CASSFPGQGNTQYF	RAQAPPPSW
2020	TRAV38-2DV8	TRAJ39	CAYRSLPTNAGNMLTF	TRBV27	TRBJ2-3	CASSFPGQGNTQYF	RAQAPPPSW
2024	TRAV38-2DV8	TRAJ39	CAYRSPHTNAGNLLTW	TRBV27	TRBJ2-3	CASSFPGQGNTQYF	RAQAPPPSW
2025	TRAV38-2DV8	TRAJ39	CAYRSPHTNAGNMLTF	TRBV27	TRBJ2-3	CASSFPGQGNTQYF	RAQAPPPSW
2027	TRAV26-2	TRAJ52	CILPLVHAGGTSYGKLTF	TRBV9	TRBJ1-2	CASSVASGQLYGYTF	RLGPVQNEV
2033	TRAV9-2	TRAJ10	CALSLAARLTGGGNKLTF	TRBV6-1	TRBJ1-1	CASRTPTRNTEAFF	RLGPVQNEV
2034	TRAV9-2	TRAJ10	CALSLAARLTGGGNKLTF	TRBV2	TRBJ1-6	CASRVGQNYNSPLHF	RLGPVQNEV
2035	TRAV9-2	TRAJ10	CALSSAARLTGGGNKLTF	TRBV6-1	TRBJ1-1	CASRTPTRNTEAFF	RLGPVQNEV
2036	TRAV10	TRAJ10	CVLSSGARLTGGGNKLTF	TRBV6-1	TRBJ1-1	CASRTPTRNTEAFF	RLGPVQNEV
2037	TRAV6	TRAJ11	CSLLTNSGYSTLTF	TRBV27	TRBJ1-4	CASSPLAGHLNEKLFF	RLGPVQNEV
2040	TRAV38-1	TRAJ33	CAFSDSNYQLIW	TRBV4-2	TRBJ2-1	CASSQGPLANLYNEQFF	RLGPVQNEV
2042	TRAV9-2	TRAJ10	CALSSGARLTGGGNKLTF	TRBV6-1	TRBJ1-1	CASRTPTRNTEAFF	RLGPVQNEV
2043	TRAV26-2	TRAJ52	CILPLVHAGGTSYGKLTF	TRBV9	TRBJ1-2	CASSVASGKLYGYTF	RLGPVQNEV
2046	TRAV8-6	TRAJ20	CAVSDEGDYKLSF	TRBV27	TRBJ1-4	CASSPLAGHLNEKLFF	RLGPVQNEV
2051	TRAV41	TRAJ34	CAVRFSPVGRNTDKLIF	TRBV27	TRBJ2-7	CASSPGTGGPFSEQYF	GPRLGVRAT
2052	TRAV8-3	TRAJ54	CAAGAAQGAQKLVF	TRBV7-9	TRBJ1-5	CASSLVTGNQPQHF	GPRLGVRAT
2053	TRAV26-1	TRAJ20	CIVRVFNDYKLSF	TRBV7-9	TRBJ1-5	CASSLVTGNQPQHF	GPRLGVRAT
2054	TRAV8-4	TRAJ8	CAVSNTGFQKLVF	TRBV5-1	TRBJ1-4	CASSEGDRGLANEKLFF	GPRLGVRAT
2055	TRAV14DV4	TRAJ43	CAMREGLDDMRF	TRBV12-4	TRBJ2-5	CASSLGRAGYGETQYF	HYPYRLWHY
2056	TRAV14DV4	TRAJ11	CAMSSGYSTLTF	TRBV12-4	TRBJ2-5	CASSLGRAGYGETQYF	HYPYRLWHY
2057	TRAV38-2DV8	TRAJ49	CAFETGNQFYF	TRBV12-4	TRBJ2-5	CASSLGRAGYGETQYF	HYPYRLWHY
2058	TRAV14DV4	TRAJ43	CAMREGLDDMRF	TRBV12-3	TRBJ2-5	CASSLGRAGYGETQYF	HYPYRLWHY
2059	TRAV12-2	TRAJ28	CAVNRAGSYQLTF	TRBV12-4	TRBJ2-5	CASSLGRAGYGETQYF	HYPYRLWHY
2060	TRAV14DV4	TRAJ30	CAMSPRDDKIIF	TRBV9	TRBJ2-2	CASSSQGGGTGELFF	HPVTKYIM
2061	TRAV1-2	TRAJ29	CAVRPLRNTPLVF	TRBV20-1	TRBJ1-2	CSARDRAGQGADGYTF	HPVTKYIM
2063	TRAV12-2	TRAJ29	CAVLPSGNTPLVF	TRBV7-8	TRBJ2-5	CASRGRETQYF	HPVTKYIM
2065	TRAV29DV5	TRAJ42	CAASARYGGSQGNLIF	TRBV27	TRBJ1-6	CASSGQGYNSPLHF	HPVTKYIM
2066	TRAV8-6	TRAJ43	CAVSDRTNNDMRF	TRBV11-3	TRBJ2-3	CASSPRGRGDTQYF	HPVTKYIM
2067	TRAV14DV4	TRAJ31	CAMRERLNNARLMF	TRBV3-1	TRBJ1-1	CASSSPGQALGTEAFF	HPVTKYIM
2068	TRAV25	TRAJ21	CAGSIYNFNKFYF	TRBV3-1	TRBJ2-5	CASSRQVGRGEETQYF	HPVTKYIM
2069	TRAV8-6	TRAJ12	CAVSPMDSSYKLIF	TRBV9	TRBJ1-1	CASSVGRGPATEAFF	HPVTKYIM
2070	TRAV14DV4	TRAJ11	CAMSSGYSTLTF	TRBV29-1	TRBJ1-1	CSVSGGRESTEAFF	HPVTKYIM
2071	TRAV8-6	TRAJ12	CAVSGMDSSYKLIF	TRBV9	TRBJ1-1	CASSVGRGPADTEAFF	HPVTKYIM
2072	TRAV13-1	TRAJ15	CAATASRAGTALIF	TRBV14	TRBJ2-7	CASSQAGGEDEQYF	HPVTKYIM
2073	TRAV21	TRAJ11	CAVTGYSTLTF	TRBV6-2	TRBJ1-1	CASSPPTERRSEAFF	HPVTKYIM
2074	TRAV9-2	TRAJ54	CALSAEGGAQKLVF	TRBV9	TRBJ2-1	CASSPPRGEQFF	HPVTKYIM
2075	TRAV9-2	TRAJ42	CALSDRENYGGSQGNLIF	TRBV9	TRBJ2-7	CASSVGWGGTYEQYF	HPVTKYIM
2076	TRAV14DV4	TRAJ36	CAMREGRGTGANNLFF	TRBV5-1	TRBJ1-1	CASSLVAEPSLNTEAFF	HPVTKYIM
2077	TRAV26-2	TRAJ30	CILANRDDKIIF	TRBV5-1	TRBJ1-1	CASSFRAGGTEAFF	HPVTKYIM
2078	TRAV14DV4	TRAJ20	CAMREGRSDYKLSF	TRBV9	TRBJ1-5	CASSAAGRINQPQHF	HPVTKYIM
2079	TRAV13-1	TRAJ15	CAATASRAGTALIF	TRBV5-1	TRBJ2-3	CASSLEGQGGTDTQYF	HPVTKYIM
2080	TRAV26-2	TRAJ18	CILRPREDRGSTLGRLYF	TRBV29-1	TRBJ2-1	CSVRQGARDNEQFF	HPVTKYIM
2081	TRAV26-2	TRAJ53	CILKNSGGSNYKLTF	TRBV29-1	TRBJ2-5	CSVSPGLRQETQYF	HPVTKYIM
2082	TRAV27	TRAJ21	CAGSKYNFNKFYF	TRBV3-1	TRBJ1-4	CASSQDQRGEKLFF	HPVTKYIM
2083	TRAV14DV4	TRAJ30	CAMSPRDDKIIF	TRBV9	TRBJ2-2	CASSTQGGGTGELFF	HPVTKYIM
2084	TRAV12-3	TRAJ13	CAIWGEGYQKVTF	TRBV7-8	TRBJ2-1	CASSLGIPQREPYNEQFF	HPVTKYIM
2086	TRAV8-1	TRAJ30	CAVIAMNRDDKIIF	TRBV6-2	TRBJ2-3	CASRPGPATSADYTDTQYF	HPVTKYIM
2087	TRAV12-1	TRAJ23	CVVSEERYNQGGKLIF	TRBV5-6	TRBJ2-6	CASSPLVSGSGANVLTF	HPVTKYIM
2089	TRAV14DV4	TRAJ30	CAMSPRDDKIIF	TRBV9	TRBJ2-2	CASSGQGGGTGELFF	HPVTKYIM
2090	TRAV8-6	TRAJ12	CAVSVMDSSYKLIF	TRBV9	TRBJ1-1	CASSVGRGPATEAFF	HPVTKYIM
2091	TRAV12-1	TRAJ30	CVALMNRDDKIIF	TRBV30	TRBJ1-4	CAWSNIPRGEKLFF	HPVTKYIM
2092	TRAV9-2	TRAJ43	CALSDREDHNDMRF	TRBV9	TRBJ2-7	CASSPQGGGSYEQYF	HPVTKYIM
2093	TRAV12-1	TRAJ30	CVVLMNRDDKIIF	TRBV7-9	TRBJ2-7	CASSLGAGRGYEQYF	HPVTKYIM
2094	TRAV21	TRAJ20	CAVNGYKLSF	TRBV7-3	TRBJ2-1	CASSLMAPERYNEQFF	HPVTKYIM
2095	TRAV27	TRAJ21	CAGAVWNFNKFYF	TRBV3-1	TRBJ1-2	CASSPRGRGEDGYTF	HPVTKYIM
2096	TRAV29DV5	TRAJ22	CAASVIPSGSARQLTF	TRBV3-1	TRBJ1-5	CASSPTGRGQPQHF	HPVTKYIM
2097	TRAV13-1	TRAJ10	CAASKVTGGGNKLTF	TRBV7-6	TRBJ2-1	CASSVADRGDEQFF	HPVTKYIM
2098	TRAV14DV4	TRAJ23	CAMRERDNQGGKLIF	TRBV4-1	TRBJ1-5	CASSQDRVGIQPQHF	HPVTKYIM
2099	TRAV14DV4	TRAJ21	CAMRPRMDFNKFYF	TRBV4-1	TRBJ2-1	CASTRERSGNDEQFF	HPVTKYIM
2101	TRAV12-3	TRAJ13	CAFLPGGGYQKVTF	TRBV5-4	TRBJ1-3	CASSPEGGRTGNTIYF	HPVTKYIM
2103	TRAV8-6	TRAJ43	CAVSDRTNNDMRF	TRBV11-3	TRBJ2-5	CASSSRGRGETQYF	HPVTKYIM
2104	TRAV14DV4	TRAJ54	CAMREGLRGAQKLVF	TRBV12-4	TRBJ2-3	CASGGRAGTDTQYF	HPVTKYIM
2105	TRAV26-2	TRAJ53	CILKNSGGSNYKLTF	TRBV29-1	TRBJ1-4	CSVASGLRNEKLFF	HPVTKYIM
2106	TRAV12-1	TRAJ44	CVVITGTASKLTF	TRBV7-8	TRBJ2-1	CASSLGIPQREPYNEQFF	HPVTKYIM
2107	TRAV12-1	TRAJ30	CVVLMNRDDKIIF	TRBV7-9	TRBJ2-7	CASSLGAGLGYEQYF	HPVTKYIM
2109	TRAV12-1	TRAJ30	CVALMNRDDKIIF	TRBV9	TRBJ2-7	CASSVGDGSPWKYF	HPVTKYIM
2110	TRAV29DV5	TRAJ29	CAASADPKAGNTPLVF	TRBV27	TRBJ1-5	CASGPLRGGNQPQHF	HPVTKYIM
2111	TRAV8-2	TRAJ44	CVVSETGTASKLTF	TRBV3-1	TRBJ2-5	CASSQGGQSAWTQYF	HPVTKYIM
2112	TRAV12-2	TRAJ52	CAVNPPGAGGTSYGKLTF	TRBV6-4	TRBJ2-5	CASSDSTSDWETQYF	HPVTKYIM
2113	TRAV12-2	TRAJ29	CAVINSGNTPLVF	TRBV7-8	TRBJ2-2	CAPREINTGELFF	HPVTKYIM
2114	TRAV14DV4	TRAJ30	CAMSPRDDKIIF	TRBV9	TRBJ2-2	CASSPQGGGTGELFF	HPVTKYIM
2115	TRAV26-2	TRAJ40	CILRDRTSGTYKYIF	TRBV2	TRBJ1-1	CASSEGPLNTEAFF	HPVTKYIM
2116	TRAV12-2	TRAJ29	CAVSPSGNTPLVF	TRBV11-1	TRBJ1-2	CASRGTHYGYTF	HPVTKYIM
2117	TRAV13-1	TRAJ10	CAASKVTGGGNKLTF	TRBV7-6	TRBJ2-7	CASSLVDREGEQYF	HPVTKYIM
2118	TRAV12-1	TRAJ30	CVAKMNRDDKIIF	TRBV18	TRBJ2-7	CASSGGDGVTYEQYF	HPVTKYIM
2122	TRAV12-2	TRAJ52	CAVNPPGAGGTSYGKLTF	TRBV7-6	TRBJ1-4	CASSLGDRGTEKLFF	HPVTKYIM
2123	TRAV12-2	TRAJ29	CAVINSGNTPLVF	TRBV11-1	TRBJ2-2	CATRANTGELFF	HPVTKYIM
2124	TRAV14DV4	TRAJ49	CAMRERTGNQFYF	TRBV12-3	TRBJ2-2	CASSLGLAGALTGELFF	HPVTKYIM
2125	TRAV12-2	TRAJ42	CAHRGSQGNLIF	TRBV11-3	TRBJ1-4	CASSPLTGESMSEKLFF	ATDALMTGF
2126	TRAV38-2DV8	TRAJ42	CAYRSLYGGSQGNLIF	TRBV4-1	TRBJ1-5	CASSQEKNSNQPQHF	ATDALMTGF
2127	TRAV38-2DV8	TRAJ43	CAYRSLYNNNDMRF	TRBV2	TRBJ2-2	CASRDRGSNTGELFF	ATDALMTGF
2129	TRAV21	TRAJ42	CAVCEEGSQGNLIF	TRBV7-9	TRBJ2-7	CASSLEGQLYEQYF	ATDALMTGF
2130	TRAV8-4	TRAJ20	CAVTPGDYKLSF	TRBV24-1	TRBJ1-5	CATSDGTAGNQPQHF	ATDALMTGF
2131	TRAV21	TRAJ42	CAVRRRGSQGNLIF	TRBV7-9	TRBJ2-1	CASSLEGQLNEQFF	ATDALMTGF
2132	TRAV8-4	TRAJ47	CAVSEGGNKLVF	TRBV28	TRBJ2-7	CASSLSQGALYEQYF	ATDALMTGF
2133	TRAV12-1	TRAJ17	CVAGAAGNKLTF	TRBV29-1	TRBJ2-7	CSGSLWTGDSYEQYF	ATDALMTGF
2134	TRAV12-1	TRAJ30	CVVNVGLDDKIIF	TRBV19	TRBJ2-7	CASRPTGQLYEQYF	ATDALMTGF
2135	TRAV8-6	TRAJ9	CAVTEGGFKTIF	TRBV19	TRBJ1-5	CASSMGSIGNQPQHF	ATDALMTGF
2136	TRAV14DV4	TRAJ8	CAMREGLGFQKLVF	TRBV14	TRBJ2-5	CASSQGLLGSETQYF	ATDALMTGF
2137	TRAV21	TRAJ42	CAVSNGGSQGNLIF	TRBV7-9	TRBJ2-7	CASNLIGQLNEQYF	ATDALMTGF
2138	TRAV38-2DV8	TRAJ43	CAYRSLYNNNYMRF	TRBV2	TRBJ2-2	CASRDRGSNTGELFF	ATDALMTGF
2139	TRAV14DV4	TRAJ8	CAMREGQGFQKLVF	TRBV18	TRBJ1-5	CASSSPDRGDQPQHF	ATDALMTGF
2140	TRAV8-4	TRAJ42	CAVSLLNYGGSQGNLIF	TRBV9	TRBJ2-2	CASSENTANTGELFF	ATDALMTGF
2141	TRAV38-2DV8	TRAJ42	CAYRTPYGGSQGNLIF	TRBV20-1	TRBJ1-5	CSARDLSSSNQPQHF	ATDALMTGF
2142	TRAV35	TRAJ24	CAGLDDSWGKLQF	TRBV7-9	TRBJ2-1	CASSSLDSYNEQFF	ATDALMTGF
2143	TRAV12-1	TRAJ13	CVADSQNSGGYQKVTF	TRBV15	TRBJ2-7	CATSFTGTAYEQYF	ATDALMTGF
2144	TRAV24	TRAJ37	CAFTSNTGKLIF	TRBV5-1	TRBJ2-7	CASRGDTFYEQYF	ATDALMTGF
2145	TRAV13-2	TRAJ30	CAEKGGDDKIIF	TRBV10-3	TRBJ2-1	CAISESSSGNNEQFF	ATDALMTGF
2146	TRAV21	TRAJ42	CAVKDGGSQGNLIF	TRBV7-9	TRBJ2-7	CASSFDSQLYEQYF	ATDALMTGF
2147	TRAV12-1	TRAJ3	CVVNLLYSSASKIIF	TRBV12-4	TRBJ2-1	CASSLGGPGVYNEQFF	ATDALMTGF
2148	TRAV21	TRAJ21	CAVRRPQGDFNKFYF	TRBV27	TRBJ1-1	CASSTQGQLTEAFF	ATDALMTGF
2149	TRAV8-4	TRAJ20	CAVTGGDYKLSF	TRBV10-3	TRBJ2-1	CAISESSSGNNEQFF	ATDALMTGF
2150	TRAV21	TRAJ9	CAVRPTGGFKTIF	TRBV7-2	TRBJ2-7	CASSLVGQLDEQYF	ATDALMTGF
2153	TRAV12-1	TRAJ17	CVVGAAGNKLTF	TRBV29-1	TRBJ2-2	CSASGPTGGRDSGELFF	ATDALMTGF
2154	TRAV21	TRAJ42	CAVRVEGSQGNLIF	TRBV7-9	TRBJ2-1	CASSLEGQLNEQFF	ATDALMTGF
2155	TRAV21	TRAJ9	CAVRNTGGFKTIF	TRBV11-2	TRBJ2-3	CASSLSGQLDTQYF	ATDALMTGF
2157	TRAV8-2	TRAJ41	CVVSDHYSNSGYALNF	TRBV7-9	TRBJ2-7	CASSPPVISNNEQYF	ATDALMTGF
2158	TRAV23DV6	TRAJ17	CAAKAAGNKLTF	TRBV19	TRBJ1-5	CASSTQVIGNQPQHF	ATDALMTGF
2159	TRAV35	TRAJ46	CAGLWKKSSGDKLTF	TRBV6-2	TRBJ2-2	CASSYHILGTIHDAGELFF	ATDALMTGF
2160	TRAV8-6	TRAJ20	CAVTSGDYKLSF	TRBV10-3	TRBJ2-1	CAISESSSGNNEQFF	ATDALMTGF
2161	TRAV38-2DV8	TRAJ42	CAYFSLYGGSQGNLIF	TRBV9	TRBJ2-3	CASRSHDSSTDTQYF	ATDALMTGF
2162	TRAV1-2	TRAJ3	CAVRDLYGSSASKIIF	TRBV28	TRBJ2-7	CASSLNRPDRASYEQYF	ATDALMTGF
2163	TRAV38-2DV8	TRAJ42	CAYRTPYGGSQGNLIF	TRBV20-1	TRBJ1-5	CSARDTVSSNQPQHF	ATDALMTGF
2164	TRAV13-2	TRAJ27	CAENTNAGKSTF	TRBV2	TRBJ1-6	CASSGTTEWNNSPLHF	ATDALMTGF
2165	TRAV12-1	TRAJ9	CVVNDPYTGGFKTIF	TRBV2	TRBJ2-1	CASSELGQLNEQFF	ATDALMTGF
2166	TRAV12-3	TRAJ54	CAMWGAQKLVF	TRBV28	TRBJ2-1	CASSFVKLADSSYNEQFF	ATDALMTGF
2167	TRAV21	TRAJ42	CAVRQSGSQGNLIF	TRBV7-9	TRBJ2-7	CASSSDSQLYEQYF	ATDALMTGF
2168	TRAV12-3	TRAJ17	CAMSEAAGNKLTF	TRBV2	TRBJ1-1	CASSGTRQISGTEAFF	ATDALMTGF
2169	TRAV8-4	TRAJ20	CAVSAGDYKLSF	TRBV24-1	TRBJ1-5	CATSDSVAGNQPQHF	ATDALMTGF
2170	TRAV21	TRAJ42	CAVNYGGSQGNLIF	TRBV11-2	TRBJ2-5	CASRLLGQLETQYF	ATDALMTGF
2171	TRAV21	TRAJ42	CAVISRGSQGNLIF	TRBV11-2	TRBJ2-3	CASSSLGQLDTQYF	ATDALMTGF
2172	TRAV25	TRAJ48	CAGLGNEKLTF	TRBV24-1	TRBJ2-1	CATSDWTGSSYNEQFF	ATDALMTGF
2175	TRAV38-2DV8	TRAJ43	CAYRSRNNNDMRF	TRBV7-9	TRBJ2-3	CAITIADVSTDTQYF	ATDALMTGF
2176	TRAV21	TRAJ37	CAVVYPLTHGSSNTGKLIF	TRBV7-9	TRBJ2-1	CASSLEGQLNEQFF	ATDALMTGF
2177	TRAV38-2DV8	TRAJ42	CAYRTPYGGSQGNLIF	TRBV20-1	TRBJ1-5	CSARPRESSNQPQHF	ATDALMTGF
2178	TRAV8-6	TRAJ33	CAVSEGNYQLIW	TRBV10-3	TRBJ1-1	CAISDSTIGNTEAFF	ATDALMTGF
2179	TRAV38-2DV8	TRAJ42	CAYSSLYGGSQGNLIF	TRBV20-1	TRBJ2-2	CSAREKTINTGELFF	ATDALMTGF
2180	TRAV12-2	TRAJ41	CAVIAINSGYALNF	TRBV9	TRBJ2-2	CASSENTANTGELFF	ATDALMTGF
2181	TRAV38-2DV8	TRAJ28	CAYRSLYVSGAGSYQLTF	TRBV4-2	TRBJ1-5	CASSENSNSNQPQHF	ATDALMTGF
2182	TRAV13-2	TRAJ37	CAENILSSSNTGKLIF	TRBV9	TRBJ2-3	CASQSAEASTDTQYF	ATDALMTGF
2183	TRAV8-2	TRAJ42	CVVSDLYGGSQGNLIF	TRBV9	TRBJ2-3	CASSMWTSGGPTDTQYF	ATDALMTGF
2184	TRAV38-2DV8	TRAJ42	CAYRSLYGGSQGNLIF	TRBV4-1	TRBJ1-5	CASSQERNSNQPQHF	ATDALMTGF
2185	TRAV21	TRAJ9	CAVRNTGGFKTIF	TRBV11-2	TRBJ2-3	CASGQAGQLDTQYF	ATDALMTGF
2186	TRAV12-1	TRAJ42	CVVKNLYGGSQGNLIF	TRBV4-1	TRBJ2-7	CASSQDVYPYEQYF	ATDALMTGF
2187	TRAV8-4	TRAJ33	CAVSEGSNYQLIW	TRBV3-1	TRBJ2-7	CASSQDPGILYEQYF	ATDALMTGF
2188	TRAV21	TRAJ54	CAVKIIQGAQKLVF	TRBV12-4	TRBJ2-5	CASSFQLGGETQYF	ATDALMTGF
2189	TRAV12-2	TRAJ28	CAVLTLYSGAGSYQLTF	TRBV2	TRBJ1-2	CASSEVTAGDGYTF	ATDALMTGF
2190	TRAV8-4	TRAJ33	CAVSEGSNYQLIW	TRBV3-1	TRBJ2-7	CASSQDPGVLYEQYF	ATDALMTGF
2191	TRAV12-2	TRAJ15	CAVTDREAGTALIF	TRBV7-3	TRBJ2-2	CASSLIGNTGELFF	ATDALMTGF
2192	TRAV21	TRAJ9	CAVFNTGGFKTIF	TRBV11-2	TRBJ2-7	CASSVTGQLDEQYF	ATDALMTGF
2193	TRAV14DV4	TRAJ12	CAMREGRNSSYKLIF	TRBV7-2	TRBJ2-7	CASSLVGAGNDEQYF	ATDALMTGF
2194	TRAV38-2DV8	TRAJ42	CAYRSNYGGSQGNLIF	TRBV4-1	TRBJ1-5	CASRDNMNSNQPQHF	ATDALMTGF
2195	TRAV6	TRAJ3	CALDPLYSSASKIIF	TRBV12-4	TRBJ2-7	CASSLAGPGLGLEQYF	ATDALMTGF
2196	TRAV38-2DV8	TRAJ42	CAYRSLYGGSQGNLIF	TRBV4-1	TRBJ1-5	CASSQEQNSNQPQHF	ATDALMTGF
2197	TRAV8-6	TRAJ20	CAVSDGDYKLSF	TRBV10-3	TRBJ2-1	CAISESSAGFNEQFF	ATDALMTGF
2198	TRAV19	TRAJ8	CALSEWNTGFQKLVF	TRBV27	TRBJ2-7	CASSLTSGTYEQYF	ATDALMTGF
2199	TRAV38-2DV8	TRAJ28	CAYRSLYSGAGSYQLTF	TRBV2	TRBJ2-3	CARTDRDISTDTQYF	ATDALMTGF
2200	TRAV21	TRAJ9	CAVRRTGGFKTIF	TRBV11-2	TRBJ2-7	CASSLIGQLDEQYF	ATDALMTGF
2201	TRAV12-1	TRAJ29	CVGGLNTPLVF	TRBV6-1	TRBJ2-7	CASSDSGQIYEQYF	ATDALMTGF
2202	TRAV38-2DV8	TRAJ42	CAYRSLYGGSQGNLIF	TRBV4-1	TRBJ1-5	CASSQELNSNQPQHF	ATDALMTGF
2203	TRAV8-4	TRAJ33	CAVSEGSNYQLIW	TRBV3-1	TRBJ1-5	CASSQDSGILQPQHF	ATDALMTGF
2204	TRAV14DV4	TRAJ37	CAMREFSYGSSNTGKLIF	TRBV3-1	TRBJ1-4	CASSQGARDLVNEKLFF	ATDALMTGF
2205	TRAV8-4	TRAJ20	CAVTGGDYKLSF	TRBV24-1	TRBJ1-5	CATSDSSFGGGPQHF	ATDALMTGF
2206	TRAV26-1	TRAJ42	CIVRVLYGGSQGNLIF	TRBV27	TRBJ2-3	CASSFGPTPDTQYF	ATDALMTGF
2207	TRAV38-2DV8	TRAJ42	CAYRSNYGGSQGNLIF	TRBV2	TRBJ2-3	CAKTPGSSNTDTQYF	ATDALMTGF
2208	TRAV21	TRAJ9	CAVRPSGGFKTIF	TRBV7-2	TRBJ1-5	CASSPSGQLDSQHF	ATDALMTGF
2209	TRAV21	TRAJ23	CAVRERDNQGGKLIF	TRBV7-9	TRBJ2-1	CASSFMGQLDEQFF	ATDALMTGF
2210	TRAV4	TRAJ40	CLPSGTYKYIF	TRBV7-9	TRBJ2-1	CASSFMGQLDEQFF	ATDALMTGF
2211	TRAV38-2DV8	TRAJ42	CAYRTPYGGSQGNLIF	TRBV20-1	TRBJ1-5	CSARSVDSSNQPQHF	ATDALMTGF
2212	TRAV38-2DV8	TRAJ32	CAYRSLYGGATNKLIF	TRBV4-1	TRBJ1-5	CASSQEYNSNQPQHF	ATDALMTGF
2213	TRAV21	TRAJ9	CAVFNTGGFKTIF	TRBV11-2	TRBJ2-3	CASSITGQLDTQYF	ATDALMTGF
2216	TRAV21	TRAJ48	CAVPNFGNEKLTF	TRBV24-1	TRBJ2-1	CATSGLESSYNEQFF	ATDALMTGF
2217	TRAV21	TRAJ54	CAVKLIQGAQKLVF	TRBV12-4	TRBJ2-1	CASNYIAGVEEQFF	ATDALMTGF
2218	TRAV8-4	TRAJ20	CAVSGGDYKLSF	TRBV10-3	TRBJ2-1	CAISDSAAGNNEQFF	ATDALMTGF
2219	TRAV10	TRAJ29	CVVSPSGNTPLVF	TRBV7-8	TRBJ1-5	CARTIADQPQHF	ATDALMTGF
2220	TRAV6	TRAJ11	CAPHPSGYSTLTF	TRBV28	TRBJ2-7	CASSLIQGSYEQYF	ATDALMTGF
2221	TRAV25	TRAJ45	CAGLHLYSGGGADGLTF	TRBV6-1	TRBJ2-7	CASSEYTGTSGPYEQYF	ATDALMTGF
2222	TRAV17	TRAJ40	CATHPSGTYKYIF	TRBV10-3	TRBJ2-7	CAISESAEAYEQYF	ATDALMTGF
2223	TRAV34	TRAJ31	CGADPQGGDNNARLMF	TRBV20-1	TRBJ1-5	CSARPRESSNQPQHF	ATDALMTGF
2224	TRAV8-4	TRAJ20	CAVTPGDYKLSF	TRBV19	TRBJ1-5	CASSIRDSGNQPQHF	ATDALMTGF
2225	TRAV38-2DV8	TRAJ42	CAYRTPYGGSQGNLIF	TRBV20-1	TRBJ1-5	CSARTFDSSNQPQHF	ATDALMTGF
2226	TRAV38-2DV8	TRAJ42	CAYRSNYGGSQGNLIF	TRBV4-1	TRBJ2-1	CASSQESGNPNNEQFF	ATDALMTGF
2228	TRAV12-2	TRAJ49	CAVWAGNQFYF	TRBV6-2	TRBJ1-5	CASSYPRTASNQPQHF	ATDALMTGF
2230	TRAV21	TRAJ9	CAVRRTGGFKTIF	TRBV11-2	TRBJ2-1	CASSETGQLDEQFF	ATDALMTGF
2232	TRAV12-2	TRAJ23	CAVYLIYNQGGKLIF	TRBV7-9	TRBJ2-2	CASSLLAGNTGELFF	ATDALMTGF
2233	TRAV8-4	TRAJ20	CAVTRGDYKLSF	TRBV24-1	TRBJ1-5	CATSDSTAGNQPQHF	ATDALMTGF
2234	TRAV38-2DV8	TRAJ45	CAYYQMYSGGGADGLTF	TRBV24-1	TRBJ2-2	CATSTRDRVTANTGELFF	ATDALMTGF
2236	TRAV12-2	TRAJ8	CAVKGNTGFQKLVF	TRBV16	TRBJ2-7	CASSPTTESYEQYF	ATDALMTGF
2237	TRAV21	TRAJ9	CAVRPTGGFKTIF	TRBV11-2	TRBJ2-7	CASSLVGQLDEQYF	ATDALMTGF
2238	TRAV12-2	TRAJ28	CAVIPLYSGAGSYQLTF	TRBV19	TRBJ2-5	CASSFGGSRLGEETQYF	ATDALMTGF
2239	TRAV21	TRAJ9	CAVRPTGGFKTIF	TRBV11-2	TRBJ1-4	CASSPSGQLEKLFF	ATDALMTGF
2240	TRAV12-1	TRAJ30	CVVNGNRDDKIIF	TRBV19	TRBJ2-3	CASRIRAQGFADTQYF	ATDALMTGF
2241	TRAV8-6	TRAJ20	CAVTAGDYKLSF	TRBV30	TRBJ1-5	CAWSVRDIGNQPQHF	ATDALMTGF
2242	TRAV21	TRAJ42	CAVKLEGSQGNLIF	TRBV7-9	TRBJ2-7	CASSLEGQLYEQYF	ATDALMTGF
2243	TRAV38-2DV8	TRAJ43	CAYRSLYNNNDMRF	TRBV2	TRBJ2-2	CASRTGISNTGELFF	ATDALMTGF
2244	TRAV27	TRAJ52	CAGAPAGGTSYGKLTF	TRBV4-3	TRBJ1-2	CASSQFFSGEGLYGYTF	ATDALMTGF
2245	TRAV8-4	TRAJ33	CAVSEGSNYQLIW	TRBV3-1	TRBJ2-7	CASSQDSGILYEQYF	ATDALMTGF
2246	TRAV38-2DV8	TRAJ45	CAYRSLYSGGGADGLTF	TRBV24-1	TRBJ2-1	CATSGLESSYNEQFF	ATDALMTGF
2247	TRAV8-4	TRAJ20	CAVGQGDYKLSF	TRBV10-3	TRBJ2-1	CAISESSFGGGEQFF	ATDALMTGF
2248	TRAV12-3	TRAJ28	CAMSAGSYQLTF	TRBV19	TRBJ1-5	CASSTQVIGNQPQHF	ATDALMTGF
2249	TRAV8-4	TRAJ20	CAVTPGDYKLSF	TRBV6-2	TRBJ1-5	CASGSGSAGNQPQHF	ATDALMTGF
2251	TRAV38-2DV8	TRAJ43	CAYRSLYNNNDMRF	TRBV2	TRBJ2-2	CASRDGTINTGELFF	ATDALMTGF
2252	TRAV21	TRAJ52	CAVAGGTSYGKLTF	TRBV4-2	TRBJ2-7	CASSQEYGGAYEQYF	ATDALMTGF
2253	TRAV8-4	TRAJ20	CAVTPGDYKLSF	TRBV10-3	TRBJ1-5	CAISGGEAGNQPQHF	ATDALMTGF
2254	TRAV35	TRAJ43	CAGQVSNNNDMRF	TRBV7-9	TRBJ1-1	CASSSLERSFGEAFF	ATDALMTGF
2255	TRAV12-2	TRAJ48	CAVNLGNEKLTF	TRBV12-4	TRBJ2-1	CASSLLGSYNEQFF	ATDALMTGF
2256	TRAV1-1	TRAJ20	CAVTGGDYKLSF	TRBV10-3	TRBJ2-1	CAISESSSGNNEQFF	ATDALMTGF
2257	TRAV8-4	TRAJ20	CAVTPGDYKLSF	TRBV10-2	TRBJ2-6	CASSESSSGANVLTF	ATDALMTGF
2258	TRAV3	TRAJ26	CAVRAYGQNFVF	TRBV4-3	TRBJ2-4	CASSQAPPGQGVDIQYF	GPRLGVRAT
2259	TRAV3	TRAJ47	CAVRGYGNKLVF	TRBV4-3	TRBJ2-3	CASSQVPPGQGTDTQYF	GPRLGVRAT
2260	TRAV38-2DV8	TRAJ49	CAFETGNQFYF	TRBV24-1	TRBJ2-3	CATSGDTQYF	KLVAMGINAV
2264	TRAV38-2DV8	TRAJ34	CAYRESPDKLIF	TRBV25-1	TRBJ1-1	CASSAGDTEAFF	KLVAMGINAV
2265	TRAV38-1	TRAJ13	CAFMTGSGGYQKVTF	TRBV13	TRBJ2-1	CASSLEGGDEQFF	KLVAMGINAV
2266	TRAV10	TRAJ56	CVLHTGANSKLTF	TRBV25-1	TRBJ1-1	CASSPGDTEAFF	KLVAMGINAV
2267	TRAV38-2DV8	TRAJ33	CAYRGMDSNYQLIW	TRBV3-1	TRBJ1-3	CASSQDLGQASGNTIYF	KLVAMGINAV
2268	TRAV14DV4	TRAJ50	CAMREETSYDKVIF	TRBV27	TRBJ2-1	CASSPTLIAGGPHEQFF	KLVAMGINAV
2269	TRAV10	TRAJ56	CVLHTGANSKLTF	TRBV25-1	TRBJ1-1	CASSQGDTEAFF	KLVAMGINAV
2272	TRAV12-2	TRAJ28	CAVNRAGSYQLTF	TRBV9	TRBJ2-2	CASSVETTGELFF	KLVAMGINAV
2273	TRAV38-2DV8	TRAJ39	CAYSAGNMLTF	TRBV27	TRBJ2-3	CASSLQGGPVASTDTQYF	KLVAMGINAV
2274	TRAV38-2DV8	TRAJ48	CALEDGNEKLTF	TRBV6-5	TRBJ1-6	CASKVSGTGVIPPLHF	KLVAMGINAV
2275	TRAV19	TRAJ8	CALSEEQGNTGFQKLVF	TRBV27	TRBJ2-6	CASSLGGVDSGANVLTF	KLVAMGINAV
2276	TRAV38-2DV8	TRAJ49	CAYETGNQFYF	TRBV25-1	TRBJ2-2	CASIGWGELFF	KLVAMGINAV
2277	TRAV10	TRAJ13	CVGSSGGYQKVTF	TRBV7-8	TRBJ2-1	CASSSGQGANNEQFF	KLVAMGINAV
2278	TRAV17	TRAJ33	CATETSNYQLIW	TRBV28	TRBJ1-4	CASSPGTAPNEKLFF	IPSINVHHY
2279	TRAV17	TRAJ36	CAVTGANNLFF	TRBV19	TRBJ2-2	CASSIEGPTGELFF	VAANIVLTV
2280	TRAV35	TRAJ36	CAGTRNNLFF	TRBV19	TRBJ2-7	CASGGSSYEQYF	VAANIVLTV
2281	TRAV25	TRAJ20	CAGGSNDYKLSF	TRBV6-1	TRBJ2-3	CASSSVGVDTQYF	VAANIVLTV
2282	TRAV19	TRAJ23	CALSEATYNQGGKLIF	TRBV19	TRBJ1-3	CASSIFPNPGNTIYF	VAANIVLTV
2283	TRAV14DV4	TRAJ9	CAMREGLTGGFKTIF	TRBV11-2	TRBJ1-1	CASSPFLTGSNTEAFF	VAANIVLTV
2284	TRAV19	TRAJ20	CALSPAETSDYKLSF	TRBV19	TRBJ1-1	CASTLTGFAEAFF	VAANIVLTV
2285	TRAV39	TRAJ29	CAVDMGNTPLVF	TRBV7-2	TRBJ2-3	CASSPSWLSGVTQYF	VAANIVLTV
2286	TRAV18	TRAJ41	CALRSGYALNF	TRBV25-1	TRBJ2-5	CASSDQETQYF	VAANIVLTV
2288	TRAV38-1	TRAJ45	CAFYSGGGADGLTF	TRBV27	TRBJ2-3	CASRAGSFSTDTQYF	VAANIVLTV
2289	TRAV29DV5	TRAJ40	CAASGTLTTSGTYKYIF	TRBV4-2	TRBJ2-7	CASSQEGTAYEQYF	VAANIVLTV
2290	TRAV21	TRAJ57	CAVVRTQGGSEKLVF	TRBV9	TRBJ1-6	CASSPWTGIPYNSPLHF	VAANIVLTV
2291	TRAV25	TRAJ26	CAGILSYGQNFVF	TRBV25-1	TRBJ1-2	CASSEVGQGFNGYTF	VAANIVLTV
2293	TRAV38-2DV8	TRAJ26	CAFFPYGQNFVF	TRBV6-5	TRBJ2-7	CASQSYRVGSEQYF	VAANIVLTV
2294	TRAV5	TRAJ23	CAADNQGGKLIF	TRBV19	TRBJ2-3	CASSGRSADTQYF	GILGFVFTL
2296	TRAV25	TRAJ42	CAGNYGGSQGNLIF	TRBV19	TRBJ2-2	CASSLRSTGELFF	GILGFVFTL
2297	TRAV27	TRAJ42	CAGGGSQGNLIF	TRBV19	TRBJ2-7	CASSIRSSYEQYF	GILGFVFTL
2298	TRAV41	TRAJ47	CAVSPMEYGNKLVF	TRBV18	TRBJ1-1	CASSPVGIGEAFF	GILGFVFTL
2732	TRAV23DV6	TRAJ42	CAADNYGGSQGNLIF	TRBV19	TRBJ1-2	CASSIYGGAGDGYTF	GILGFVFTL
2733	TRAV20	TRAJ44	CAVRRGTASKLTF	TRBV5-5	TRBJ2-1	CASSGGASGIYNEQFF	AVFDRKSDAK
2734	TRAV5	TRAJ10	CAEKPPGGGNKLTF	TRBV20-1	TRBJ2-1	CSARDSARDRVWEQFF	IVTDFSVIK
2735	TRAV39	TRAJ26	CAVDFRDNYGQNFVF	TRBV11-2	TRBJ1-2	CASSWGGGSHYGYTF	IVTDFSVIK
2739	TRAV12-2	TRAJ5	CAPGAGRRALTF	TRBV13	TRBJ2-1	CASSLLNEQFF	ELAGIGILTV
2740	TRAV27	TRAJ42	CAGADGGGSQGNLIF	TRBV19	TRBJ2-7	CASSIRSGYEQYF	GILGFVFTL
2741	TRAV10	TRAJ27	CVGYTNAGKSTF	TRBV19	TRBJ2-7	CASSIRASYEQYF	GILGFVFTL
2744	TRAV13-2	TRAJ34	CAENMRNTDKLIF	TRBV19	TRBJ2-2	CASSSFGGRELFF	GILGFVFTL
2750	TRAV8-4	TRAJ13	CAVSTVPPSGGYQKVTF	TRBV11-2	TRBJ1-2	CASSWGGGSHYGYTF	IVTDFSVIK
2751	TRAV27	TRAJ42	CAGAGSQGNLIF	TRBV9	TRBJ2-7	CASSALSGRAIDEQYF	GILGFVFTL
2752	TRAV38-2DV8	TRAJ52	CAYMSNAGGTSYGKLTF	TRBV19	TRBJ1-2	CASSFGSYGYTF	GILGFVFTL
2756	TRAV12-2	TRAJ42	CAVNLGGGSQGNLIF	TRBV19	TRBJ1-5	CASSARSGEPQHF	GILGFVFTL
2758	TRAV25	TRAJ42	CAGSGGGSQGNLIF	TRBV19	TRBJ2-2	CASSYRSTGELFF	GILGFVFTL
2759	TRAV12-2	TRAJ6	CAVNLGSYIPTF	TRBV15	TRBJ2-2	CATSWGGSGELFF	ELAGIGILTV
2760	TRAV21	TRAJ15	CAVPNQAGTALIF	TRBV7-3	TRBJ2-7	CASSASGTTSEQYF	AVFDRKSDAK
2761	TRAV12-2	TRAJ32	CAVNGGGATNKLIF	TRBV28	TRBJ1-1	CAIPGPSNTEAFF	ELAGIGILTV
2762	TRAV8-3	TRAJ21	CAVGDNFNKFYF	TRBV11-2	TRBJ2-7	CASSSGTAAYEQYF	AVFDRKSDAK
2765	TRAV13-1	TRAJ20	CAATNDYKLSF	TRBV5-5	TRBJ2-7	CASSGPGGVDEQYF	RAKFKQLL
2766	TRAV35	TRAJ49	CAGHTGNQFYF	TRBV12-3	TRBJ2-2	CASSFSGNTGELFF	IVTDFSVIK
2767	TRAV9-2	TRAJ40	CALRRHGGTYKYIF	TRBV5-6	TRBJ1-1	CASSWNRDRYNTEAFF	AVFDRKSDAK
2769	TRAV21	TRAJ18	CAVRRRGSTLGRLYF	TRBV11-2	TRBJ1-2	CASSWGGGSHYGYTF	IVTDFSVIK
2770	TRAV38-1	TRAJ52	CAFMINAGGTSYGKLTF	TRBV4-3	TRBJ2-3	CASSQEWLAVSTDTQYF	GILGFVFTL
2771	TRAV29DV5	TRAJ54	CAASGVGQGAQKLVF	TRBV5-6	TRBJ1-6	CASSQNSPLHF	IVTDFSVIK
2773	TRAV17	TRAJ11	CATEGDSGYSTLTF	TRBV6-5	TRBJ1-2	CASSLQGGNYGYTF	FLYALALLL
2775	TRAV20	TRAJ43	CAVQADNDMRF	TRBV7-9	TRBJ2-7	CASSLRDRGHEQYF	AYAQKIFKI
2779	TRAV8-6	TRAJ42	CAVSGSQGNLIF	TRBV19	TRBJ2-7	CASSIRSSYEQYF	GILGFVFTL
2954	TRAV1-2	TRAJ4	CAVRGSGGYNKLIF	TRBV2	TRBJ1-2	CASHATGAYGYTF	AVFDRKSDAK
2956	TRAV8-1	TRAJ42	CAVNEGGGSQGNLIF	TRBV19	TRBJ2-7	CASSTRAAYEQYF	GILGFVFTL
2957	TRAV27	TRAJ37	CAGAHGSSNTGKLIF	TRBV20-1	TRBJ2-3	CSARRQRSTDTQYF	GILGFVFTL
2958	TRAV12-2	TRAJ45	CALGGGADGLTF	TRBV29-1	TRBJ2-2	CSVDSGDTNTGELFF	RAKFKQLL
2962	TRAV13-1	TRAJ20	CAASRADDYKLSF	TRBV28	TRBJ2-3	CASSLTDTQYF	AVFDRKSDAK
2963	TRAV29DV5	TRAJ17	CAARDYEAAGNKLTF	TRBV5-4	TRBJ2-6	CASSSQGAGANVLTF	AVFDRKSDAK
2971	TRAV1-2	TRAJ33	CAVADSNYQLIW	TRBV6-4	TRBJ2-1	CASSDSIAGAYNEQFF	AVFDRKSDAK
2972	TRAV8-3	TRAJ7	CAVFLYGNNRLAF	TRBV29-1	TRBJ2-7	CSVSASGGDEQYF	RAKFKQLL
2973	TRAV8-6	TRAJ33	CAVSERSNYQLIW	TRBV30	TRBJ2-1	CAWSGRAGVSNEQFF	RAKFKQLL
2974	TRAV41	TRAJ48	CAVSLNFGNEKLTF	TRBV7-2	TRBJ2-1	CASSWGDYNEQFF	YLLEMLWRL
2978	TRAV27	TRAJ42	CAGGGEGGSQGNLIF	TRBV19	TRBJ2-7	CASSTRSSYEQYF	GILGFVFTL
2980	TRAV27	TRAJ27	CAGANTNAGKSTF	TRBV19	TRBJ2-7	CASSTRSSYEQYF	GILGFVFTL
2981	TRAV38-1	TRAJ52	CAFMTNAGGTSYGKLTF	TRBV7-2	TRBJ1-2	CASSWGGGSHYGYTF	GILGFVFTL
2982	TRAV13-2	TRAJ36	CAETGGANNLFF	TRBV5-1	TRBJ2-7	CASSLNGGNSYEQYF	RAKFKQLL
2984	TRAV8-6	TRAJ42	CAVQGSQGNLIF	TRBV19	TRBJ2-7	CASSSRSSYEQYF	GILGFVFTL
2987	TRAV38-2DV8	TRAJ42	CAYSGYGGSQGNLIF	TRBV6-1	TRBJ2-3	CASSATVIPDTQYF	IVTDFSVIK
2988	TRAV8-6	TRAJ43	CAVSGEDNDMRF	TRBV27	TRBJ1-2	CASSPKGGRTNYGYTF	IVTDFSVIK
2994	TRAV8-4	TRAJ13	CAVSSLWGYQKVTF	TRBV11-2	TRBJ2-3	CASSLPLSRTTDTQYF	AVFDRKSDAK
2996	TRAV29DV5	TRAJ45	CAASEPLYSGGGADGLTF	TRBV7-9	TRBJ2-1	CASSDPTSGGPYNEQFF	RAKFKQLL
2999	TRAV12-2	TRAJ23	CAVNVRGKLIF	TRBV30	TRBJ2-7	CAWGGVQGINEQYF	ELAGIGILTV
3001	TRAV5	TRAJ26	CAELGNYGQNFVF	TRBV2	TRBJ2-3	CASTPTSKADTQYF	RAKFKQLL
3002	TRAV8-3	TRAJ34	CAVGAYNTDKLIF	TRBV12-5	TRBJ1-1	CASPAGNTEAFF	GILGFVFTL
3003	TRAV8-3	TRAJ5	CAVDPMDTGRRALTF	TRBV27	TRBJ2-3	CASSLGFTDTQYF	GILGFVFTL
3004	TRAV14DV4	TRAJ4	CAMREPDFSGGYNKLIF	TRBV11-1	TRBJ2-7	CASSLLGQGDHEQYF	RAKFKQLL
3006	TRAV38-1	TRAJ40	CAFIGVTSGTYKYIF	TRBV19	TRBJ1-4	CASSIPRPTNEKLFF	AVFDRKSDAK
3009	TRAV8-3	TRAJ4	CAVGRFSGGYNKLIF	TRBV6-3	TRBJ2-7	CASSYPDRPTSGWSYEQYF	RAKFKQLL
3010	TRAV8-3	TRAJ48	CAVGGLVFGNEKLTF	TRBV12-3	TRBJ2-2	CASSFSGNTGELFF	RAKFKQLL
3011	TRAV20	TRAJ32	CAVFFEGGATNKLIF	TRBV19	TRBJ1-2	CASSQGSWGYTF	GILGFVFTL
3013	TRAV12-2	TRAJ23	CAVNIRGKLIF	TRBV20-1	TRBJ2-7	CSVPGGQGLNEQYF	ELAGIGILTV
3014	TRAV12-2	TRAJ24	CAVPTDSWGKLQF	TRBV6-3	TRBJ1-5	CASSPTGVGQPQHF	ELAGIGILTV
3015	TRAV20	TRAJ11	CAVQMNSGYSTLTF	TRBV27	TRBJ1-4	CASSFGQGAEKLFF	GILGFVFTL
3018	TRAV12-2	TRAJ57	CAVAQGGSEKLVF	TRBV28	TRBJ1-5	CASRGQGLGQPQHF	ELAGIGILTV
3019	TRAV8-6	TRAJ42	CASGGSQGNLIF	TRBV19	TRBJ2-1	CASSKARSLGNRGNEQFF	GILGFVFTL
3021	TRAV12-3	TRAJ11	CAMNRYSTLTF	TRBV2	TRBJ2-7	CASSEGSSYEQYF	RAKFKQLL
3022	TRAV13-1	TRAJ42	CAASGGGSQGNLIF	TRBV19	TRBJ2-5	CASSIRSQETQYF	GILGFVFTL
3023	TRAV38-1	TRAJ52	CAFMINAGGTSYGKLTF	TRBV5-4	TRBJ1-2	CASSLGTANYGYTF	GILGFVFTL
3024	TRAV8-3	TRAJ28	CAVGGYRGAGSYQLTF	TRBV6-5	TRBJ1-5	CASSLEPTANQPQHF	KVLEYVIKV
3026	TRAV38-1	TRAJ34	CAFFGGSTDKLIF	TRBV6-5	TRBJ2-7	CASSNTGRREQYF	LLDFVRFMGV
3029	TRAV19	TRAJ39	CALSEDAGNMLTF	TRBV11-2	TRBJ1-2	CASSWGGGSHYGYTF	IVTDFSVIK
3030	TRAV12-2	TRAJ47	CAVEVEYGNKLVF	TRBV11-2	TRBJ1-2	CASSWGGGSHYGYTF	IVTDFSVIK
3033	TRAV38-1	TRAJ52	CAFMTNAGGTSYGKLTF	TRBV19	TRBJ1-2	CASSAGAYGYTF	GILGFVFTL
3034	TRAV35	TRAJ42	CAGPTHNMNYGGSQGNLIF	TRBV19	TRBJ1-5	CASSYYSNQPQHF	GILGFVFTL
3036	TRAV8-4	TRAJ21	CAVRNNFNKFYF	TRBV7-8	TRBJ2-4	CASSLIGTGLTLAKNIQYF	RLRAEAQVK
3038	TRAV12-2	TRAJ45	CAVGGGGADGLTF	TRBV9	TRBJ2-2	CASSSSLAGGGELFF	ELAGIGILTV
3039	TRAV29DV5	TRAJ23	CAASEQGGKLIF	TRBV24-1	TRBJ1-2	CATSDRTGTGIQANYGYTF	ELAGIGILTV
3040	TRAV13-2	TRAJ42	CAENMGGGSQGNLIF	TRBV19	TRBJ2-5	CASSSRSGETQYF	GILGFVFTL
3041	TRAV1-2	TRAJ20	CAVRLPNDYKLSF	TRBV6-3	TRBJ2-2	CASSNPRLDATGELFF	IVTDFSVIK
3042	TRAV17	TRAJ41	CATDASSGYALNF	TRBV7-2	TRBJ1-6	CASSLAWDLNSPLHF	AVFDRKSDAK
3050	TRAV13-2	TRAJ49	CAENDGNQFYF	TRBV5-1	TRBJ2-3	CASSLERGTDTQYF	GILGFVFTL
3051	TRAV12-2	TRAJ23	CAVILFYNQGGKLIF	TRBV6-3	TRBJ1-2	CASSTPRGGYTF	MLDLQPETT
3052	TRAV17	TRAJ13	CASPHQKVTF	TRBV19	TRBJ2-3	CASSQRSTDTQYF	GILGFVFTL
3054	TRAV19	TRAJ28	CALTDYSGAGSYQLTF	TRBV20-1	TRBJ2-3	CSALPPLAGGHTDTQYF	AVFDRKSDAK
3055	TRAV29DV5	TRAJ17	CAAWDAGNKLTF	TRBV5-6	TRBJ1-1	CASSLRDGSEAFF	RAKFKQLL
3056	TRAV5	TRAJ42	CAESIGGGSQGNLIF	TRBV19	TRBJ2-7	CASSTRSGYEQYF	GILGFVFTL
3057	TRAV25	TRAJ42	CAGTYGGSQGNLIF	TRBV19	TRBJ1-5	CASSGRSSQPQHF	GILGFVFTL
3058	TRAV8-1	TRAJ42	CAVNLYGGSQGNLIF	TRBV19	TRBJ2-7	CASSIRSSYEQYF	GILGFVFTL
3059	TRAV25	TRAJ42	CAGNYGGSQGNLIF	TRBV19	TRBJ2-2	CASSARSTGELFF	GILGFVFTL
3062	TRAV14DV4	TRAJ39	CAMREGPGNAGNMLTF	TRBV14	TRBJ2-3	CASSQGATGGPPDTQYF	RAKFKQLL
3064	TRAV8-1	TRAJ42	CAVNAGGGSQGNLIF	TRBV19	TRBJ2-7	CASSVRSSYEQYF	GILGFVFTL
3065	TRAV29DV5	TRAJ43	CAASASNNNDMRF	TRBV19	TRBJ2-1	CASSMVSQGEQFF	GILGFVFTL
3067	TRAV19	TRAJ52	CALMGNAGGTSYGKLTF	TRBV19	TRBJ1-2	CASSQGNYGYTF	GILGFVFTL
3069	TRAV12-2	TRAJ48	CAVKRSNFGNEKLTF	TRBV3-1	TRBJ2-2	CASSQGFYLSGWDTGELFF	ELAGIGILTV
3073	TRAV8-4	TRAJ33	CAVSQDSNYQLIW	TRBV11-2	TRBJ1-2	CASSWGGGSHYGYTF	IVTDFSVIK
3074	TRAV38-1	TRAJ52	CAFMVNAGGTSYGKLTF	TRBV19	TRBJ1-2	CASSQGSYGYTF	GILGFVFTL
3075	TRAV21	TRAJ40	CAVVGSGTYKYIF	TRBV29-1	TRBJ2-7	CSVVTFYYEQYF	IPSINVHHY
3076	TRAV1-1	TRAJ9	CAVREVTGGFKTIF	TRBV19	TRBJ2-7	CASSPGQLYEQYF	AVFDRKSDAK
3077	TRAV5	TRAJ34	CAESEGPTYTDKLIF	TRBV11-2	TRBJ1-2	CASSWGGGSHYGYTF	IVTDFSVIK
3080	TRAV9-2	TRAJ13	CALPSGGYQKVTF	TRBV27	TRBJ1-4	CASSFGQGAEKLFF	GILGFVFTL
3081	TRAV14DV4	TRAJ30	CAMREGSRRRDDKIIF	TRBV5-6	TRBJ1-1	CASSLRDGSEAFF	RAKFKQLL
3083	TRAV8-1	TRAJ12	CAVSHFMDSSYKLIF	TRBV4-3	TRBJ2-1	CASSQDYNEQFF	YLLEMLWRL
3084	TRAV27	TRAJ42	CAGAYGGSQGNLIF	TRBV19	TRBJ1-6	CASSTRSDSPLHF	GILGFVFTL
3087	TRAV8-6	TRAJ42	CASGGSQGNLIF	TRBV19	TRBJ2-7	CASSIRSSYEQYF	GILGFVFTL
3093	TRAV17	TRAJ43	CATDAYNNDMRF	TRBV28	TRBJ2-7	CASSPEFSRGGLGEQYF	RAKFKQLL
3094	TRAV27	TRAJ42	CAGGGSQGNLIF	TRBV19	TRBJ2-1	CASSKGTSGSSLGNEQFF	GILGFVFTL
3098	TRAV30	TRAJ20	CGTEYPNDYKLSF	TRBV9	TRBJ2-7	CASSLSSGTYEQYF	IVTDFSVIK
3100	TRAV27	TRAJ42	CAGGGSQGNLIF	TRBV19	TRBJ2-7	CASSDRSGTEQYF	GILGFVFTL
3103	TRAV27	TRAJ37	CAGASNTGKLIF	TRBV7-9	TRBJ1-1	CASSLGDNTEAFF	GILGFVFTL
3109	TRAV13-1	TRAJ20	CAASGYDYKLSF	TRBV29-1	TRBJ2-7	CSVSASGGDEQYF	RLRAEAQVK
3110	TRAV21	TRAJ5	CAGVNTGRRALTF	TRBV19	TRBJ2-7	CASSIRSGNEQYF	GILGFVFTL
3111	TRAV3	TRAJ37	CAGGNTGKLIF	TRBV11-2	TRBJ1-2	CASSWGGGSHYGYTF	IVTDFSVIK
3113	TRAV29DV5	TRAJ52	CAARGAGGTSYGKLTF	TRBV19	TRBJ2-4	CASAATVAKNIQYF	RAKFKQLL
3114	TRAV12-1	TRAJ37	CVVKRSSNTGKLIF	TRBV9	TRBJ1-6	CASSAGDWISDNSPLHF	IVTDFSVIK
3115	TRAV5	TRAJ30	CAEISFRDDKIIF	TRBV19	TRBJ2-1	CASSINRDGDEQFF	RAKFKQLL
3116	TRAV12-3	TRAJ52	CAMSVNAGGTSYGKLTF	TRBV19	TRBJ1-2	CASSIGLYGYTF	GILGFVFTL
3117	TRAV13-1	TRAJ12	CAAARMDSSYKLIF	TRBV30	TRBJ2-3	CAWVLGPAGDTQYF	RAKFKQLL
3118	TRAV12-2	TRAJ21	CAVNKDFNKFYF	TRBV6-3	TRBJ2-1	CASSAGGSNEQFF	ELAGIGILTV
3120	TRAV13-1	TRAJ12	CAAARMDSSYKLIF	TRBV11-2	TRBJ1-2	CASSWGGGSHYGYTF	IVTDFSVIK
3121	TRAV1-1	TRAJ27	CDPPNAGKSTF	TRBV19	TRBJ2-7	CASSIRSSYEQYF	GILGFVFTL
3125	TRAV12-1	TRAJ31	CVVNMDNARLMF	TRBV11-2	TRBJ2-3	CASSLGDFLRTDTQYF	RAKFKQLL
3126	TRAV29DV5	TRAJ11	CAASFGLRGYSTLTF	TRBV9	TRBJ1-1	CASSIIDRSGTEAFF	IMDQVPFSV
3127	TRAV12-1	TRAJ31	CVVNMDNARLMF	TRBV11-2	TRBJ1-2	CASSWGGGSHYGYTF	IVTDFSVIK
3129	TRAV1-2	TRAJ17	CAVGVEAAGNKLTF	TRBV11-2	TRBJ1-2	CASSWGGGSHYGYTF	IVTDFSVIK
3131	TRAV29DV5	TRAJ57	CAAKGGSEKLVF	TRBV4-1	TRBJ2-3	CASSQRRTGPSSTDTQYF	RTLNAWVKV
3132	TRAV12-2	TRAJ34	CAVIFTDKLIF	TRBV12-4	TRBJ2-1	CASGSGGGNEQFF	RLRAEAQVK
3133	TRAV8-6	TRAJ42	CAVTDGGSQGNLIF	TRBV11-2	TRBJ1-2	CASSWGGGSHYGYTF	IVTDFSVIK
3136	TRAV13-1	TRAJ34	CAASEGAPDKLIF	TRBV11-2	TRBJ1-2	CASSWGGGSHYGYTF	IVTDFSVIK
3137	TRAV12-3	TRAJ27	CAMKSTNAGKSTF	TRBV11-2	TRBJ2-2	CASSLGVAGTNTGELFF	IVTDFSVIK
3138	TRAV12-2	TRAJ54	CAVGIIQGAQKLVF	TRBV28	TRBJ1-3	CASSLQGIGNTIYF	ELAGIGILTV
3141	TRAV5	TRAJ3	CAEYSSASKIIF	TRBV14	TRBJ2-3	CASSQSPGGTQYF	GLCTLVAML
3142	TRAV25	TRAJ42	CAGNYGGSQGNLIF	TRBV19	TRBJ2-2	CASSGRSTGELFF	GILGFVFTL
3143	TRAV27	TRAJ42	CAGARSGSQGNLIF	TRBV20-1	TRBJ2-1	CSASGPGLYYNEQFF	AVFDRKSDAK
3144	TRAV27	TRAJ42	CAGPGSQGNLIF	TRBV4-2	TRBJ2-2	CASSQRPSEVGELFF	GILGFVFTL
3145	TRAV8-4	TRAJ50	CAVSVFPETSYDKVIF	TRBV20-1	TRBJ1-6	CSARESPGQGIFSPLHF	LLFGYPVYV
3146	TRAV12-2	TRAJ30	CAVKGDDKIIF	TRBV4-2	TRBJ2-2	CASSQGILSGELFF	ELAGIGILTV
3147	TRAV8-4	TRAJ4	CAVGPFSGGYNKLIF	TRBV13	TRBJ2-5	CASSLASGATYQETQYF	KVLEYVIKV
3152	TRAV12-1	TRAJ6	CVVPSGSYIPTF	TRBV7-8	TRBJ2-2	CASSPQGHTGELFF	AVFDRKSDAK
3153	TRAV12-2	TRAJ42	CAVQGSQGNLIF	TRBV19	TRBJ2-7	CASSIRSSYEQYF	GILGFVFTL
3154	TRAV38-2DV8	TRAJ57	CAYKLSEKLVF	TRBV30	TRBJ2-1	CAWSVYGGGRDEQFF	IVTDFSVIK
3155	TRAV8-1	TRAJ21	CAVSLFEYNFNKFYF	TRBV5-1	TRBJ1-1	CASSQGGGLGTEAFF	RLRAEAQVK
3157	TRAV12-2	TRAJ12	CAVNMYGDSSYKLIF	TRBV11-2	TRBJ1-2	CASSWGGGSHYGYTF	IVTDFSVIK
3160	TRAV14DV4	TRAJ33	CAMRPLGMDSNYQLIW	TRBV19	TRBJ2-7	CASSTHGADEQYF	GILGFVFTL
3161	TRAV4	TRAJ28	CLVGDMRSGAGSYQLTF	TRBV20-1	TRBJ2-7	CSARDINRGSYEQYF	RAKFKQLL
3165	TRAV5	TRAJ38	CADNAGNNRKLIW	TRBV9	TRBJ1-5	CASSVASNQPQHF	RLRAEAQVK
3166	TRAV29DV5	TRAJ49	CAAPTGNQFYF	TRBV4-3	TRBJ1-2	CASSQDPGNVDGYTF	IVTDFSVIK
3167	TRAV12-2	TRAJ13	CAVKTGGYQKVTF	TRBV7-3	TRBJ2-3	CASSLDLSGGITDTQYF	IVTDFSVIK
3168	TRAV1-2	TRAJ34	CAVRGNTDKLIF	TRBV7-2	TRBJ2-1	CASSGGTSAYNEQFF	AVFDRKSDAK
3172	TRAV41	TRAJ33	CAVMDSNYQLIW	TRBV28	TRBJ1-2	CASSLNGQGAGYTF	IVTDFSVIK
3174	TRAV27	TRAJ37	CAGGGSSNTGKLIF	TRBV19	TRBJ2-7	CASSVRSAYEQYF	GILGFVFTL
3175	TRAV25	TRAJ42	CAGGSGGSQGNLIF	TRBV19	TRBJ2-2	CASSMRSTGELFF	GILGFVFTL
3176	TRAV13-1	TRAJ45	CAAYYSGGGADGLTF	TRBV19	TRBJ2-7	CASSIRASYEQYF	GILGFVFTL
3181	TRAV12-2	TRAJ8	CAVSTGFQKLVF	TRBV27	TRBJ2-5	CASSLGETQYF	ELAGIGILTV
3182	TRAV29DV5	TRAJ17	CAAAGNKLTF	TRBV4-1	TRBJ2-7	CASSQGGAWQADSYEQYF	IVTDFSVIK
3185	TRAV25	TRAJ11	CAAFYSTLTF	TRBV12-4	TRBJ2-7	CASSSPWGQGPHEQYF	GILGFVFTL
3186	TRAV1-2	TRAJ12	CAVFLMDSSYKLIF	TRBV20-1	TRBJ2-7	CSARDLGLAGDEQYF	AYAQKIFKI
3188	TRAV14DV4	TRAJ13	CAILDSGGYQKVTF	TRBV11-2	TRBJ1-2	CASSWGGGSHYGYTF	IVTDFSVIK
3189	TRAV17	TRAJ11	CATAGDSGYSTLTF	TRBV6-5	TRBJ1-2	CASSPQGGNYGYTF	FLYALALLL
3190	TRAV27	TRAJ42	CAGADGGGSQGNLIF	TRBV12-4	TRBJ2-7	CASSPSSSYEQYF	GILGFVFTL
3191	TRAV25	TRAJ23	CAGVDNQGGKLIF	TRBV15	TRBJ2-1	CATSRDRVAGGYNEQFF	AVFDRKSDAK
3192	TRAV22	TRAJ20	CAVGEYDYKLSF	TRBV10-1	TRBJ2-7	CASSESISYEQYF	AVFDRKSDAK
3193	TRAV1-2	TRAJ17	CAVEAAGNKLTF	TRBV4-2	TRBJ1-1	CASSQTTRQSNTEAFF	RAKFKQLL
3195	TRAV8-1	TRAJ42	CAVSPYGGSQGNLIF	TRBV6-3	TRBJ2-1	CASSYSGSGNEQFF	ELAGIGILTV
3196	TRAV21	TRAJ6	CAVRTAKGGSYIPTF	TRBV9	TRBJ1-1	CASSVGHTEAFF	AVFDRKSDAK
3197	TRAV12-3	TRAJ3	CADSGYSSASKIIF	TRBV7-2	TRBJ2-1	CASSLGLAGPIGNEQFF	AVFDRKSDAK
3199	TRAV12-2	TRAJ5	CAVDTGRRALTF	TRBV6-5	TRBJ2-4	CASTTSELAKNIQYF	ELAGIGILTV
3205	TRAV12-2	TRAJ24	CAVIMTTDSWGKLQF	TRBV19	TRBJ1-2	CASSLTPGGGSYGYTF	AVFDRKSDAK
3210	TRAV29DV5	TRAJ53	CALYGSGGSNYKLTF	TRBV9	TRBJ1-3	CASSVEAGASSGNTIYF	AVFDRKSDAK
3212	TRAV12-2	TRAJ42	CAVNLGGGSQGNLIF	TRBV19	TRBJ2-7	CASSHRSSYEQYF	GILGFVFTL
3214	TRAV20	TRAJ45	CAVQALMYSGGGADGLTF	TRBV7-8	TRBJ2-1	CASSFLAGGYNEQFF	IVTDFSVIK
3215	TRAV4	TRAJ42	CLLPGSQGNLIF	TRBV27	TRBJ2-1	CASSSLSGSFAYNEQFF	IVTDFSVIK
3218	TRAV21	TRAJ28	CAVNPYSGAGSYQLTF	TRBV2	TRBJ2-7	CASSDGPAYEQYF	AVFDRKSDAK
3220	TRAV36DV7	TRAJ40	CAVEHGSGTYKYIF	TRBV4-2	TRBJ1-1	CASRRTGMNTEAFF	AVFDRKSDAK
3221	TRAV27	TRAJ42	CAGAYGGSQGNLIF	TRBV19	TRBJ2-2	CASSGRSTGELFF	GILGFVFTL
3222	TRAV25	TRAJ28	CAGGGGAGSYQLTF	TRBV19	TRBJ2-7	CASSIRSSYEQYF	GILGFVFTL
3223	TRAV21	TRAJ6	CAVRPASGGSYIPTF	TRBV5-1	TRBJ1-1	CASSLEVVLWTGNTEAFF	RLRAEAQVK
3224	TRAV8-4	TRAJ30	CAVSENRDDKIIF	TRBV20-1	TRBJ1-2	CSARDSTGNGYTF	GLCTLVAML
3225	TRAV38-2DV8	TRAJ52	CAYSPAAGGTSYGKLTF	TRBV19	TRBJ2-1	CASSGLAGLNEQFF	GILGFVFTL
3226	TRAV1-2	TRAJ33	CAAMDSNYQLIW	TRBV6-3	TRBJ2-3	CASSYSAGPTDTQYF	AVFDRKSDAK
3227	TRAV12-3	TRAJ33	CAMKDSNYQLIW	TRBV4-2	TRBJ1-2	CASSQEEGPVGYTF	AVFDRKSDAK
3228	TRAV26-1	TRAJ34	CIVRVANTDKLIF	TRBV19	TRBJ1-4	CASSSFSANEKLFF	GILGFVFTL
3236	TRAV27	TRAJ42	CAGDGGGGSQGNLIF	TRBV19	TRBJ2-3	CASSIRSLDTQYF	GILGFVFTL
3238	TRAV12-2	TRAJ45	CAVKDSGGGADGLTF	TRBV27	TRBJ1-5	CASSPQGLGQPQHF	ELAGIGILTV
3246	TRAV13-2	TRAJ42	CAENYGGSQGNLIF	TRBV4-1	TRBJ2-7	CASSQGQGGEQYF	AVFDRKSDAK
3248	TRAV13-2	TRAJ49	CAENRGGNQFYF	TRBV27	TRBJ2-6	CASSFSGANVLTF	AVFDRKSDAK
3251	TRAV12-3	TRAJ54	CAALEVQGAQKLVF	TRBV28	TRBJ1-2	CASSLWARKDRGLEGYTF	RLRAEAQVK
3253	TRAV30	TRAJ37	CGTEDMKSSGNTGKLIF	TRBV7-2	TRBJ2-1	CASSLSAGGYNEQFF	IVTDFSVIK
3254	TRAV5	TRAJ37	CAEGGNTGKLIF	TRBV5-1	TRBJ2-3	CASSPGGLAGADTQYF	RAKFKQLL
3256	TRAV21	TRAJ28	CAVTSDSGAGSYQLTF	TRBV19	TRBJ2-1	CASSISLAAEQFF	LLDFVRFMGV
3261	TRAV12-3	TRAJ42	CAMSGDGGSQGNLIF	TRBV19	TRBJ1-1	CASSDRSNTEAFF	GILGFVFTL
3262	TRAV18	TRAJ12	CALREDSSYKLIF	TRBV4-3	TRBJ1-4	CASSQGGEVGEKLFF	RAKFKQLL
3263	TRAV8-3	TRAJ4	CAVGAAGGYNKLIF	TRBV19	TRBJ1-1	CASSTTHTEAFF	IVTDFSVIK
3264	TRAV12-1	TRAJ36	CVVDQTGANNLFF	TRBV11-2	TRBJ1-2	CASSWGGGSHYGYTF	IVTDFSVIK
3265	TRAV38-1	TRAJ52	CAFMTNAGGTSYGKLTF	TRBV19	TRBJ2-3	CASSIFYSSTDTQYF	GILGFVFTL
3267	TRAV35	TRAJ49	CAGHTGNHFYF	TRBV11-2	TRBJ1-2	CASSWGGGSHYGYTF	IVTDFSVIK
3271	TRAV17	TRAJ47	CATERIPYGNKLVF	TRBV11-2	TRBJ1-2	CASSWGGGSHYGYTF	IVTDFSVIK
3274	TRAV19	TRAJ9	CALSEAGGFKTIF	TRBV11-2	TRBJ1-2	CASSWGGGSHYGYTF	IVTDFSVIK
3278	TRAV14DV4	TRAJ5	CAMREGLGTGRRALTF	TRBV4-3	TRBJ2-1	CASSQEVSSGGSNEQFF	AVFDRKSDAK
3279	TRAV13-1	TRAJ11	CAAKEGYSTLTF	TRBV9	TRBJ1-1	CASSEGDRVTEAFF	IVTDFSVIK
3284	TRAV8-1	TRAJ33	CAVSMDSNYQLIW	TRBV19	TRBJ2-7	CASSTQVGYEQYF	RMFPNAPYL
3285	TRAV27	TRAJ42	CAGPGDGGSQGNLIF	TRBV19	TRBJ2-7	CASSIRSSYEQYF	GILGFVFTL
3286	TRAV8-3	TRAJ20	CAVNDYKLSF	TRBV27	TRBJ2-1	CASRPKQGGGGNEQFF	GILGFVFTL
3287	TRAV8-3	TRAJ42	CAVGAGGGSQGNLIF	TRBV19	TRBJ2-1	CASSMRASVEQFF	GILGFVFTL
3289	TRAV19	TRAJ45	CALSVRSGGGADGLTF	TRBV12-3	TRBJ2-2	CASSFSGNTGELFF	RAKFKQLL
3291	TRAV14DV4	TRAJ33	CAMREGQDSNYQLIW	TRBV3-1	TRBJ1-4	CASSQERGLPNEKLFF	IVTDFSVIK
3293	TRAV29DV5	TRAJ53	CAASDGGSNYKLTF	TRBV7-3	TRBJ1-2	CASSLTGQSQRVYGYTF	AVFDRKSDAK
3294	TRAV12-2	TRAJ34	CAVKNTDKLIF	TRBV2	TRBJ1-6	CASSDSPLSGSPLHF	ELAGIGILTV
3295	TRAV12-2	TRAJ45	CAVEGGADGLTF	TRBV24-1	TRBJ2-5	CATSDPSGTGVETQYF	ELAGIGILTV
3296	TRAV5	TRAJ36	CAEAGANNLFF	TRBV14	TRBJ2-5	CASSQSPGGTQYF	GLCTLVAML
3297	TRAV12-3	TRAJ30	CATRDDKIIF	TRBV12-4	TRBJ2-7	CASSPGTPYEQYF	AVFDRKSDAK
3300	TRAV19	TRAJ49	CALSEPNTGNQFYF	TRBV11-2	TRBJ1-2	CASSWGGGSHYGYTF	IVTDFSVIK
3303	TRAV21	TRAJ39	CAVHNNAGNMLTF	TRBV4-3	TRBJ2-1	CASSQGVAGAFDEQFF	AVFDRKSDAK
3304	TRAV1-1	TRAJ29	CAVRTRNSGNTPLVF	TRBV5-6	TRBJ1-5	CASSLRGLGQPQHF	ELAGIGILTV
3305	TRAV1-2	TRAJ33	CAVVDSNYQLIW	TRBV6-1	TRBJ2-2	CASSEEIGDFPGELFF	AVFDRKSDAK
3307	TRAV29DV5	TRAJ53	CAGCGGSNYKLTF	TRBV4-1	TRBJ1-6	CASSQRGGVYNSPLHF	RLRAEAQVK
3311	TRAV9-2	TRAJ43	CALSDQGNNDMRF	TRBV12-4	TRBJ2-5	CASRFRTLQETQYF	CYTWNQMNL
3314	TRAV9-2	TRAJ7	CALLNYGNNRLAF	TRBV7-8	TRBJ2-7	CASSLVRDRAYEQYF	AVFDRKSDAK
3317	TRAV4	TRAJ3	CLVGGWYSSASKIIF	TRBV12-5	TRBJ2-1	CASGPAPTSYNNEQFF	RLRAEAQVK
3319	TRAV38-1	TRAJ52	CAFMMGAGGTSYGKLTF	TRBV10-1	TRBJ1-5	CASKRGMSNQPQHF	GILGFVFTL
3321	TRAV3	TRAJ41	CAVRDRNSGYALNF	TRBV4-3	TRBJ1-6	CASSQETFTGSPLHF	RAKFKQLL
3322	TRAV26-2	TRAJ48	CILREFTFGNEKLTF	TRBV4-1	TRBJ2-5	CASSQLSPLAGGLETQYF	RAKFKQLL
3323	TRAV38-1	TRAJ52	CAFMINAGGTSYGKLTF	TRBV19	TRBJ2-7	CASSIRSSYEQYF	GILGFVFTL
3324	TRAV1-2	TRAJ10	CAVRGPEGGGNKLTF	TRBV9	TRBJ2-5	CASSAGTSGQETQYF	GLCTLVAML
3325	TRAV12-2	TRAJ27	CAVNPGKSTF	TRBV11-2	TRBJ2-1	CASSYGTSGYNEQFF	MLDLQPETT
3326	TRAV14DV4	TRAJ45	CAMTKRGGGGADGLTF	TRBV27	TRBJ2-7	CASSLSPSGSYEQYF	AVFDRKSDAK
3333	TRAV13-1	TRAJ50	CAASETSYDKVIF	TRBV12-3	TRBJ2-2	CASSFSGNTGELFF	RAKFKQLL
3337	TRAV13-1	TRAJ10	CAALPGGGNKLTF	TRBV6-3	TRBJ2-7	CASSFSYEQYF	AVFDRKSDAK
3339	TRAV38-1	TRAJ52	CAFMIGAGGTSYGKLTF	TRBV19	TRBJ1-2	CASSTGSYGYTF	GILGFVFTL
3340	TRAV14DV4	TRAJ39	CAMREGIGNAGNMLTF	TRBV11-2	TRBJ1-2	CASSWGGGSHYGYTF	IVTDFSVIK
3341	TRAV8-6	TRAJ18	CAVSAGRGSTLGRLYF	TRBV19	TRBJ2-7	CASSVKTGAGREQYF	IVTDFSVIK
3343	TRAV14DV4	TRAJ37	CAMSSYSGNTGKLIF	TRBV12-4	TRBJ2-1	CASSYGTSDEQFF	RAKFKQLL
3344	TRAV25	TRAJ42	CAGSGGGSQGNLIF	TRBV19	TRBJ2-2	CASSIRSTGELFF	GILGFVFTL
3346	TRAV1-2	TRAJ33	CAVRDMDYQLIW	TRBV6-1	TRBJ2-3	CASSELAGAQDTQYF	RAKFKQLL
3347	TRAV38-2DV8	TRAJ29	CAYRTYSGNTPLVF	TRBV28	TRBJ1-6	CASSFGGPRGPLHF	AVFDRKSDAK
3348	TRAV1-2	TRAJ36	CAVGTIDQTGANNLFF	TRBV11-2	TRBJ1-2	CASSWGGGSHYGYTF	IVTDFSVIK
3353	TRAV5	TRAJ37	CAETPSSGKLIF	TRBV20-1	TRBJ2-5	CSARGMEREALETQYF	AVFDRKSDAK
3357	TRAV38-1	TRAJ52	CAFMKGAGGTSYGKLTF	TRBV12-3	TRBJ2-2	CASSFSGNTGELFF	GILGFVFTL
3358	TRAV8-1	TRAJ43	CAVTRPTNDMRF	TRBV10-2	TRBJ2-3	CASSSYANTDTQYF	IVTDFSVIK
3359	TRAV27	TRAJ42	CAGGGSQGNLIF	TRBV5-6	TRBJ1-1	CASSLRDGSEAFF	GILGFVFTL
3361	TRAV13-2	TRAJ44	CAENEAGTASKLTF	TRBV9	TRBJ1-1	CASSVRSSMNTEAFF	AVFDRKSDAK
3365	TRAV8-4	TRAJ4	CAVTSGGYNKLIF	TRBV15	TRBJ2-7	CATTGGRRDRGRDEQYF	RAKFKQLL
3366	TRAV13-2	TRAJ42	CAENIGGGSQGNLIF	TRBV19	TRBJ1-1	CASSIRSGTEAFF	GILGFVFTL
3367	TRAV17	TRAJ42	CATDGGGGSQGNLIF	TRBV19	TRBJ2-3	CASSPRSTDTQYF	GILGFVFTL
3368	TRAV27	TRAJ37	CAGAEGSGNTGKLIF	TRBV19	TRBJ2-7	CASSIRSAYEQYF	GILGFVFTL
3370	TRAV12-3	TRAJ29	CAMSLSGNTPLVF	TRBV20-1	TRBJ1-4	CSAREVSGEKLFF	AVFDRKSDAK
3371	TRAV8-4	TRAJ4	CAVSDRGYNKLIF	TRBV7-2	TRBJ1-1	CASSFEEETEAFF	AVFDRKSDAK
3374	TRAV27	TRAJ37	CAGAHGSSNTGKLIF	TRBV19	TRBJ2-7	CASSIRSSYEQYF	GILGFVFTL
3376	TRAV13-1	TRAJ15	CAATNQAGTALIF	TRBV19	TRBJ1-5	CASSDRSNQPQHF	GILGFVFTL
3383	TRAV21	TRAJ31	CAARRGARLMF	TRBV5-6	TRBJ1-2	CASSSTGVGYTF	RLRAEAQVK
3384	TRAV9-2	TRAJ42	CAPPNYGGSQGNLIF	TRBV11-2	TRBJ2-1	CASSLDGWAPSPDEQFF	ELAGIGILTV
4045	TRAV13-2	TRAJ42	CAENMGGGSQGNLIF	TRBV7-2	TRBJ2-7	CASSLEGGTTPFYEQYF	GILGFVFTL
4048	TRAV13-2	TRAJ42	CAENMGGGSQGNLIF	TRBV19	TRBJ2-5	CASSVRAGETQYF	GILGFVFTL
4054	TRAV29DV5	TRAJ53	CAAIGSNYKLTF	TRBV11-2	TRBJ1-2	CASSWGGGSHYGYTF	IVTDFSVIK
4055	TRAV13-2	TRAJ5	CAEIPNTGRRALTF	TRBV5-1	TRBJ1-2	CASSLGQGVFYTF	IVTDFSVIK
4057	TRAV12-1	TRAJ9	CVVNGPEGGGFKTIF	TRBV5-1	TRBJ2-1	CASSLLTSGSLMNYNEQFF	AVFDRKSDAK
4061	TRAV12-2	TRAJ32	CAVPYGGATNKLIF	TRBV6-3	TRBJ2-3	CASRQGWLLMADTQYF	ELAGIGILTV
4062	TRAV38-1	TRAJ52	CAFMLDAGGTSYGKLTF	TRBV19	TRBJ1-2	CASSIGYYGYTF	GILGFVFTL
4065	TRAV13-1	TRAJ42	CAYGGSQGNLIF	TRBV28	TRBJ2-5	CASSFKDNGETQYF	GILGFVFTL
4067	TRAV29DV5	TRAJ30	CAATLSDKIIF	TRBV18	TRBJ1-5	CASSLGTVHQPQHF	RAKFKQLL
4068	TRAV6	TRAJ28	CALDTPYSGAGSYQLTF	TRBV28	TRBJ2-2	CASSLYSATGELFF	AVFDRKSDAK
4071	TRAV13-1	TRAJ49	CAATYTGNQFYF	TRBV11-2	TRBJ1-5	CASSLGRTNQPQHF	GILGFVFTL
4072	TRAV14DV4	TRAJ38	CAMRGYNAGNNRKLIW	TRBV9	TRBJ2-3	CASSTRTDTQYF	AVFDRKSDAK
4074	TRAV1-2	TRAJ7	CAVREVSRLAF	TRBV2	TRBJ1-1	CASSEPPQGRNTEAFF	AVFDRKSDAK
4081	TRAV38-2DV8	TRAJ40	CAYRSSAGGSGTYKYIF	TRBV27	TRBJ1-2	CASSLYQGSNYGYTF	RLRAEAQVK
4082	TRAV12-3	TRAJ27	CAMKSTNAGKSTF	TRBV10-3	TRBJ1-1	CAIGEGSMNTEAFF	AVFDRKSDAK
4084	TRAV12-2	TRAJ45	CAAYSGGGADGLTF	TRBV9	TRBJ1-2	CASSPQTEYGYTF	ELAGIGILTV
4087	TRAV8-1	TRAJ20	CAVICNDYKLSF	TRBV20-1	TRBJ2-3	CSADGTHTPTDTQYF	AVFDRKSDAK
4097	TRAV17	TRAJ11	CATEGNSGYSTLTF	TRBV6-5	TRBJ1-2	CASSPQGGGDGYTF	FLYALALLL
4098	TRAV13-1	TRAJ11	CAAKEGYSTLTF	TRBV28	TRBJ2-2	CASSLYSATGELFF	AVFDRKSDAK
4099	TRAV9-2	TRAJ4	CALPSGGYNKLIF	TRBV27	TRBJ1-4	CASSFGQGGEKLFF	GILGFVFTL
4100	TRAV12-1	TRAJ41	CVVSDSNSGYALNF	TRBV5-1	TRBJ1-5	CASSPGTGPNQPQHF	GILGFVFTL
4101	TRAV8-3	TRAJ43	CAVGGNNNDMRF	TRBV20-1	TRBJ2-7	CSARDYLNSYEQYF	GILGFVFTL
4104	TRAV12-2	TRAJ27	CAVGDTNAGKSTF	TRBV27	TRBJ2-3	CASTRLAGAGTDTQYF	AVFDRKSDAK
4110	TRAV12-2	TRAJ34	CAVNLNTDKLIF	TRBV28	TRBJ1-3	CASSSQGLGNTIYF	ELAGIGILTV
4115	TRAV8-4	TRAJ31	CAVRPNARLMF	TRBV7-8	TRBJ2-7	CASSPGQGGYEQYF	AVFDRKSDAK
4118	TRAV13-1	TRAJ44	CAAYTGTASKLTF	TRBV7-8	TRBJ2-1	CASSGTSGAYNEQFF	RLRAEAQVK
4121	TRAV38-2DV8	TRAJ52	CAYSPAAGGTSYGKLTF	TRBV5-8	TRBJ2-4	CASSLGQQAKNIQYF	GILGFVFTL
4126	TRAV1-2	TRAJ17	CAVEAAGNKLTF	TRBV4-2	TRBJ2-6	CASSDGGSNSGANVLTF	AVFDRKSDAK
4127	TRAV13-1	TRAJ50	CAASETSYDKVIF	TRBV29-1	TRBJ2-1	CSVEPGTSYNEQFF	RAKFKQLL
4129	TRAV29DV5	TRAJ53	CAASGGSNYKLTF	TRBV20-1	TRBJ2-2	CSARGGDNTGELFF	AVFDRKSDAK
4130	TRAV14DV4	TRAJ17	CAMREGGAAGNKLTF	TRBV9	TRBJ1-1	CASSVRSSMNTEAFF	RAKFKQLL
4134	TRAV12-3	TRAJ48	CATGGNEKLTF	TRBV7-3	TRBJ1-1	CASSYGGYTEAFF	IVTDFSVIK
4135	TRAV24	TRAJ37	CASAGSGNTGKLIF	TRBV19	TRBJ2-1	CASSIRSAWEQFF	GILGFVFTL
4136	TRAV27	TRAJ37	CAGALGSSNTGKLIF	TRBV19	TRBJ2-7	CASSSRSAYEQYF	GILGFVFTL
4139	TRAV10	TRAJ33	CVVSSDSNYQLIW	TRBV10-3	TRBJ1-6	CAISGAGLRYNSPLHF	MLDLQPETT
4140	TRAV27	TRAJ42	CAGGGSQGNLIF	TRBV20-1	TRBJ2-7	CSARDLTAGSYEQYF	GILGFVFTL
4141	TRAV29DV5	TRAJ20	CAASDVDYKLSF	TRBV19	TRBJ2-7	CASSIRSSYEQYF	GILGFVFTL
4142	TRAV20	TRAJ42	CAVRMGGGGSQGNLIF	TRBV28	TRBJ2-2	CASSLLAHTGELFF	MLDLQPETT
4143	TRAV5	TRAJ39	CAADNNAGNMLTF	TRBV7-3	TRBJ2-7	CASSLSGLDEQYF	RAKFKQLL
4155	TRAV21	TRAJ24	CAVTDSWGKLQF	TRBV27	TRBJ2-3	CASKPTSTDTQYF	AVFDRKSDAK
4156	TRAV12-2	TRAJ23	CAGPYNQGGKLIF	TRBV19	TRBJ2-5	CASSIRSTETQYF	GILGFVFTL
4157	TRAV4	TRAJ22	CLVLSSGSARQLTF	TRBV4-3	TRBJ2-2	CASSFGTGAGGELFF	CYTWNQMNL
4158	TRAV27	TRAJ27	CAGSNTNAGKSTF	TRBV19	TRBJ2-7	CASSIRSSYEQYF	GILGFVFTL
4161	TRAV13-1	TRAJ11	CAAENSGYSTLTF	TRBV24-1	TRBJ1-4	CATGTSPNEKLFF	RAKFKQLL
4163	TRAV13-1	TRAJ42	CAASNPPGSQGNLIF	TRBV7-3	TRBJ1-1	CASSLTRQGGTEAFF	AVFDRKSDAK
4164	TRAV12-2	TRAJ49	CAWKSNQFYF	TRBV4-2	TRBJ2-2	CASSQELLSSGELFF	ELAGIGILTV
4165	TRAV13-1	TRAJ6	CAAFGGSYIPTF	TRBV7-3	TRBJ2-3	CASSLTPGTDTQYF	AVFDRKSDAK
4166	TRAV5	TRAJ31	CAERGEWARLMF	TRBV19	TRBJ1-5	CASSIDDGTLINQPQHF	RLRAEAQVK
4167	TRAV21	TRAJ30	CAVNFRDDKIIF	TRBV20-1	TRBJ2-2	CSASQGLNTGELFF	KTWGQYWQV
4169	TRAV5	TRAJ31	CAEDNNARLMF	TRBV20-1	TRBJ1-2	CSARDSTGNGYTF	GLCTLVAML
4172	TRAV12-2	TRAJ45	CAVPNSGGGADGLTF	TRBV9	TRBJ2-1	CASSPGLAGGEQFF	ELAGIGILTV
4173	TRAV12-2	TRAJ33	CAVSNYQLIW	TRBV11-1	TRBJ2-1	CASTSGDNEQFF	ELAGIGILTV
4174	TRAV9-2	TRAJ21	CALSDRNFNKFYF	TRBV19	TRBJ1-4	CASSKKADQWEKLFF	RLRAEAQVK
4175	TRAV12-2	TRAJ23	CAVRGGKLIF	TRBV29-1	TRBJ2-3	CSVEDGGRGGSTDTQYF	ELAGIGILTV
4176	TRAV19	TRAJ43	CALRRYNNDMRF	TRBV3-1	TRBJ2-1	CASSQDHGTSVYNEQFF	AVFDRKSDAK
4177	TRAV38-2DV8	TRAJ30	CAYWTNRDDKIIF	TRBV7-8	TRBJ2-7	CASSLHRSSSSYEQYF	IVTDFSVIK
4184	TRAV1-2	TRAJ32	CAFYGGATNKLIF	TRBV15	TRBJ1-6	CATSQGASTFYNSPLHF	FLRGRAYGL
4185	TRAV12-1	TRAJ5	CVVNMDTGRRALTF	TRBV9	TRBJ1-1	CASSPRPDKEAFF	GILGFVFTL
4187	TRAV38-2DV8	TRAJ45	CAYRSAEWTGGGADGLTF	TRBV11-2	TRBJ1-2	CASSWGGGSHYGYTF	IVTDFSVIK
4189	TRAV8-1	TRAJ11	CAVNSGYSTLTF	TRBV19	TRBJ2-7	CASSIRSSYEQYF	GILGFVFTL
4192	TRAV13-1	TRAJ50	CAASETSYDKVIF	TRBV28	TRBJ2-2	CASSLYSATGELFF	AVFDRKSDAK
4194	TRAV6	TRAJ52	CALDSNAGGTSYGKLTF	TRBV19	TRBJ1-2	CASSTGAWGYTF	GILGFVFTL
4197	TRAV14DV4	TRAJ11	CAMNSGYSTLTF	TRBV7-3	TRBJ2-1	CASSLSGQGRGEQFF	RAKFKQLL
4204	TRAV12-1	TRAJ11	CVVNREGYSTLTF	TRBV2	TRBJ1-1	CASSESVLGLNTEAFF	GLCTLVAML
4206	TRAV8-1	TRAJ13	CAVDSNSGGYQKVTF	TRBV7-9	TRBJ2-5	CASSYLLTGTSRQETQYF	CYTWNQMNL
4209	TRAV8-3	TRAJ21	CAVGDNFNKFYF	TRBV28	TRBJ2-2	CASSLYSATGELFF	AVFDRKSDAK
4210	TRAV39	TRAJ26	CAVDFRDNYGQNFVF	TRBV9	TRBJ2-7	CASSLSSGTYEQYF	IVTDFSVIK
4211	TRAV27	TRAJ42	CAGGGSQGNLIF	TRBV7-3	TRBJ1-1	CASSQGPTGGYVSEAFF	GILGFVFTL
4212	TRAV13-1	TRAJ15	CAASIGQAGTALIF	TRBV18	TRBJ2-3	CASSPTGGPADTQYF	GILGFVFTL
4213	TRAV8-3	TRAJ28	CAVGAPGAGSYQLTF	TRBV3-1	TRBJ2-7	CASSQSAGPRSYEQYF	RLRAEAQVK
4216	TRAV14DV4	TRAJ41	CAMREGLNSGYALNF	TRBV19	TRBJ2-1	CASRQRDRPNNEQFF	IVTDFSVIK
4219	TRAV29DV5	TRAJ42	CAAWGGSQGNLIF	TRBV19	TRBJ1-2	CASTIGTGGDYGYTF	AVFDRKSDAK
4225	TRAV13-1	TRAJ23	CAASINQGGKLIF	TRBV7-6	TRBJ2-7	CASSRGPNYEQYF	IVTDFSVIK
4226	TRAV12-2	TRAJ3	CAVIGYSSASKIIF	TRBV9	TRBJ2-7	CASSVDALSSYEQYF	ELAGIGILTV
4235	TRAV4	TRAJ36	CLVGDETGANNLFF	TRBV27	TRBJ2-3	CASSFMSTDTQYF	IVTDFSVIK
4236	TRAV17	TRAJ47	CATGSMEYGNKLVF	TRBV9	TRBJ2-2	CASRMGDINTGELFF	IVTDFSVIK
4243	TRAV34	TRAJ28	CGADSKTGSYQLTF	TRBV28	TRBJ2-1	CASSFLPRAYNEQFF	AVFDRKSDAK
4244	TRAV35	TRAJ49	CAGHTGNQFYF	TRBV3-1	TRBJ2-1	CASSHLGGDRYMNEQFF	IVTDFSVIK
4248	TRAV12-2	TRAJ9	CAVGSGGFKTIF	TRBV27	TRBJ2-1	CASSPGQGNEQFF	ELAGIGILTV
4251	TRAV13-1	TRAJ10	CAASITGGGNKLTF	TRBV9	TRBJ2-7	CASSVVDAGFEQYF	AVFDRKSDAK
4262	TRAV26-2	TRAJ13	CILFSGGYQKVTF	TRBV6-3	TRBJ2-1	CASRTDRGDEQFF	AVFDRKSDAK
4268	TRAV13-2	TRAJ42	CAERGGGGSQGNLIF	TRBV19	TRBJ2-5	CASSIRASETQYF	GILGFVFTL
4274	TRAV38-1	TRAJ53	CAFMKLYSGGSNYKLTF	TRBV5-5	TRBJ1-5	CASSLVRGGNQPQHF	AVFDRKSDAK
4275	TRAV12-2	TRAJ45	CAVSGGADGLTF	TRBV4-2	TRBJ1-6	CASSQGGSPLHF	ELAGIGILTV
4276	TRAV38-1	TRAJ34	CAFLTDKLIF	TRBV12-5	TRBJ1-2	CASGPQPYGQALTNYGYTF	AVFDRKSDAK
4278	TRAV22	TRAJ26	CAVDNYGQNFVF	TRBV4-2	TRBJ2-7	CASSQELSYEQYF	AVFDRKSDAK
4282	TRAV12-2	TRAJ48	CAVKRSNFGNEKLTF	TRBV6-5	TRBJ1-1	CASSYTPVSMNTEAFF	ELAGIGILTV
4284	TRAV26-2	TRAJ33	CILSFMDSNYQLIW	TRBV6-3	TRBJ2-7	CASSWSYEQYF	AVFDRKSDAK
4288	TRAV14DV4	TRAJ57	CAMREPLTQGGSEKLVF	TRBV11-2	TRBJ1-2	CASSWGGGSHYGYTF	IVTDFSVIK
4291	TRAV12-3	TRAJ26	CAIGNYGQNFVF	TRBV6-5	TRBJ1-2	CASSYSMQGVGYGYTF	IVTDFSVIK
4293	TRAV12-2	TRAJ42	CAVNKGGGSQGNLIF	TRBV19	TRBJ2-7	CASSTRASEGQYF	GILGFVFTL
4295	TRAV12-2	TRAJ31	CAVNNARLMF	TRBV10-3	TRBJ2-6	CAISEPGLLSGANVLTF	ELAGIGILTV
4301	TRAV38-1	TRAJ52	CAFMSNAGGTSYGKLTF	TRBV19	TRBJ1-2	CASSMGSYGYTF	GILGFVFTL
4307	TRAV12-2	TRAJ26	CAVNSNYGQNFVF	TRBV12-4	TRBJ2-7	CASSLAGQVNEQYF	IVTDFSVIK
4308	TRAV17	TRAJ53	CATDASGGSNYKLTF	TRBV11-2	TRBJ1-2	CASSWGGGSHYGYTF	IVTDFSVIK
4309	TRAV8-3	TRAJ30	CAVTRDDKIIF	TRBV11-2	TRBJ1-2	CASSWGGGSHYGYTF	IVTDFSVIK
4311	TRAV30	TRAJ20	CGTEYPNDYKLSF	TRBV11-2	TRBJ1-2	CASSWGGGSHYGYTF	IVTDFSVIK
4312	TRAV13-1	TRAJ50	CAATETSYDKVIF	TRBV11-2	TRBJ1-2	CASSWGGGSHYGYTF	IVTDFSVIK
4313	TRAV12-1	TRAJ44	CVVNYQTGTASKLTF	TRBV19	TRBJ2-5	CASTTTGGETQYF	IVTDFSVIK
4315	TRAV35	TRAJ49	CAGHTGNQFYF	TRBV29-1	TRBJ2-3	CSVGSGEDSPQYF	IVTDFSVIK
4317	TRAV13-2	TRAJ26	CAAQLYGQNFVF	TRBV27	TRBJ2-7	CASSFEGEQYF	RTLNAWVKV
4318	TRAV17	TRAJ57	CATDKGGSEKLVF	TRBV9	TRBJ2-7	CASSPVGGFFEQYF	AVFDRKSDAK
4320	TRAV12-3	TRAJ52	CAMGGTSYGKLTF	TRBV18	TRBJ1-4	CASSPPSGYWEKLFF	RLRAEAQVK
4332	TRAV12-2	TRAJ39	CAVNAGNMLTF	TRBV6-1	TRBJ1-2	CASSDPIGGYGYTF	ELAGIGILTV
4343	TRAV12-2	TRAJ6	CAVNIRGGSYIPTF	TRBV27	TRBJ2-1	CASSSTGTSGNRAEQFF	AVFDRKSDAK
4347	TRAV35	TRAJ49	CAGHTGNQFYF	TRBV19	TRBJ2-7	CASSSRSGYEQYF	IVTDFSVIK
4348	TRAV29DV5	TRAJ48	CAAKGGNEKLTF	TRBV7-2	TRBJ2-7	CASSLTGGMREQYF	RAKFKQLL
4351	TRAV25	TRAJ23	CAGLGGKLIF	TRBV6-5	TRBJ1-5	CASSYGKPLYSNQPQHF	GILGFVFTL
4353	TRAV19	TRAJ3	CALSGPYSSASKIIF	TRBV12-4	TRBJ2-3	CASSAEGQTFSTDTQYF	RAKFKQLL
4354	TRAV14DV4	TRAJ52	CAMREANAGGTSYGKLTF	TRBV27	TRBJ2-3	CASSAGGGGQYF	ELAGIGILTV
4355	TRAV13-2	TRAJ42	CAENEGGGSQGNLIF	TRBV19	TRBJ1-1	CASSARASEGAFF	GILGFVFTL
4356	TRAV27	TRAJ42	CAGGGSQGNLIF	TRBV20-1	TRBJ2-7	CSASPGDYEQYF	GILGFVFTL
4357	TRAV12-2	TRAJ4	CAVNRGYNKLIF	TRBV11-2	TRBJ2-3	CASSLVQVRVTDTQYF	RLRAEAQVK
4358	TRAV13-1	TRAJ42	CAASGGGSQGNLIF	TRBV19	TRBJ2-3	CASSIRSQDTQYF	GILGFVFTL
4362	TRAV13-1	TRAJ50	CAASETSYDKVIF	TRBV19	TRBJ1-2	CASSIGVYGYTF	GILGFVFTL
4369	TRAV12-2	TRAJ15	CAAPQGAGTALIF	TRBV4-3	TRBJ1-3	CASSRALLMGNTIYF	ELAGIGILTV
4373	TRAV17	TRAJ24	CATDSPTDSWGKLQF	TRBV4-2	TRBJ1-2	CASSQEQWSGETSNYGYTF	RTLNAWVKV
4376	TRAV13-1	TRAJ50	CAASETSYDKVIF	TRBV11-2	TRBJ2-1	CASSGQRASYNEQFF	RAKFKQLL
4383	TRAV10	TRAJ8	CVVSENTGFQKLVF	TRBV7-6	TRBJ2-7	CASSLGGGDYEQYF	RLRAEAQVK
4387	TRAV13-1	TRAJ47	CAASIRPMEYGNKLVF	TRBV19	TRBJ1-3	CASSTTGTPGNTIYF	GILGFVFTL
4388	TRAV41	TRAJ53	CAVAGSGGSNYKLTF	TRBV5-1	TRBJ2-1	CASSLEASGPYNEQFF	IVTDFSVIK
4389	TRAV12-2	TRAJ10	CAVPITGGGNKLTF	TRBV6-3	TRBJ2-3	CASSYSSFGTDTQYF	ELAGIGILTV
4390	TRAV38-2DV8	TRAJ52	CAYATNAGGTSYGKLTF	TRBV19	TRBJ1-2	CASSIGLYGYTF	GILGFVFTL
4391	TRAV12-2	TRAJ17	CAVKNAGNKLTF	TRBV7-2	TRBJ2-7	CASSLNDFYEQYF	ELAGIGILTV
4392	TRAV12-2	TRAJ45	CAVGGGADGLTF	TRBV19	TRBJ2-2	CASSLAGTAGELFF	ELAGIGILTV
4393	TRAV12-2	TRAJ7	CAVGGNNRLAF	TRBV2	TRBJ1-3	CASSEDFSGNTIYF	ELAGIGILTV
4396	TRAV38-1	TRAJ52	CAFMIGAGGTSYGKLTF	TRBV19	TRBJ1-2	CASSMGSYGYTF	GILGFVFTL
4403	TRAV8-1	TRAJ17	CAVNARAAGNKLTF	TRBV12-5	TRBJ2-5	CASGSAVRGGLETQYF	AVFDRKSDAK
4406	TRAV12-2	TRAJ22	CAGPREARQLTF	TRBV20-1	TRBJ1-5	CSATPTGVGQPQHF	ELAGIGILTV
4408	TRAV13-2	TRAJ6	CYQGGSYIPTF	TRBV4-3	TRBJ1-4	CASSQDRGGLGEKLFF	RTLNAWVKV
4411	TRAV1-1	TRAJ37	CAVSNTGKLIF	TRBV4-1	TRBJ2-1	CASSLLWAEYNEQFF	RAKFKQLL
4412	TRAV12-1	TRAJ13	CVVNGNSGGYQKVTF	TRBV4-2	TRBJ2-3	CASSDLAGDPTDTQYF	GILGFVFTL
4414	TRAV12-2	TRAJ15	CAANQAGTALIF	TRBV4-3	TRBJ1-5	CASSQGVLLGQPQHF	ELAGIGILTV
4415	TRAV12-2	TRAJ52	CAVNLGLTAGGTSYGKLTF	TRBV6-4	TRBJ1-2	CASRAGTEISGYGYTF	ELAGIGILTV
4422	TRAV19	TRAJ13	CALSENPGGYQKVTF	TRBV24-1	TRBJ1-2	CATSDRDDSYGYTF	AVFDRKSDAK
4423	TRAV41	TRAJ44	CAVRGTGTASKLTF	TRBV6-5	TRBJ2-7	CASRQLRGLMAYEQYF	ELAGIGILTV
4424	TRAV12-2	TRAJ36	CAVDGTGANNLFF	TRBV5-1	TRBJ2-1	CASSLAPSGEQFF	ELAGIGILTV
4425	TRAV21	TRAJ27	CAGGNTNAGKSTF	TRBV7-9	TRBJ1-2	CASSIFGQGNYGYTF	AVFDRKSDAK
4427	TRAV12-2	TRAJ24	CAALDSWGKFQF	TRBV19	TRBJ1-5	CASSARSGEPQHF	GILGFVFTL
4429	TRAV12-2	TRAJ37	CAGAGSSNTGKLIF	TRBV4-1	TRBJ1-1	CASSPGALNTEAFF	ELAGIGILTV
4430	TRAV39	TRAJ27	CAVVQNTNAGKSTF	TRBV2	TRBJ1-6	CASSEEGRLYNSPLHF	GILGFVFTL
4431	TRAV13-2	TRAJ50	CAEMETSYDKVIF	TRBV10-1	TRBJ1-2	CASSRPVAVIYGYTF	RAKFKQLL
4436	TRAV12-2	TRAJ33	CAFSDSNYQLIW	TRBV10-3	TRBJ2-1	CATGTGTGDNEQFF	AVFDRKSDAK
4438	TRAV8-6	TRAJ4	CAVKWVSGGYNKLIF	TRBV29-1	TRBJ2-2	CSVEGTGQTGELFF	AVFDRKSDAK
4442	TRAV27	TRAJ42	CAGASGGGSQGNLIF	TRBV19	TRBJ2-1	CASSIRSGYEQFF	GILGFVFTL
4443	TRAV38-2DV8	TRAJ57	CALGGGSEKLVF	TRBV11-2	TRBJ1-2	CASSWGGGSHYGYTF	IVTDFSVIK
4445	TRAV12-2	TRAJ42	CAGGGSQGNLIF	TRBV5-1	TRBJ2-7	CASSLDGNEQYF	ELAGIGILTV
4446	TRAV12-3	TRAJ45	CAMSSPGWGGGADGLTF	TRBV27	TRBJ1-2	CASSPTGTAYGYTF	AVFDRKSDAK
4448	TRAV12-2	TRAJ30	CAARERDDKIIF	TRBV4-1	TRBJ2-7	CASSQHTVPGQGFPYEQYF	RLRAEAQVK
4449	TRAV39	TRAJ20	CAVDNDYKLSF	TRBV4-3	TRBJ2-7	CASSQGQGIYEQYF	RMFPNAPYL
4453	TRAV5	TRAJ45	CAESTSGGGADGLTF	TRBV14	TRBJ2-7	CASSQSPGGMQYF	GLCTLVAML
4454	TRAV5	TRAJ48	CAALSPNFGNEKLTF	TRBV7-2	TRBJ2-7	CASSPRDRERGEQYF	LLDFVRFMGV
4455	TRAV12-2	TRAJ43	CALTPRDDMRF	TRBV11-2	TRBJ2-2	CASSLGVAGTNTGELFF	ELAGIGILTV
4456	TRAV29DV5	TRAJ31	CAADDGRLMF	TRBV7-9	TRBJ2-6	CASREIQGSGANVLTF	RAKFKQLL
4460	TRAV1-2	TRAJ33	CAVLDSNYQLIW	TRBV11-2	TRBJ1-2	CASSWGGGSHYGYTF	IVTDFSVIK
4466	TRAV12-2	TRAJ52	CAVPAGGTSYGKLTF	TRBV6-3	TRBJ1-3	CASSPGSGNTIYF	ELAGIGILTV
4469	TRAV19	TRAJ9	CALRGNTGGFKTIF	TRBV27	TRBJ2-1	CASSLSGATYNEQFF	RTLNAWVKV
4472	TRAV38-2DV8	TRAJ41	CAYRSLYALNF	TRBV19	TRBJ1-6	CASSSGTGGYNSPLHF	IVTDFSVIK
4479	TRAV12-2	TRAJ40	CAVNPSGTYKYIF	TRBV2	TRBJ2-1	CASSPSGGDYNEQFF	RLRAEAQVK
4485	TRAV19	TRAJ11	CALTGYSTLTF	TRBV6-5	TRBJ1-2	CASSSQGGFDGYTF	FLYALALLL
4487	TRAV8-4	TRAJ37	CAVPGGNTGKLIF	TRBV19	TRBJ2-7	CASSIRSSYEQYF	GILGFVFTL
4488	TRAV38-1	TRAJ52	CAFMTNAGGTSYGKLTF	TRBV19	TRBJ1-2	CASSIGIYGYTF	GILGFVFTL
4490	TRAV8-3	TRAJ42	CAVGGGGGSQGNLIF	TRBV19	TRBJ2-5	CASSFRSSETQYF	GILGFVFTL
4496	TRAV30	TRAJ42	CGTGLGGGSQGNLIF	TRBV19	TRBJ2-1	CASSIRSSNEQFF	GILGFVFTL
4499	TRAV8-3	TRAJ47	CAVGGYMEYGNKLVF	TRBV20-1	TRBJ2-3	CSASPRGAWYTDTQYF	RLRAEAQVK
4501	TRAV1-2	TRAJ6	CAVKSSGGSYIPTF	TRBV10-3	TRBJ1-5	CAIGTGDTNQPQHF	AVFDRKSDAK
4504	TRAV13-1	TRAJ41	CAASNSGYALNF	TRBV27	TRBJ2-2	CASSSPSGSGTGELFF	ELAGIGILTV
4506	TRAV29DV5	TRAJ20	CAASESNYKLSF	TRBV10-3	TRBJ2-3	CAITSVSGGLDTDTQYF	AVFDRKSDAK
4508	TRAV1-2	TRAJ20	CAVRERDYKLSF	TRBV20-1	TRBJ1-3	CSARTGNTIYF	RAKFKQLL
4511	TRAV5	TRAJ7	CAEIIYGNNRLAF	TRBV5-5	TRBJ2-3	CASSSRQSEADTQYF	GLCTLVAML
4512	TRAV1-2	TRAJ6	CASPRGSYIPTF	TRBV6-1	TRBJ2-2	CASYTPENTGELFF	IVTDFSVIK
4515	TRAV21	TRAJ39	CAAALYNNAGNMLTF	TRBV19	TRBJ1-5	CASSIYSNQPQHF	GILGFVFTL
4516	TRAV20	TRAJ10	CAVQGILTGGGNKLTF	TRBV28	TRBJ2-1	CASSLYKSSYNEQFF	IVTDFSVIK
4518	TRAV8-1	TRAJ39	CAVNGDAGNMLTF	TRBV3-1	TRBJ2-6	CASSPGVRANVLTF	MLDLQPETT
4519	TRAV12-2	TRAJ21	CAVPYYNFNKFYF	TRBV27	TRBJ2-2	CASSLSRKGELFF	AVFDRKSDAK
4520	TRAV12-1	TRAJ43	CVVISYNDMRF	TRBV3-1	TRBJ2-3	CASSQPGAFFTDTQYF	AVFDRKSDAK
4521	TRAV19	TRAJ44	CALSEALTGTASKLTF	TRBV11-1	TRBJ2-7	CASSLTPGLPPYEQYF	RLRAEAQVK
4524	TRAV12-2	TRAJ31	CAVNGNARLMF	TRBV20-1	TRBJ1-1	CSLIQGLGTEAFF	ELAGIGILTV
4526	TRAV13-2	TRAJ52	CAENIVGAGGTSYGKLTF	TRBV27	TRBJ2-3	CASSPRGWNGLSTDTQYF	RLRAEAQVK
4529	TRAV12-2	TRAJ9	CAVPRATGGFKTIF	TRBV13	TRBJ2-2	CASSLGAGRELFF	AVFDRKSDAK
4531	TRAV38-1	TRAJ48	CAFMTNFGNEKLTF	TRBV6-3	TRBJ1-5	CASDRQDFYSNQPQHF	RAKFKQLL
4534	TRAV13-1	TRAJ26	CAPEGGQNFVF	TRBV19	TRBJ2-5	CASSIRSGETQYF	GILGFVFTL
4538	TRAV12-2	TRAJ15	CAVNRGTALIF	TRBV28	TRBJ2-5	CASTPENQETQYF	AYAQKIFKI
4542	TRAV25	TRAJ42	CKGGSQGNLIF	TRBV28	TRBJ2-7	CASSFQGLGYEQYF	ELAGIGILTV
4544	TRAV38-1	TRAJ52	CAFMKGAGGTSYGKLTF	TRBV9	TRBJ1-1	CASSVRSSMNTEAFF	GILGFVFTL
4548	TRAV24	TRAJ6	CAWASGGSYIPTF	TRBV20-1	TRBJ2-3	CSARDTGVSDTQYF	RAKFKQLL
4549	TRAV41	TRAJ34	CAVSSYNTDKLIF	TRBV5-1	TRBJ2-5	CASSLDGSVETQYF	AVFDRKSDAK
4552	TRAV8-3	TRAJ42	CAVGGYGGSQGNLIF	TRBV19	TRBJ2-7	CASSGRSGYEQYF	GILGFVFTL
4553	TRAV17	TRAJ53	CATDASGGSNYKLTF	TRBV6-1	TRBJ2-7	CASSATDRTYEQYF	RAKFKQLL
4558	TRAV12-2	TRAJ52	CAVSAGGTSYGKLTF	TRBV27	TRBJ1-1	CASSLGTGPEAFF	ELAGIGILTV
4559	TRAV19	TRAJ56	CALSELNYTGANSKLTF	TRBV19	TRBJ2-3	CASSSHSGRANTDTQYF	RAKFKQLL
4560	TRAV21	TRAJ39	CAVRNNAGNMLTF	TRBV30	TRBJ2-1	CAWSVSASEQFF	LLDFVRFMGV
4567	TRAV13-1	TRAJ12	CAAARMDSSYKLIF	TRBV29-1	TRBJ2-3	CSVGSGEDSPQYF	RAKFKQLL
4569	TRAV19	TRAJ11	CALSDNEDSTLTF	TRBV19	TRBJ2-1	CASSPLAVTYNEQFF	GILGFVFTL
4570	TRAV29DV5	TRAJ50	CAAKGTSYDKVIF	TRBV19	TRBJ1-5	CASSIHSNQPQHF	GILGFVFTL
4571	TRAV17	TRAJ24	CATVSTDSWGKFQF	TRBV11-2	TRBJ1-2	CASSWGGGSHYGYTF	IVTDFSVIK
4576	TRAV12-2	TRAJ34	CAVRPDKLIF	TRBV2	TRBJ2-1	CASREREGLAVYNEQFF	ELAGIGILTV
4578	TRAV27	TRAJ42	CAGGGSQGNLIF	TRBV11-2	TRBJ1-2	CASSWGGGSHYGYTF	GILGFVFTL
4583	TRAV12-2	TRAJ5	CAVPLAGTGRRALTF	TRBV19	TRBJ2-3	CASSILGVSTDTQYF	ELAGIGILTV
4586	TRAV1-2	TRAJ34	CAVRRITDKLIF	TRBV7-9	TRBJ2-5	CASIKNVGWETQYF	RLRAEAQVK
4588	TRAV13-1	TRAJ37	CAASQGSGNTGKLIF	TRBV19	TRBJ2-7	CASSQRSSYEQYF	GILGFVFTL
4590	TRAV39	TRAJ26	CAVDFRDNYGQNFVF	TRBV7-9	TRBJ2-3	CASSSRDGGTDTQYF	IVTDFSVIK
4591	TRAV1-1	TRAJ47	CAVSELEYGNKLVF	TRBV9	TRBJ2-7	CASSQGGGEQYF	AVFDRKSDAK
4597	TRAV10	TRAJ27	CVGYTNAGKSTF	TRBV11-2	TRBJ1-2	CASSWGGGSHYGYTF	IVTDFSVIK
4598	TRAV1-1	TRAJ11	CAVRDGGSGYSTLTF	TRBV11-2	TRBJ1-2	CASSWGGGSHYGYTF	IVTDFSVIK
4600	TRAV8-2	TRAJ27	CVVRPAGKSTF	TRBV27	TRBJ2-5	CASSLFLAAQETQYF	AVFDRKSDAK
4602	TRAV19	TRAJ20	CALSDYDYKLSF	TRBV4-1	TRBJ2-5	CASSQAPGETQYF	AVFDRKSDAK
4604	TRAV12-2	TRAJ29	CAVPSGNTPLVF	TRBV2	TRBJ2-2	CASSEYGGGVAGELFF	ELAGIGILTV
4608	TRAV13-2	TRAJ44	CAERAGTASKLTF	TRBV2	TRBJ2-7	CASSDPYNQTLSYEQYF	AVFDRKSDAK
4612	TRAV13-1	TRAJ11	CAASNGYSTLTF	TRBV5-1	TRBJ2-1	CASSFGTTDNEQFF	AVFDRKSDAK
4615	TRAV5	TRAJ38	CAEDAGNNRKLIW	TRBV7-9	TRBJ2-1	CASSLGGNEQFF	RAKFKQLL
4619	TRAV8-3	TRAJ21	CAVGDNFNKFYF	TRBV19	TRBJ2-2	CASSIRSTGELFF	AVFDRKSDAK
4623	TRAV12-2	TRAJ11	CAKGGSGYSTLTF	TRBV4-3	TRBJ1-2	CASSQEPGGAGGYTF	ELAGIGILTV
4626	TRAV5	TRAJ31	CAEDNNARLMF	TRBV20-1	TRBJ1-3	CSARDETGNTIYF	GLCTLVAML
4627	TRAV1-2	TRAJ6	CAVRGWGGSYIPTF	TRBV20-1	TRBJ2-2	CSARQGTTGELFF	RAKFKQLL
4628	TRAV29DV5	TRAJ24	CAASADDSWGKLQF	TRBV28	TRBJ2-1	CASSRTASSYNEQFF	GILGFVFTL
4629	TRAV8-4	TRAJ26	CAVSGDYGQNFVF	TRBV29-1	TRBJ2-7	CSVESGRTDEQYF	IPSINVHHY
4633	TRAV29DV5	TRAJ50	CAATGTSYDKVIF	TRBV19	TRBJ1-5	CASSIHKNQPQHF	GILGFVFTL
4634	TRAV19	TRAJ41	CALSEAYEYALNF	TRBV20-1	TRBJ2-1	CSPKEGNNEQFF	AVFDRKSDAK
4640	TRAV10	TRAJ31	CVVSGNNNARLMF	TRBV4-2	TRBJ2-1	CASSQETGYNEQFF	IVTDFSVIK
4641	TRAV8-3	TRAJ21	CAVGDNFNKFYF	TRBV7-8	TRBJ1-2	CASSLVQGYTF	AVFDRKSDAK
4642	TRAV8-3	TRAJ21	CAVGDNFNKFYF	TRBV12-3	TRBJ2-2	CASSFSGNTGELFF	AVFDRKSDAK
4643	TRAV12-1	TRAJ42	CVVTLWNYGGSQGNLIF	TRBV3-1	TRBJ2-2	CASSQDRRLILENTGELFF	AVFDRKSDAK
4644	TRAV21	TRAJ39	CAAINNAGNMLTF	TRBV19	TRBJ2-1	CASSISLAAEQFF	LLDFVRFMGV
4647	TRAV27	TRAJ42	CAGGGSQGNLIF	TRBV19	TRBJ2-7	CASSIRASYEQYF	GILGFVFTL
4651	TRAV9-2	TRAJ54	CALSVPQGAQKLVF	TRBV7-3	TRBJ2-1	CASKLAGYYNEQFF	AVFDRKSDAK
4653	TRAV12-2	TRAJ42	CAVNRGYGGSQGNLIF	TRBV19	TRBJ2-7	CASSMRASVEQYF	GILGFVFTL
4654	TRAV12-2	TRAJ53	CAVNPGWGGSNYKLTF	TRBV9	TRBJ2-5	CASSVTGQLQETQYF	ELAGIGILTV
4655	TRAV12-2	TRAJ54	CAVVQGAQKLVF	TRBV14	TRBJ2-7	CASSYLTGTGAYEQYF	ELAGIGILTV
4656	TRAV38-2DV8	TRAJ13	CAYRFWGSGGYQKVTF	TRBV20-1	TRBJ2-1	CSATGGDYNEQFF	LLFGYPVYV
4658	TRAV12-2	TRAJ31	CAVNNARLMF	TRBV4-2	TRBJ2-7	CASSPSAQGNEQYF	ELAGIGILTV
4659	TRAV19	TRAJ20	CARATNDYKLSF	TRBV19	TRBJ1-2	CASSSAGPYGYTF	GILGFVFTL
4664	TRAV12-2	TRAJ17	CAVKAAGNKLTF	TRBV11-2	TRBJ1-2	CASSWGGGSHYGYTF	IVTDFSVIK
4665	TRAV8-4	TRAJ43	CAVSENDMRF	TRBV6-1	TRBJ2-5	CASSEGTDPQETQYF	AVFDRKSDAK
4666	TRAV21	TRAJ31	CALPGGNARLMF	TRBV10-3	TRBJ2-7	CAIKKGEGVIAYEQYF	FLRGRAYGL
4667	TRAV1-2	TRAJ8	CAVRGLNTGFQKLVF	TRBV14	TRBJ1-2	CASSQQGSYGYTF	RAKFKQLL
4669	TRAV13-1	TRAJ49	CAATLTGNQFYF	TRBV4-3	TRBJ1-1	CASSQDWGQPNTEAFF	GILGFVFTL
4680	TRAV19	TRAJ42	CALSANYGGSQGNLIF	TRBV27	TRBJ2-3	CASSLLGGTIDTQYF	KTWGQYWQV
4681	TRAV41	TRAJ49	CAKPGGNQFYF	TRBV12-5	TRBJ1-3	CASGLIPGGPGNTIYF	AVFDRKSDAK
4685	TRAV17	TRAJ32	CATTYGGATNKLIF	TRBV12-3	TRBJ2-3	CASSSVGGGGDTQYF	IVTDFSVIK
4689	TRAV29DV5	TRAJ42	CAARGGGGSQGNLIF	TRBV19	TRBJ2-7	CASSIRASYEQYF	GILGFVFTL
4691	TRAV19	TRAJ49	CALSEAEYQFYF	TRBV7-6	TRBJ2-2	CASSSDRGTGELFF	AVFDRKSDAK
4693	TRAV10	TRAJ43	CVVSAVNNNDMRF	TRBV6-3	TRBJ1-1	CASSYTDQNTEAFF	RAKFKQLL
4702	TRAV1-2	TRAJ33	CAGMDSNYQLIW	TRBV6-1	TRBJ1-4	CASGGSTGTNEKLFF	AVFDRKSDAK
4707	TRAV12-2	TRAJ17	CAVTSVGNKLTF	TRBV27	TRBJ1-2	CASSLSGTNGYTF	ELAGIGILTV
4711	TRAV39	TRAJ48	CAVDRSNFGNEKLTF	TRBV24-1	TRBJ2-7	CATSDGYEQYF	AVFDRKSDAK
4715	TRAV25	TRAJ52	CAGPPGVAGGTSYGKLTF	TRBV4-1	TRBJ2-3	CASSRASRQGSTDTQYF	AVFDRKSDAK
4718	TRAV8-3	TRAJ42	CAVGDNYGGSQGNLIF	TRBV25-1	TRBJ1-1	CASRIGYTEAFF	AVFDRKSDAK
4719	TRAV19	TRAJ36	CALSEGQTGANNLFF	TRBV19	TRBJ1-5	CASSWGGLSNQPQHF	ELAGIGILTV
4723	TRAV8-3	TRAJ37	CAVVVGSSNTGKLIF	TRBV19	TRBJ2-7	CASSIRSSYEQYF	GILGFVFTL
4724	TRAV34	TRAJ23	CGENQGGKLIF	TRBV11-2	TRBJ1-2	CASSWGGGSHYGYTF	IVTDFSVIK
4725	TRAV25	TRAJ42	CAGSSGGSQGNLIF	TRBV19	TRBJ2-3	CASSPRSTDTQYF	GILGFVFTL
4726	TRAV29DV5	TRAJ42	CAFSGGSQGNLIF	TRBV5-5	TRBJ2-7	CASSSPVGLAEYEQYF	IVTDFSVIK
4728	TRAV8-3	TRAJ21	CAVGDNFNKFYF	TRBV4-2	TRBJ2-3	CASSRLALLTDTQYF	AVFDRKSDAK
4729	TRAV35	TRAJ49	CAGHTGNQFYF	TRBV13	TRBJ2-7	CASSRTGTSYEQYF	IVTDFSVIK
4730	TRAV1-2	TRAJ9	CALNTGGFKTIF	TRBV28	TRBJ2-1	CASSWGQSISGVFNNEQFF	RLRAEAQVK
4732	TRAV17	TRAJ11	CATNGDSGYSTLTF	TRBV11-2	TRBJ1-2	CASSWGGGSHYGYTF	IVTDFSVIK
4734	TRAV35	TRAJ49	CAGHTGNQFYF	TRBV11-2	TRBJ2-2	CASSLGVAGTNTGELFF	IVTDFSVIK
4735	TRAV29DV5	TRAJ23	CAASASNQGGKLIF	TRBV2	TRBJ1-5	CASSARAWQPQHF	RAKFKQLL
4736	TRAV12-2	TRAJ5	CAVGAGRRALTF	TRBV6-1	TRBJ2-7	CATALGDSYEQYF	ELAGIGILTV
4737	TRAV38-1	TRAJ52	CAFMINAGGTSYGKLTF	TRBV10-3	TRBJ2-3	CAISGAARDTQYF	GILGFVFTL
4738	TRAV19	TRAJ29	CALSEASGNTPLVF	TRBV28	TRBJ2-3	CASSGLAGVTDTQYF	LLDFVRFMGV
4739	TRAV12-2	TRAJ47	CAVNREYGNKLVF	TRBV11-2	TRBJ1-2	CASSWGGGSHYGYTF	IVTDFSVIK
4741	TRAV13-2	TRAJ30	CADMNRDDKIIF	TRBV19	TRBJ2-7	CASSIRAAYEQYF	GILGFVFTL
4742	TRAV12-2	TRAJ28	CAVNSVPWGWDPPQLTF	TRBV28	TRBJ2-1	CASSRKTGANEQFF	LLFGYPVYV
4746	TRAV14DV4	TRAJ4	CAMSPRGYNKLIF	TRBV4-1	TRBJ1-1	CASSQAGEGTEAFF	RAKFKQLL
4751	TRAV38-1	TRAJ49	CASNTGNQFYF	TRBV9	TRBJ1-6	CASSGAGQENNSPLHF	SLLMWITQV
4753	TRAV8-3	TRAJ21	CAVGDNFNKFYF	TRBV2	TRBJ1-5	CASSEEHTGVGSNQPQHF	AVFDRKSDAK
4757	TRAV14DV4	TRAJ17	CAMRAIKAAGNKLTF	TRBV19	TRBJ2-2	CASSQRSTGELFF	RAKFKQLL
4758	TRAV22	TRAJ34	CAVYNTDKLIF	TRBV6-3	TRBJ2-3	CASSRRGRITDTQYF	MLDLQPETT
4762	TRAV12-1	TRAJ45	CVVNGGADGLTF	TRBV10-2	TRBJ2-1	CASRQSFNEQFF	GILGFVFTL
4763	TRAV12-2	TRAJ49	CAVPGSTGNQFYF	TRBV6-3	TRBJ1-5	CASSFGFGQPQHF	ELAGIGILTV
4777	TRAV21	TRAJ49	CAPPPRTGNQFYF	TRBV11-2	TRBJ1-2	CASSWGGGSHYGYTF	IVTDFSVIK
4782	TRAV8-1	TRAJ42	CAVNTNGGSQGNLIF	TRBV19	TRBJ2-7	CASSIRSSYEQYF	GILGFVFTL
4783	TRAV12-2	TRAJ3	CALGGYSSASKIIF	TRBV28	TRBJ2-7	CASTTTGTSSYEQYF	ELAGIGILTV
4785	TRAV12-2	TRAJ36	CAVNIETGANNLFF	TRBV28	TRBJ1-5	CASRPTGLGQPQHF	ELAGIGILTV
4788	TRAV12-2	TRAJ3	CAVDASKIIF	TRBV19	TRBJ2-7	CASRDLSSYEQYF	SLFNTVATLY
4789	TRAV19	TRAJ30	CALCKGDDKIIF	TRBV19	TRBJ2-2	CASSMRSTGELFF	GILGFVFTL
4790	TRAV5	TRAJ31	CAEDNNARLMF	TRBV20-1	TRBJ1-3	CSARVGPTGNTIYF	GLCTLVAML
4792	TRAV12-2	TRAJ37	CAVTPSNTGKLIF	TRBV19	TRBJ2-1	CASSTRAGGVGQFF	GILGFVFTL
4795	TRAV4	TRAJ4	CLVGDPGGYNKLIF	TRBV20-1	TRBJ2-5	CSARVFGGDSQETQYF	AYAQKIFKI
4798	TRAV14DV4	TRAJ53	CAMREGSGGSNYKLTF	TRBV11-2	TRBJ1-2	CASSWGGGSHYGYTF	IVTDFSVIK
4802	TRAV3	TRAJ36	CAVRRANNLFF	TRBV11-2	TRBJ1-2	CASSWGGGSHYGYTF	IVTDFSVIK
4803	TRAV39	TRAJ42	CAVDEGGGSQGNLIF	TRBV11-2	TRBJ1-2	CASSWGGGSHYGYTF	IVTDFSVIK
4812	TRAV27	TRAJ37	CAGGGSGNTGKLIF	TRBV19	TRBJ2-7	CASSIRSAYEQYF	GILGFVFTL
4814	TRAV12-1	TRAJ52	CVVRVRTSYGKLTF	TRBV7-8	TRBJ2-5	CASSLLAGQETQYF	CYTWNQMNL
4817	TRAV12-1	TRAJ11	CVVKGYSTLTF	TRBV2	TRBJ1-4	CASSARVREKLFF	AVFDRKSDAK
4821	TRAV12-2	TRAJ45	CAVNGGGADGLTF	TRBV6-3	TRBJ2-1	CASSPGVLASNEQFF	ELAGIGILTV
4829	TRAV12-2	TRAJ11	CAVGANSGYSTLTF	TRBV5-1	TRBJ1-6	CASSLEGQGGSPLHF	ELAGIGILTV
4831	TRAV1-1	TRAJ30	CAVSDDKIIF	TRBV7-9	TRBJ2-1	CASSHDDLRGEYNEQFF	RAKFKQLL
4836	TRAV38-2DV8	TRAJ53	CAYIESGGSNYKLTF	TRBV4-1	TRBJ2-7	CASSQDRQGGDEQYF	AVFDRKSDAK
4841	TRAV12-2	TRAJ29	CAPYSGNTPLVF	TRBV24-1	TRBJ2-1	CATSEQGQSLTTYNEQFF	ELAGIGILTV
4845	TRAV12-2	TRAJ54	CAVRGGAQKLVF	TRBV9	TRBJ2-2	CASSVGSSGIYGELFF	IVTDFSVIK
4846	TRAV12-2	TRAJ29	CAVRPGNTPLVF	TRBV6-4	TRBJ2-3	CASSYTLWETDTQYF	RAKFKQLL
4848	TRAV27	TRAJ42	CAGASGGSQGNLIF	TRBV29-1	TRBJ1-5	CSVGTGGAGQPQHF	GILGFVFTL
4850	TRAV1-2	TRAJ27	CAVYNTNAGKSTF	TRBV12-5	TRBJ1-2	CASGFTDAGATNYGYTF	IVTDFSVIK
4852	TRAV14DV4	TRAJ43	CAMREGAYNNNDMRF	TRBV4-3	TRBJ2-2	CASSQEFWVLGELFF	LLFGYPVYV
4859	TRAV12-2	TRAJ24	CAVKTDSWGKLQF	TRBV13	TRBJ2-7	CASSQWGSGVYEQYF	LLFGYPVYV
4861	TRAV17	TRAJ15	CATDSRQAGTALIF	TRBV19	TRBJ1-1	CASSIESLGVTEAFF	AVFDRKSDAK
4864	TRAV12-2	TRAJ43	CAVKGNNDMRF	TRBV6-5	TRBJ2-7	CASSYSALAYEQYF	ELAGIGILTV
4865	TRAV12-2	TRAJ32	CAVNAPSATNKLIF	TRBV6-5	TRBJ2-7	CASSYGEGSYEQYF	ELAGIGILTV
4866	TRAV12-2	TRAJ42	CAEGGGSQGNLIF	TRBV7-8	TRBJ2-2	CASSLAGLAGGELFF	ELAGIGILTV
4867	TRAV8-2	TRAJ29	CVVSAHWWNTPLVF	TRBV10-3	TRBJ1-1	CAIKVTENTEAFF	LLDFVRFMGV
4869	TRAV8-6	TRAJ53	CAVSDRGSNYKLTF	TRBV27	TRBJ1-1	CASSLSRGNTEAFF	AVFDRKSDAK
4874	TRAV12-2	TRAJ8	CALGFQKLVF	TRBV5-6	TRBJ1-5	CASSFRGLGQPQHF	ELAGIGILTV
4877	TRAV35	TRAJ49	CAGHTGNQFYF	TRBV13	TRBJ2-1	CASSLTTGGRNEQFF	IVTDFSVIK
4882	TRAV21	TRAJ33	CAVLMDSNYQLIW	TRBV10-2	TRBJ1-1	CASSDDGMNTEAFF	AVFDRKSDAK
4888	TRAV12-2	TRAJ31	CAVSMDGLMF	TRBV6-4	TRBJ2-1	CASSGTQPGLGGEQFF	ELAGIGILTV
4889	TRAV12-3	TRAJ48	CAMSASNFGNEKLTF	TRBV28	TRBJ1-2	CASSFSLPRTGGYGYTF	ELAGIGILTV
4893	TRAV26-2	TRAJ17	CILRDVIKAAGNKLTF	TRBV27	TRBJ1-2	CASSSVRGPNYGYTF	RAKFKQLL
4894	TRAV35	TRAJ23	CAGQGGKLIF	TRBV20-1	TRBJ1-4	CSAALGLGEKLFF	ELAGIGILTV
4897	TRAV13-2	TRAJ32	CAENMGGGATNKLIF	TRBV4-3	TRBJ1-1	CASSQVGGNTEAFF	AVFDRKSDAK
4903	TRAV41	TRAJ22	CAVRLLLLSGSARQLTF	TRBV20-1	TRBJ2-7	CSAHRQGRTYEQYF	RLRAEAQVK
4906	TRAV14DV4	TRAJ52	CAMSSNAGGTSYGKLTF	TRBV11-2	TRBJ1-2	CASSWGGGSHYGYTF	IVTDFSVIK
4909	TRAV12-2	TRAJ5	CATGGTGRRALTF	TRBV4-2	TRBJ1-2	CASSQEGGDGYTF	ELAGIGILTV
4910	TRAV12-2	TRAJ52	CAANAGGTSYGKLTF	TRBV27	TRBJ2-3	CASSSSLGDTQYF	ELAGIGILTV
4912	TRAV12-2	TRAJ31	CAVNNARLMF	TRBV4-2	TRBJ1-1	CASRMGTGTEAFF	ELAGIGILTV
4917	TRAV5	TRAJ30	CAESLWDDKIIF	TRBV11-2	TRBJ1-2	CASSWGGGSHYGYTF	IVTDFSVIK
4921	TRAV8-1	TRAJ6	CAVNGPAGGSYIPTF	TRBV11-2	TRBJ1-2	CASSWGGGSHYGYTF	IVTDFSVIK
4923	TRAV29DV5	TRAJ40	CAASAGTYKYIF	TRBV4-3	TRBJ2-5	CASSQELGPRETQYF	AVFDRKSDAK
4924	TRAV29DV5	TRAJ31	CAADDGRLMF	TRBV30	TRBJ1-6	CAWTGTGKIGWDSPLHF	RAKFKQLL
4933	TRAV17	TRAJ11	CATEGNSGYSTLTF	TRBV6-5	TRBJ1-2	CASTEQGGFHGYTF	FLYALALLL
4934	TRAV12-2	TRAJ40	CAVNKGTYKYIF	TRBV6-3	TRBJ1-5	CASSYWGFNQPQHF	RAKFKQLL
4936	TRAV12-2	TRAJ54	CAVNQGQGAQKLVF	TRBV30	TRBJ2-7	CAWSLPGLSYEQYF	ELAGIGILTV
4937	TRAV13-2	TRAJ42	CAENLGGGSQGNLIF	TRBV19	TRBJ2-1	CASSIRAASYNEQFF	GILGFVFTL
4938	TRAV13-1	TRAJ42	CAATGSQGNLIF	TRBV19	TRBJ2-5	CASSIRSSETQYF	GILGFVFTL
4940	TRAV8-3	TRAJ48	CAVGFNFGNEKLTF	TRBV20-1	TRBJ1-1	CSASWGDYTEAFF	GILGFVFTL
4941	TRAV14DV4	TRAJ49	CAMTRSNTGNQFYF	TRBV19	TRBJ2-7	CASSIRSSYEQYF	GILGFVFTL
4947	TRAV17	TRAJ7	CATDAYGNNRLAF	TRBV7-3	TRBJ1-1	CASSLAGAGTEAFF	SLFNTVATLY
4948	TRAV14DV4	TRAJ41	CAMRESSNSNSGYALNF	TRBV6-4	TRBJ2-3	CASSPRGGTADTQYF	IMDQVPFSV
4950	TRAV26-1	TRAJ34	CIVRVANTDKLIF	TRBV27	TRBJ2-3	CASSLGFTDTQYF	GILGFVFTL
4951	TRAV12-2	TRAJ23	CAVKGNQGGKLIF	TRBV7-2	TRBJ2-3	CASSLHNADTQYF	QYDPVAALF
4952	TRAV27	TRAJ18	CAGALDRGSTLGRLYF	TRBV11-2	TRBJ1-2	CASSWGGGSHYGYTF	IVTDFSVIK
4953	TRAV8-2	TRAJ53	CVVSDLGSNYKLTF	TRBV11-2	TRBJ1-2	CASSWGGGSHYGYTF	IVTDFSVIK
4954	TRAV27	TRAJ42	CAGDGGGGSQGNLIF	TRBV19	TRBJ2-3	CASSHRSTDTQYF	GILGFVFTL
4955	TRAV38-2DV8	TRAJ29	CAYRGSDSGNTPLVF	TRBV5-1	TRBJ2-7	CASSADREFYEQYF	RAKFKQLL
4956	TRAV8-2	TRAJ39	CVVSGAWRNAGNMLTF	TRBV4-3	TRBJ2-1	CASSYYNEQFF	AVFDRKSDAK
4959	TRAV12-1	TRAJ27	CVGHNTNAGKSTF	TRBV28	TRBJ2-2	CASSLYSATGELFF	AVFDRKSDAK
4960	TRAV8-3	TRAJ21	CAVGDNFNKFYF	TRBV6-1	TRBJ2-5	CASSDARKGLAGQETQYF	AVFDRKSDAK
4964	TRAV19	TRAJ28	CALTDYSGAGSYQLTF	TRBV19	TRBJ1-1	CASSIRSGTEAFF	GILGFVFTL
4965	TRAV38-1	TRAJ52	CAFMTNAGGTSYGKLTF	TRBV12-4	TRBJ2-1	CASSPSGSEQFF	GILGFVFTL
4966	TRAV10	TRAJ34	CVVSRRHTDKLIF	TRBV11-2	TRBJ1-2	CASSWGGGSHYGYTF	IVTDFSVIK
4971	TRAV13-2	TRAJ45	CADSGGGADGLTF	TRBV11-2	TRBJ1-2	CASSWGGGSHYGYTF	IVTDFSVIK
4972	TRAV26-1	TRAJ50	CIVLGGMKTSYDKVIF	TRBV9	TRBJ2-7	CASSLSSGTYEQYF	IVTDFSVIK
4974	TRAV13-1	TRAJ20	CAASGYDYKLSF	TRBV20-1	TRBJ2-7	CSARDGRREYEQYF	AVFDRKSDAK
4976	TRAV12-2	TRAJ45	CAVNTSGGGADGLTF	TRBV4-3	TRBJ2-3	CASSQDLLAGAADTQYF	ELAGIGILTV
4977	TRAV21	TRAJ20	CAVILGNDYKLSF	TRBV11-2	TRBJ2-3	CASSLDTENTDTQYF	AVFDRKSDAK
4979	TRAV12-2	TRAJ52	CAAEINAGGTSYGKLTF	TRBV9	TRBJ2-2	CASSVELAPGELFF	GILGFVFTL
4985	TRAV1-2	TRAJ41	CAVRGSANSGYALNF	TRBV24-1	TRBJ1-1	CATSDRGGTEAFF	AVFDRKSDAK
4986	TRAV1-2	TRAJ20	CAVNEGDYKLSF	TRBV20-1	TRBJ2-1	CSARHLSGIEQFF	SLFNTVATLY
4990	TRAV17	TRAJ41	CATDSNSGYALNF	TRBV6-3	TRBJ2-5	CASSYSIGETQYF	AVFDRKSDAK
4991	TRAV5	TRAJ6	CAESRSSYIPTF	TRBV4-1	TRBJ2-7	CASSPTDFSYEQYF	RLRAEAQVK
4994	TRAV12-1	TRAJ11	CVVNGLGGYSTLTF	TRBV19	TRBJ2-7	CASSIRASYEQYF	GILGFVFTL
4996	TRAV23DV6	TRAJ45	CAARVDMYSGGGADGLTF	TRBV19	TRBJ2-1	CASRPSFLAAFSNEQFF	ELAGIGILTV
4997	TRAV8-3	TRAJ42	CAVGGGGGSQGNLIF	TRBV19	TRBJ2-7	CASSIRASYEQYF	GILGFVFTL
4999	TRAV23DV6	TRAJ28	CAAHRVDSGAGSYQLTF	TRBV11-2	TRBJ1-2	CASSWGGGSHYGYTF	IVTDFSVIK
5000	TRAV19	TRAJ54	CALRKTQGAQKLVF	TRBV11-2	TRBJ1-2	CASSWGGGSHYGYTF	IVTDFSVIK
5001	TRAV22	TRAJ53	CAVDLSGGSNYKLTF	TRBV19	TRBJ2-5	CAASGRASETQYF	GILGFVFTL
5003	TRAV12-1	TRAJ43	CVVNWPGDMRF	TRBV11-2	TRBJ1-2	CASSWGGGSHYGYTF	IVTDFSVIK
5004	TRAV38-2DV8	TRAJ52	CAYSHNAGGTSYGKLTF	TRBV12-4	TRBJ1-4	CASRVDRLPSNEKLFF	GILGFVFTL
5006	TRAV1-1	TRAJ20	CAVRDDDYKLSF	TRBV5-6	TRBJ2-7	CASRFLAGGSHEQYF	AVFDRKSDAK
5014	TRAV12-1	TRAJ10	CVVNRVTGGGNKLTF	TRBV12-3	TRBJ2-7	CASSFVPGYEQYF	AVFDRKSDAK
5015	TRAV27	TRAJ44	CAGAPNTGTASKLTF	TRBV16	TRBJ1-1	CASSYGTEAFF	AVFDRKSDAK
5017	TRAV12-3	TRAJ56	CAMSSPTGANSKLTF	TRBV16	TRBJ2-3	CASSRLGGNTQYF	RLRAEAQVK
5018	TRAV12-2	TRAJ45	CAVGMYSGGGADGLTF	TRBV6-3	TRBJ1-5	CASSYGVGQPQHF	ELAGIGILTV
5019	TRAV25	TRAJ42	CAGSHGGSQGNLIF	TRBV19	TRBJ2-2	CASSQRSTGELFF	GILGFVFTL
5023	TRAV12-2	TRAJ47	CAGLEYGNKLVF	TRBV9	TRBJ2-1	CASSVGVLAGNEQFF	IVTDFSVIK
5024	TRAV27	TRAJ42	CAGGDGGSQGNLIF	TRBV19	TRBJ2-2	CASSIRSTGELFF	GILGFVFTL
5027	TRAV12-3	TRAJ52	CAMSPNAGGTSYGKLTF	TRBV19	TRBJ1-2	CASSAGSGNYGYTF	AVFDRKSDAK
5028	TRAV4	TRAJ4	CLVAPGGYNKLIF	TRBV7-8	TRBJ2-7	CASSSQGALKREIPYEQYF	IVTDFSVIK
5041	TRAV12-2	TRAJ21	CAVNTPPFYF	TRBV19	TRBJ2-7	CASSIRSSYEQYF	ELAGIGILTV
5043	TRAV12-2	TRAJ47	CAVNGNKLVF	TRBV4-1	TRBJ2-1	CASSPGPLAGGDNEQFF	ELAGIGILTV
5049	TRAV12-2	TRAJ45	CAVWHLRGGGADGLTF	TRBV6-3	TRBJ2-3	CASSRRGDGTDTQYF	AVFDRKSDAK
5054	TRAV5	TRAJ34	CAESEGPTYTDKLIF	TRBV19	TRBJ2-7	CASSTRSAYEQYF	GILGFVFTL
5058	TRAV9-2	TRAJ30	CALLNRDDKIIF	TRBV9	TRBJ2-7	CASSLSSGTYEQYF	IVTDFSVIK
5059	TRAV29DV5	TRAJ34	CAASENTDKLIF	TRBV5-4	TRBJ2-3	CASSLGGVSDTQYF	GILGFVFTL
5063	TRAV13-2	TRAJ45	CADSGGGADGLTF	TRBV20-1	TRBJ2-7	CSATLTSGGIYEQYF	RAKFKQLL
5067	TRAV29DV5	TRAJ30	CAASAGVDDKIIF	TRBV27	TRBJ2-1	CASSFGLGGAYNEQFF	AVFDRKSDAK
5068	TRAV26-2	TRAJ15	CILRAPGAGTALIF	TRBV19	TRBJ1-2	CASSIGVYGYTF	GILGFVFTL
5069	TRAV12-3	TRAJ41	CAVTSNSNSGYALNF	TRBV28	TRBJ1-5	CASSPQGVGQPQHF	ELAGIGILTV
5074	TRAV29DV5	TRAJ42	CAATGGSQGNLIF	TRBV18	TRBJ1-2	CASSPRDRTGGYTF	MLDLQPETT
5078	TRAV38-1	TRAJ53	CAFMKHRGSNYKLTF	TRBV4-1	TRBJ1-3	CASSQAHWGTGENTIYF	AVFDRKSDAK
5085	TRAV29DV5	TRAJ41	CAATNSNSGYALNF	TRBV9	TRBJ2-7	CASSLSSGTYEQYF	IVTDFSVIK
5088	TRAV12-2	TRAJ34	CAVNSGTDKLIF	TRBV28	TRBJ1-5	CASRFISLGQPQHF	ELAGIGILTV
5091	TRAV27	TRAJ41	CADSNSGYALNF	TRBV4-3	TRBJ2-7	CASSQGGGQGYEQYF	AVFDRKSDAK
5094	TRAV1-2	TRAJ20	CAVRERDYKLSF	TRBV20-1	TRBJ1-3	CSALSGNTIYF	RLRAEAQVK
5097	TRAV12-2	TRAJ24	CAVNSDSWGKLQF	TRBV6-5	TRBJ2-7	CASRDRGKNEQYF	LLFGYPVYV
5098	TRAV1-1	TRAJ26	CAVWVYGQNFVF	TRBV20-1	TRBJ2-1	CSASTQGALVLTNEQFF	GILGFVFTL
5100	TRAV13-2	TRAJ37	CAENLPSGGTGKLIF	TRBV18	TRBJ2-6	CASSPPFRAFLSGANVLTF	AVFDRKSDAK
5101	TRAV12-1	TRAJ20	CVVNGNDYKLSF	TRBV28	TRBJ1-1	CASSLAAANTEAFF	IVTDFSVIK
5105	TRAV34	TRAJ45	CGVSGGGADGLTF	TRBV6-3	TRBJ2-7	CASTDSPGLAGGYEQYF	ELAGIGILTV
5106	TRAV13-2	TRAJ52	CAEKRYAGGTSYGKLTF	TRBV4-1	TRBJ1-1	CASSQGQGNTEAFF	AVFDRKSDAK
5111	TRAV12-2	TRAJ45	CAVGGGGADGLTF	TRBV4-2	TRBJ1-1	CASSQAQLNTEAFF	ELAGIGILTV
5112	TRAV17	TRAJ53	CATDGSSGGSNYKLTF	TRBV19	TRBJ1-2	CASSIGLYGYTF	GILGFVFTL
5116	TRAV12-2	TRAJ43	CAVGIMWDDMRF	TRBV11-2	TRBJ2-7	CASSAPGTGHYEQYF	ELAGIGILTV
5119	TRAV35	TRAJ49	CAGHTGNQFYF	TRBV11-2	TRBJ1-6	CASSTTGPQTPLHF	IVTDFSVIK
5120	TRAV13-2	TRAJ45	CADSGGGADGLTF	TRBV30	TRBJ1-6	CAWTGTGKIGWDSPLHF	RAKFKQLL
5122	TRAV8-1	TRAJ52	CAVMGAGGTSYGKLTF	TRBV19	TRBJ1-1	CASSIGSGEAFF	LLFGYPVYV
5125	TRAV20	TRAJ44	CAVRTTGTASKLTF	TRBV11-2	TRBJ1-2	CASSWGGGSHYGYTF	IVTDFSVIK
5127	TRAV12-2	TRAJ45	CAVSQGGADGLTF	TRBV4-2	TRBJ1-1	CASSLTGGAEAFF	ELAGIGILTV
5138	TRAV27	TRAJ42	CAAGGSQGNLIF	TRBV19	TRBJ2-7	CASSTRSAYEQYF	GILGFVFTL
5140	TRAV38-1	TRAJ52	CASSGGTSYGKLTF	TRBV7-2	TRBJ2-3	CASILEMTSGADTQYF	AVFDRKSDAK
5141	TRAV9-2	TRAJ17	CALGFRAAGNKLTF	TRBV18	TRBJ2-1	CASSPPVGNEQFF	RLRAEAQVK
5142	TRAV25	TRAJ26	CAALELNYGQNFVF	TRBV3-1	TRBJ1-2	CASSTGRNYGYTF	GILGFVFTL
5143	TRAV23DV6	TRAJ42	CAADNYGGSQGNLIF	TRBV7-9	TRBJ2-1	CASSQLGRGDNEQFF	GILGFVFTL
5147	TRAV35	TRAJ49	CAGHTGNQSYF	TRBV11-2	TRBJ1-2	CASSWGGGSHYGYTF	IVTDFSVIK
5148	TRAV35	TRAJ49	CAGHTGNQFYF	TRBV11-2	TRBJ1-5	CASSSNQGDNQPQHF	IVTDFSVIK
5152	TRAV12-1	TRAJ48	CVVTPSNFGNEKLTF	TRBV5-6	TRBJ2-5	CASSLAGLAGETQYF	ELAGIGILTV
5153	TRAV26-2	TRAJ50	CILAETSYDKVIF	TRBV7-9	TRBJ2-6	CASSLTFSGANVLTF	RAKFKQLL
5159	TRAV12-2	TRAJ5	CAVGGTGRRALTF	TRBV4-3	TRBJ1-1	CASSQAEGAGTEAFF	ELAGIGILTV
5160	TRAV12-2	TRAJ48	CAVNIGKLTF	TRBV20-1	TRBJ2-2	CSARDTGGGSGELFF	ELAGIGILTV
5164	TRAV23DV6	TRAJ40	CAASKASGTYKYIF	TRBV7-6	TRBJ1-5	CASSPGTGLGQPQHF	ELAGIGILTV
5169	TRAV12-1	TRAJ18	CVVNFALGRLYF	TRBV7-9	TRBJ2-2	CASSLVGTSATGELFF	AVFDRKSDAK
5171	TRAV27	TRAJ26	CAGAPYGQNFVF	TRBV19	TRBJ1-1	CASTPDWDTEAFF	AVFDRKSDAK
5172	TRAV8-4	TRAJ56	CAVSLTGANSKLTF	TRBV5-1	TRBJ1-4	CASSGTGRYEKLFF	AVFDRKSDAK
5177	TRAV27	TRAJ53	CAGVSPNSGGSNYKLTF	TRBV7-3	TRBJ1-2	CASSLTGQGAYGYTF	AVFDRKSDAK
5183	TRAV8-6	TRAJ6	CAVSDTSGGSYIPTF	TRBV19	TRBJ1-5	CASSMGQGTLRNQPQHF	AVFDRKSDAK
5184	TRAV14DV4	TRAJ45	CAMREPYSGGGADGLTF	TRBV28	TRBJ2-3	CASSLLTSGGGSDTQYF	IVTDFSVIK
5190	TRAV12-2	TRAJ39	CAVSVGAGNMLTF	TRBV7-7	TRBJ2-7	CASSLTESYEQYF	ELAGIGILTV
5194	TRAV19	TRAJ56	CALSDYTGANSKLTF	TRBV4-3	TRBJ2-1	CASSQDLTSGGAAYNEQFF	AVFDRKSDAK
5196	TRAV27	TRAJ42	CAGAGGGSQGNLIF	TRBV19	TRBJ2-2	CASSTRSTGELFF	GILGFVFTL
5201	TRAV14DV4	TRAJ8	CAMKPSGFQKLVF	TRBV4-3	TRBJ2-1	CASSQRLAGDNEQFF	AVFDRKSDAK
5202	TRAV12-2	TRAJ13	CAVTGGYQKVTF	TRBV7-3	TRBJ1-3	CASSSPGGNTIYF	ELAGIGILTV
5210	TRAV19	TRAJ54	CALITIQGAQKLVF	TRBV7-9	TRBJ1-1	CASSFLFHTEAFF	RLRAEAQVK
5211	TRAV8-1	TRAJ42	CAVNYGGSQGNLIF	TRBV11-2	TRBJ1-2	CASSWGGGSHYGYTF	IVTDFSVIK
5212	TRAV5	TRAJ42	CAENQGGGSQGNLIF	TRBV11-2	TRBJ1-2	CASSWGGGSHYGYTF	IVTDFSVIK
5215	TRAV8-6	TRAJ15	CAVIVNQAGTALIF	TRBV20-1	TRBJ2-1	CSALLLGSNEQFF	AVFDRKSDAK
5217	TRAV38-1	TRAJ52	CAFMQNAGGTSYGKLTF	TRBV19	TRBJ1-2	CASSMGAYGYTF	GILGFVFTL
5220	TRAV19	TRAJ54	CALSGDLQGAQKLVF	TRBV29-1	TRBJ1-3	CSVLDRISGNTIYF	AVFDRKSDAK
5224	TRAV8-1	TRAJ42	CAGDYGGSQGNLIF	TRBV19	TRBJ2-7	CASSIRSSYEQYF	GILGFVFTL
5227	TRAV38-1	TRAJ52	CAFMKGAGGTSYGKLTF	TRBV2	TRBJ1-1	CASSESTLSLTEAFF	GILGFVFTL
5231	TRAV38-1	TRAJ52	CAFMKGAGGTSYGKLTF	TRBV7-2	TRBJ2-7	CASSSPGHTYEQYF	GILGFVFTL
5232	TRAV35	TRAJ37	CAGQTGNTGKLIF	TRBV19	TRBJ2-3	CASSVRSADTQYF	GILGFVFTL
5234	TRAV35	TRAJ48	CAGLDFGNEKLTF	TRBV7-9	TRBJ1-1	CASSLATSPLMNTEAFF	ELAGIGILTV
5236	TRAV27	TRAJ48	CAGARHSFGNEKLTF	TRBV27	TRBJ1-5	CASSLYTRNQPQHF	IMDQVPFSV
5239	TRAV6	TRAJ40	CALTNSGTYKYIF	TRBV6-4	TRBJ1-2	CASSETPQPFQNGYTF	RLRAEAQVK
5240	TRAV14DV4	TRAJ11	CAMRGSGYSTLTF	TRBV6-5	TRBJ1-2	CASSYLGGDAANYGYTF	AVFDRKSDAK
5248	TRAV12-2	TRAJ52	CAVNAGGTSYGKLTF	TRBV19	TRBJ2-7	CASSIRSSYEQYF	GILGFVFTL
5252	TRAV41	TRAJ42	CAVRLTREYGGSQGNLIF	TRBV5-1	TRBJ2-7	CASSEGLYYTYEQYF	QYDPVAALF
5254	TRAV23DV6	TRAJ4	CATYSGGYNKLIF	TRBV5-6	TRBJ2-7	CASSSGQGWNEQYF	AVFDRKSDAK
5257	TRAV10	TRAJ33	CVVLGVMDSNYQLIW	TRBV18	TRBJ1-1	CASSLDPGQGWTNTEAFF	GILGFVFTL
5262	TRAV12-1	TRAJ57	CVVTSQGGSEKLVF	TRBV20-1	TRBJ2-7	CSARLLDTNYEQYF	AVFDRKSDAK
5264	TRAV12-2	TRAJ20	CAVRFNDYKLSF	TRBV2	TRBJ2-3	CASSTDGQGGSDTQYF	GLCTLVAML
5267	TRAV3	TRAJ21	CAVRDIRDNFNKFYF	TRBV11-2	TRBJ2-7	CASSLEGAAGDLYEQYF	RAKFKQLL
5270	TRAV5	TRAJ27	CAEFDTNAGKSTF	TRBV4-2	TRBJ1-2	CASSQGGQGKGGYTF	AVFDRKSDAK
5279	TRAV38-1	TRAJ52	CAFMKGAGGTSYGKLTF	TRBV19	TRBJ1-2	CASSTGAYGYTF	GILGFVFTL
5286	TRAV12-2	TRAJ31	CAVNSNARLMF	TRBV4-3	TRBJ1-2	CASSPTGGRYGYTF	MLDLQPETT
5291	TRAV24	TRAJ37	CASAGSGNTGKLIF	TRBV19	TRBJ1-1	CASSTRSGTEAFF	GILGFVFTL
5292	TRAV1-2	TRAJ4	CAVRSFSGGYNKLIF	TRBV7-2	TRBJ2-7	CASSLAGDSYEQYF	GILGFVFTL
5293	TRAV13-1	TRAJ11	CAAKEGYSTLTF	TRBV27	TRBJ1-6	CASSLDSNSPLHF	LLFGYPVYV
5295	TRAV17	TRAJ48	CATPDFYSNFGNEKLTF	TRBV5-5	TRBJ2-5	CASSGGITGEETQYF	IVTDFSVIK
5304	TRAV30	TRAJ53	CGTEGDSGGSNYKLTF	TRBV10-2	TRBJ2-1	CASSPAGQGILGNEQFF	AVFDRKSDAK
5307	TRAV12-1	TRAJ6	CVVWGGSYIPTF	TRBV28	TRBJ2-2	CASSFPPDLNTGELFF	AVFDRKSDAK
5309	TRAV38-1	TRAJ52	CAFMTNAGGTSYGKLTF	TRBV19	TRBJ1-2	CASSAGSYGYTF	GILGFVFTL
5313	TRAV5	TRAJ32	CADHGGATNKLIF	TRBV4-1	TRBJ2-7	CASSTGAGVNEQYF	AVFDRKSDAK
5314	TRAV12-2	TRAJ15	CAVKDQAGTALIF	TRBV6-3	TRBJ1-5	CASSYGTGQPQHF	ELAGIGILTV
5319	TRAV12-2	TRAJ8	CAVTGGFQKLVF	TRBV14	TRBJ1-5	CASSHTGLGQPQHF	ELAGIGILTV
5324	TRAV21	TRAJ36	CAVKSGANNLFF	TRBV6-5	TRBJ2-7	CASRKTGGYEQYF	AVFDRKSDAK
5329	TRAV29DV5	TRAJ23	CAASPYNQGGKLIF	TRBV20-1	TRBJ2-3	CSALADTQYF	IVTDFSVIK
5331	TRAV26-2	TRAJ52	CILRDLNAGGTSYGKLTF	TRBV11-2	TRBJ1-2	CASSWGGGSHYGYTF	IVTDFSVIK
5332	TRAV35	TRAJ42	CAGKNYGGSQGNLIF	TRBV2	TRBJ2-3	CASSPFPSTDTQYF	FLASKIGRLV
5335	TRAV27	TRAJ42	CAGAGVGYGGSQGNLIF	TRBV19	TRBJ2-7	CASSIRSAYEQYF	GILGFVFTL
5336	TRAV14DV4	TRAJ9	CAMRGTYTGGFKTIF	TRBV7-3	TRBJ2-1	CASSLLADYNEQFF	AVFDRKSDAK
5338	TRAV1-1	TRAJ30	CAVNGDDKIIF	TRBV27	TRBJ2-7	CASSSPTSVEQYF	AYAQKIFKI
5342	TRAV12-2	TRAJ42	CAVNIGGGSQGNLIF	TRBV19	TRBJ2-7	CASSFRSSYEQYF	GILGFVFTL
5349	TRAV21	TRAJ36	CAVPTRSGANNLFF	TRBV20-1	TRBJ2-5	CSARDPPSDVGTQYF	IVTDFSVIK
5369	TRAV1-2	TRAJ6	CAVRGRAGGSYIPTF	TRBV4-3	TRBJ2-5	CASSQGTGQGETQYF	CYTWNQMNL
5370	TRAV12-2	TRAJ33	CAVINYQLIW	TRBV7-9	TRBJ2-1	CASSLDRDASYNEQFF	ELAGIGILTV
5374	TRAV29DV5	TRAJ30	CAASEDDKIIF	TRBV4-1	TRBJ2-7	CASSQDRGTSYEQYF	RAKFKQLL
5375	TRAV19	TRAJ9	CALSEANTGGFKTIF	TRBV11-2	TRBJ1-2	CASSWGGGSHYGYTF	IVTDFSVIK
5378	TRAV12-2	TRAJ20	CAVGSNDYKLSF	TRBV11-2	TRBJ1-2	CASSWGGGSHYGYTF	IVTDFSVIK
5384	TRAV35	TRAJ49	CAGQDTGNQFYF	TRBV27	TRBJ1-6	CASSLWGISPLHF	RLRAEAQVK
5388	TRAV20	TRAJ52	CAVPPGEGGTSYGKLTF	TRBV5-1	TRBJ2-7	CASSLFASGLAGYEQYF	RLRAEAQVK
5394	TRAV19	TRAJ3	CALSEDSSASKIIF	TRBV28	TRBJ2-7	CASEPGQGPGGWSYEQYF	SLFNTVATLY
5395	TRAV13-1	TRAJ50	CAASETSYDKVIF	TRBV11-2	TRBJ2-3	CASSLTALGRGTDTQYF	AVFDRKSDAK
5399	TRAV12-2	TRAJ52	CAVNLAGGTSYGKLTF	TRBV27	TRBJ1-3	CASSFAPGNTIYF	ELAGIGILTV
5401	TRAV38-2DV8	TRAJ39	CAYRSSLNAGNMLTF	TRBV5-5	TRBJ2-7	CASSPPSYYEQYF	RLRAEAQVK
5402	TRAV29DV5	TRAJ47	CALAHGNKLVF	TRBV18	TRBJ2-5	CASSLTSGEETQYF	AVFDRKSDAK
5405	TRAV17	TRAJ53	CATAGPNSGGSNYKLTF	TRBV5-6	TRBJ1-6	CASSFRAPFDSPLHF	FLASKIGRLV
5408	TRAV10	TRAJ13	CVQKSGGYQKVTF	TRBV6-3	TRBJ2-3	CASSYPPTDTQYF	AVFDRKSDAK
5409	TRAV38-1	TRAJ52	CAFMLGAGGTSYGKLTF	TRBV7-6	TRBJ1-1	CASSFLTGNTEAFF	GILGFVFTL
5410	TRAV12-2	TRAJ9	CAVNVGGFKTIF	TRBV30	TRBJ1-1	CAFPKGGAMGTEAFF	RAKFKQLL
5420	TRAV13-1	TRAJ50	CAAAETSYDKVIF	TRBV7-9	TRBJ2-5	CASSFVDRAETQYF	RAKFKQLL
5421	TRAV12-2	TRAJ48	CAVTGSNFGNEKLTF	TRBV20-1	TRBJ1-2	CSARPGEQGGDGYTF	ELAGIGILTV
5427	TRAV13-1	TRAJ3	CAASLGSSASKIIF	TRBV9	TRBJ2-1	CASSSQEGDRYNEQFF	AVFDRKSDAK
5429	TRAV38-1	TRAJ52	CAFWAGGTSYGKLTF	TRBV11-2	TRBJ2-5	CASSFPGLAMETQYF	AVFDRKSDAK
5430	TRAV12-2	TRAJ33	CAVNRDYQLIW	TRBV20-1	TRBJ2-1	CSARPSLAGGYNEQFF	AVFDRKSDAK
5432	TRAV8-4	TRAJ48	CAVSDQISGNEKLTF	TRBV19	TRBJ1-5	CASSIHKNQPQHF	GILGFVFTL
5433	TRAV14DV4	TRAJ34	CAMREFYNTDKLIF	TRBV4-3	TRBJ2-7	CASSQDDHGSNEQYF	RAKFKQLL
5435	TRAV12-2	TRAJ6	CAVNPASGGSYIPTF	TRBV28	TRBJ1-1	CASSPTGLGTEAFF	ELAGIGILTV
5438	TRAV13-1	TRAJ21	CAAFDFNKFYF	TRBV7-3	TRBJ2-5	CASSSRGGQETQYF	RAKFKQLL
5439	TRAV17	TRAJ53	CATDARENSGGSNYKLTF	TRBV27	TRBJ2-1	CASSFSGLAPSYNEQFF	IVTDFSVIK
5441	TRAV12-2	TRAJ43	CAVNTGDMRF	TRBV6-1	TRBJ2-3	CASSPGQGLDTQYF	ELAGIGILTV
5443	TRAV12-2	TRAJ20	CAVKWGNDYKLSF	TRBV4-1	TRBJ2-7	CASSQDSLPSGGPPYEQYF	RLRAEAQVK
5448	TRAV12-2	TRAJ45	CASPGGGADGLTF	TRBV5-6	TRBJ1-2	CASSATGTHSFGYTF	ELAGIGILTV
5450	TRAV13-1	TRAJ42	CAASGGGSQGNLIF	TRBV19	TRBJ2-5	CASSGRSQETQYF	GILGFVFTL
5454	TRAV14DV4	TRAJ24	CAMREGPGTDSWGKLQF	TRBV4-1	TRBJ2-3	CASSASSVQLLGDTQYF	RLRAEAQVK
5460	TRAV41	TRAJ45	CAGSYSGGGADGLTF	TRBV5-4	TRBJ2-3	CASSLEAGYRDTDTQYF	AVFDRKSDAK
5461	TRAV24	TRAJ53	CAFGGGSNYKLTF	TRBV5-1	TRBJ2-2	CASSRTVWSITGELFF	AVFDRKSDAK
5470	TRAV10	TRAJ20	CVVSGWSDYKLSF	TRBV11-3	TRBJ2-5	CASSSPNQETQYF	AVFDRKSDAK
5481	TRAV21	TRAJ20	CAVSGDYKLSF	TRBV9	TRBJ2-7	CASSSRWGYEQYF	GILGFVFTL
5487	TRAV12-2	TRAJ30	CAVNIPSRDDKIIF	TRBV12-3	TRBJ2-7	CASNMGPYEQYF	AVFDRKSDAK
5488	TRAV12-2	TRAJ48	CAVTYRLSGLTF	TRBV4-1	TRBJ2-2	CASSPTQGATGELFF	IVTDFSVIK
5498	TRAV36DV7	TRAJ40	CAVTTSGTYKYIF	TRBV4-1	TRBJ2-3	CASSRRGPWVTKGTDTQYF	RLRAEAQVK
5501	TRAV12-2	TRAJ42	CAVNLGGGSQGNLIF	TRBV19	TRBJ2-7	CASSIRSTYEQYF	GILGFVFTL
5513	TRAV8-3	TRAJ42	CAVGGGGGSQGNLIF	TRBV10-3	TRBJ2-2	CAISDSPNTGELFF	GILGFVFTL
5514	TRAV25	TRAJ42	CAGSYGGSQGNLIF	TRBV19	TRBJ2-2	CASSIRSTGELFF	GILGFVFTL
5515	TRAV12-2	TRAJ45	CAVNGGGADGLTF	TRBV28	TRBJ2-5	CASSLPGLAGEETQYF	ELAGIGILTV
5517	TRAV27	TRAJ26	CAGGDNYGQNFVF	TRBV4-1	TRBJ1-2	CASSTSTGTGYGYTF	RAKFKQLL
5519	TRAV12-2	TRAJ9	CAVNPTGGFKTIF	TRBV6-3	TRBJ2-7	CASCAGMGNEQYF	ELAGIGILTV
5521	TRAV1-2	TRAJ20	CAVSNDYKLSF	TRBV9	TRBJ2-1	CASSVGLAGSNEQFF	AVFDRKSDAK
5522	TRAV8-3	TRAJ20	CAVGPLNDYKLSF	TRBV15	TRBJ2-5	CATSSTGLKTQYF	RLRAEAQVK
5523	TRAV39	TRAJ42	CAVDEGGGSQGNLIF	TRBV19	TRBJ2-3	CASSIRSTDTQYF	GILGFVFTL
5524	TRAV13-1	TRAJ48	CAAHWGEKLTF	TRBV13	TRBJ2-1	CASSFGGAISYNEQFF	RAKFKQLL
5532	TRAV5	TRAJ41	CAENLPNSGYALNF	TRBV7-8	TRBJ2-1	CASSPPGGNEQFF	IVTDFSVIK
5536	TRAV8-3	TRAJ43	CAGPNNDMRF	TRBV6-5	TRBJ1-5	CASSPGTVSGQPQHF	ELAGIGILTV
5539	TRAV35	TRAJ49	CAGHTGNQFYF	TRBV11-2	TRBJ2-7	CASSLEGQLFYEQYF	IVTDFSVIK
5540	TRAV21	TRAJ27	CAVSGHTNAGKSTF	TRBV9	TRBJ2-3	CASSVKGGPDTQYF	AVFDRKSDAK
5541	TRAV38-1	TRAJ52	CAFMIHAGGTSYGKLTF	TRBV19	TRBJ1-2	CASSIGSYGYTF	GILGFVFTL
5544	TRAV12-2	TRAJ31	CAVNNARLMF	TRBV4-3	TRBJ2-3	CASSQGGGGTDTQYF	SLFNTVATL
5547	TRAV12-2	TRAJ48	CAVSGNEKLTF	TRBV9	TRBJ1-3	CASSVYLSGNTIYF	ELAGIGILTV
5549	TRAV12-2	TRAJ45	CAVPYSGGGADGLTF	TRBV25-1	TRBJ2-7	CASSPHPGTGGYEQYF	ELAGIGILTV
5554	TRAV12-1	TRAJ29	CVVTGNSGNTPLVF	TRBV20-1	TRBJ2-7	CSAMTEFSSYEQYF	AVFDRKSDAK
5555	TRAV20	TRAJ9	CAVQARGTGGFKTIF	TRBV28	TRBJ1-2	CASSANSGGYTF	RAKFKQLL
5562	TRAV12-2	TRAJ45	CAPNSGGGADGLTF	TRBV12-5	TRBJ2-1	CASGKLAGVLSEQFF	ELAGIGILTV
5565	TRAV13-1	TRAJ47	CAGEYGNKLVF	TRBV6-3	TRBJ2-2	CASSYSFQGGELFF	AVFDRKSDAK
5578	TRAV12-2	TRAJ28	CAVNTYSGAGSYQLTF	TRBV28	TRBJ1-3	CASSSQGVGNTIYF	ELAGIGILTV
5579	TRAV27	TRAJ42	CAGGGSQGNLIF	TRBV27	TRBJ1-6	CASTSGGSPLHF	GILGFVFTL
5581	TRAV8-4	TRAJ23	CAVTSDPNQGGKLIF	TRBV19	TRBJ2-7	CASSIRSSYEQYF	GILGFVFTL
5584	TRAV1-2	TRAJ33	CAVGDSNYQLIW	TRBV6-1	TRBJ2-3	CASSDGARGGTDTQYF	RAKFKQLL
5586	TRAV20	TRAJ32	CAVHLIWEGGGATNKLIF	TRBV24-1	TRBJ2-6	CATSDFTDSGANVLTF	GILGFVFTL
5588	TRAV30	TRAJ22	CGTASSGSARQLTF	TRBV14	TRBJ2-7	CASSQTGGKTYEQYF	AVFDRKSDAK
5593	TRAV12-2	TRAJ45	CAVASGGADGLTF	TRBV30	TRBJ1-5	CAWGYTGGGQPQHF	ELAGIGILTV
5599	TRAV1-2	TRAJ20	CAVRERDYKLSF	TRBV6-3	TRBJ1-5	CATGHSNQPQHF	RLRAEAQVK
5602	TRAV39	TRAJ48	CAVTPIFGNEKLTF	TRBV7-3	TRBJ1-2	CASSLTGFDYGYTF	LLFGYPVYV
5603	TRAV12-2	TRAJ10	CAVNRPLTGGGNKLTF	TRBV3-1	TRBJ2-7	CASSQATSGIFVYEQYF	ELAGIGILTV
5606	TRAV12-2	TRAJ30	CAVNPDRDDKIIF	TRBV9	TRBJ2-7	CASSASALSYEQYF	ELAGIGILTV
5607	TRAV27	TRAJ41	CAGALDSGYALNF	TRBV5-6	TRBJ1-1	CASSLETANTEAFF	SLFNTVATLY
5612	TRAV27	TRAJ42	CAGGGSQGNLIF	TRBV20-1	TRBJ1-2	CSARDRTGNGYTF	GILGFVFTL
5616	TRAV12-2	TRAJ24	CAVTPTDSWGKLQF	TRBV6-3	TRBJ1-5	CASSYGMGQPQHF	ELAGIGILTV
5617	TRAV34	TRAJ47	CGAAYGNKLVF	TRBV4-2	TRBJ2-2	CASSQDPPPTANTGELFF	AVFDRKSDAK
5621	TRAV8-1	TRAJ45	CAVKSGGADGLTF	TRBV30	TRBJ1-1	CALVGLNTEAFF	RLRAEAQVK
5623	TRAV29DV5	TRAJ52	CAASSGGTSYGKLTF	TRBV11-2	TRBJ1-2	CASSWGGGSHYGYTF	IVTDFSVIK
5624	TRAV14DV4	TRAJ49	CAMTRSNTGNQFYF	TRBV12-3	TRBJ2-2	CASSFSGNTGELFF	IVTDFSVIK
5625	TRAV12-2	TRAJ43	CAAPSNNNDMRF	TRBV6-5	TRBJ1-5	CASSYGFNQPQHF	ELAGIGILTV
5629	TRAV5	TRAJ11	CAGTSGYSTLTF	TRBV20-1	TRBJ1-2	CSATGTQANYGYTF	RLRAEAQVK
5630	TRAV12-2	TRAJ39	CAAGGAGNMLTF	TRBV6-5	TRBJ1-3	CASSLGEGNTIYF	ELAGIGILTV
5633	TRAV12-2	TRAJ40	CAVKYPSGTYKYIF	TRBV6-5	TRBJ1-2	CASNDRGNGYTF	GILGFVFTL
5636	TRAV8-3	TRAJ40	CAVGTPTSGTYKYIF	TRBV7-3	TRBJ2-3	CASSRGEVPGTDTQYF	SLFNTVATLY
5639	TRAV19	TRAJ26	CALSEYYGQNFVF	TRBV9	TRBJ2-3	CASSVLAASTDTQYF	RLRAEAQVK
5642	TRAV23DV6	TRAJ12	CAARRRGMDSSYKLIF	TRBV19	TRBJ1-5	CASSINSNQPQHF	GILGFVFTL
5643	TRAV30	TRAJ42	CGTADGGSQGNLIF	TRBV19	TRBJ2-4	CASSIRSDDIQYF	GILGFVFTL
5644	TRAV27	TRAJ33	CAGAGNYQLIW	TRBV14	TRBJ1-4	CASSQEGGDGEKLFF	AVFDRKSDAK
5649	TRAV1-2	TRAJ33	CAVKDSNYQLIW	TRBV5-6	TRBJ1-1	CASSLRDGSEAFF	RAKFKQLL
5650	TRAV19	TRAJ26	CALSEARNYGQNFVF	TRBV7-6	TRBJ2-3	CASSLGASRSTDTQYF	AVFDRKSDAK
5651	TRAV12-1	TRAJ45	CVVNREVGGGGADGLTF	TRBV6-3	TRBJ2-5	CASGARPQETQYF	MLDLQPETT
5656	TRAV5	TRAJ48	CAERIPNFGNEKLTF	TRBV13	TRBJ2-7	CASSRTGTSYEQYF	GILGFVFTL
5678	TRAV5	TRAJ39	CAEITLNNAGNMLTF	TRBV5-4	TRBJ2-7	CASSDRVFVHEQYF	AVFDRKSDAK
5682	TRAV13-1	TRAJ4	CAASGAGGYNKLIF	TRBV12-3	TRBJ1-1	CASSFLDRGPNTEAFF	RAKFKQLL
5690	TRAV29DV5	TRAJ22	CAASGGLSARQLTF	TRBV6-3	TRBJ1-1	CASSYGGGTEAFF	AVFDRKSDAK
5691	TRAV38-1	TRAJ50	CAFMSKTSYDKVIF	TRBV6-3	TRBJ1-2	CASSYSTDSGYGYTF	AVFDRKSDAK
5694	TRAV27	TRAJ37	CAGASGNTGKLIF	TRBV19	TRBJ2-7	CASSIRGAYEQYF	GILGFVFTL
5695	TRAV29DV5	TRAJ48	CAAMEISNFGNEKLTF	TRBV9	TRBJ1-1	CASSEGDRVTEAFF	IVTDFSVIK
5703	TRAV38-1	TRAJ40	CAFMKHENSGTYKYIF	TRBV24-1	TRBJ1-1	CATSDSGRVNTEAFF	LLDFVRFMGV
5707	TRAV24	TRAJ31	CASWYARLMF	TRBV19	TRBJ1-4	CASSIQSEREKLFF	RLRAEAQVK
5712	TRAV3	TRAJ43	CAVIRWGDMRF	TRBV11-2	TRBJ1-2	CASSWGGGSHYGYTF	IVTDFSVIK
5717	TRAV26-1	TRAJ39	CIVRVNAGNMLTF	TRBV30	TRBJ2-1	CAWSGRAGVSNEQFF	AVFDRKSDAK
[truncated: 6,130 more rows]
