# Supplementary material for: Predicting Antigen‐Specificities of Orphan T Cell Receptors from Cancer Patients with TCRpcDist
Source: Adv Sci (Weinh). 2024 Aug 19;11(40):2405949. doi: 10.1002/advs.202405949 (PMC11516110; doi:10.1002/advs.202405949)
Supplement: Supplementary file 2 — Supporting Information [file ADVS-11-2405949-s001.zip › SI-corrected/SuppTables/TableS6.xlsx]

## Sheet: Sheet1
SI Table 6 - The 32 well-defined viral epitopes from Cytomegalovirus, Epstein-Barr virus, and Influenza viruses, CEF pool.
CEF pool
Peptide #	HLA	Virus	Sequence
1	HLA/B18	HCMV	SDEEEAIVAYTL
2	HLA-A3	Influenza NP	RVLSFIKGTK
3	HLA/A11	EBV EBNA 4NP	AVFDRKSDAK
4	HLA/A24	EBV RTA	DYCNVLNKEF
5	HLA/B44	EBV	EENLLDFVRF
6	HLA/B44	HCMV	EFFWDANDIY
7	HLA/B7	HCMV	TPRVTGGGAM
8	HLA-A1	Influenza A	VSDGGPNLY
9	HLA-A1	Influenza A	CTELKLSDY
10	HLA-A2	Influenza M	GILGFVFTL
11	HLA-A2	Influenza A	FMYSDFHFI
12	HLA-A2	EBV LMP2A	CLGGLLTMV
13	HLA-A2	EBV BMLF1	GLCTLVAML
14	HLA-A2	HCMV pp65	NLVPMVATV
15	HLA-A68	Influenza NP	KTGGPIYKR
16	HLA-A3	Influenza A	ILRGSVAHK
17	HLA-A3	EBV	RVRAYTYSK
18	HLA-A3	EBV	RLRAEAQVK
19	HLA-A3/A11/A6	Influenza M	SIIPSGPLK
20	HLA-A11	EBV	IVTDFSVIK
21	HLA-A11	EBV	ATIGTAMYK
22	HLA/B7	Influenza NP	LPFDKTTVM
23	HLA-B7	EBV	RPPIFIRRL
24	HLA/B8	Influenza NP	ELRSRYWAI
25	HLA/B8	EBV EBNA 3A	FLRGRAYGL
26	HLA/B8	EBV EBNA 3	QAKWRLQTL
27	HLA/B27	Influenza NP	SRYWAIRTR
28	HLA-B27	Influenza A	ASCMGLIY
29	HLA/B27	EBV EBNA 3C	RRIYDLIEL
30	HLA/B35	EBV EBNA 3A	YPLHEQHGM
31	HLA/B35	CMV pp65	IPSINVHHY
32	HLA/B8	EBV B2LF-1	RAKFKQLL
