# Supplementary material for: Predicting Antigen‐Specificities of Orphan T Cell Receptors from Cancer Patients with TCRpcDist
Source: Adv Sci (Weinh). 2024 Aug 19;11(40):2405949. doi: 10.1002/advs.202405949 (PMC11516110; doi:10.1002/advs.202405949)
Supplement: Supplementary file 2 — Supporting Information [file ADVS-11-2405949-s001.zip › SI-corrected/SuppTables/TableS7.xlsx]

## Sheet: SITable7
SI Table 7 - Private set of selected orphan TCRs, non-tumor reactive, from 2 cancer patients (1 melanoma patient, Mel #5, and 1 patient with oesophagus gastrointestinal cancer, GI #1)
Patient	TRAV	CDR3alpha	TRAJ	TRBV	CDR3beta	TRBJ	peptide(if known)
Mel#5	TRAV08-3	CAVGLSGYALNFG	TRAJ41	TRBV07-2	CASSSERRDRDYEAFFG	TRBJ01-1	unknown
Mel#5	TRAV41	CAVASGGKGSQGNLIFG	TRAJ42	TRBV07-9	CASKDGLEWGYTFG	TRBJ01-2	unknown
Mel#5	TRAV26-1	CIYRNSGNTPLVFG	TRAJ29	TRBV07-9	CASKDGLEWGYTFG	TRBJ01-2	unknown
Mel#5	TRAV24	CAPASGGSYIPTFG	TRAJ06	TRBV27	CASSFTGTGFYEQYFG	TRBJ02-7	unknown
Mel#5	TRAV08-3	CAVGADSNYQLIWG	TRAJ33	TRBV04-2	CASSQAVTSGELFFG	TRBJ02-2	unknown
Mel#5	TRAV35	CAGYTGNQFYFG	TRAJ49	TRBV07-9	CASSFGGNTIYFG	TRBJ01-3	unknown
Mel#5	TRAV23	CAAPRGNNRLAFG	TRAJ07	TRBV29-1	CSVGSGGTNEKLFFG	TRBJ01-4	unknown
Mel#5	TRAV05	CAESTGKLIFG	TRAJ37	TRBV29-1	CSVGSGGTNEKLFFG	TRBJ01-4	unknown
Mel#5	TRAV12-2	CAVNKGGSGTYKYIFG	TRAJ40	TRBV18	CASSGWGEETQYFG	TRBJ02-5	unknown
Mel#5	TRAV08-4	CAAILTGGGNKLTFG	TRAJ10	TRBV28	CASSWGDYSYNEQFFG	TRBJ02-1	unknown
Mel#5	TRAV12-1	CVVNKGGGQNFVFG	TRAJ26	TRBV06-1	CASSEAQTYEQYFG	TRBJ02-7	unknown
Mel#5	TRAV12-2	CAVNDFWNTDKLIFG	TRAJ34	TRBV03-1	CASSQEGRGQSPLHFG	TRBJ01-6	unknown
Mel#5	TRAV41	CAVRVTGTASKLTFG	TRAJ44	TRBV28	CASSWGGGDYGYTFG	TRBJ01-2	unknown
Mel#5	TRAV20	CASINFGNEKLTFG	TRAJ48	TRBV06-2	CASMFGGSYNEQFFG	TRBJ02-1	unknown
Mel#5	TRAV12-1	CVVNGMDSSYKLIFG	TRAJ12	TRBV02	CASSAGQVAPGELFFG	TRBJ02-2	unknown
Mel#5	TRAV12-1	CVVNGEDSSYKLIFG	TRAJ12	TRBV02	CASSEGQVAPGELFFG	TRBJ02-2	unknown
Mel#5	TRAV35	CAALGSARQLTFG	TRAJ22	TRBV28	CASSPGVNTQYFG	TRBJ02-3	unknown
Mel#5	TRAV25	CAGLYNFNKFYFG	TRAJ21	TRBV03-1	CASSLTQWLNTEAFFG	TRBJ01-1	unknown
Mel#5	TRAV21	CAVRPYSSASKIIFG	TRAJ03	TRBV19	CASSVTSGGSYEQYFG	TRBJ02-7	unknown
Mel#5	TRAV22	CAVGFSDGQKLLFA	TRAJ16	TRBV20-1	CSAEQGEAFFG	TRBJ01-1	unknown
Mel#5	TRAV12-2	CAVNRGGSNYKLTFG	TRAJ53	TRBV29-1	CSVEDQGGSHQYFG	TRBJ02-3	unknown
Mel#5	TRAV29	CAARGYGNKLVFG	TRAJ47	TRBV02	CASGVQQGQPQHFG	TRBJ01-5	unknown
Mel#5	TRAV26-1	CIVRVEAGNQFYFG	TRAJ49	TRBV02	CASGVQQGQPQHFG	TRBJ01-5	unknown
Mel#5	TRAV12-2	CAVNEGGGSNYKLTFG	TRAJ53	TRBV25-1	CASSLAGEETQYFG	TRBJ02-5	unknown
GI#1	TRAV04	CLVGVGVYNNNDMRFG	TRAJ43	TRBV07-9	CASSSRGSEQYFG	TRBJ02-7	unknown
GI#1	TRAV09-2	CALSCPQRAGNNRKLIWG	TRAJ38	TRBV19	CASSMVGPNEQFFG	TRBJ02-1	unknown
GI#1	TRAV12-1	CVVSGNTPLVFG	TRAJ29	TRBV19	CASSMVGPNEQFFG	TRBJ02-1	unknown
GI#1	TRAV05	CAEDNNARLMFG	TRAJ31	TRBV20	CSARDRTGNGYTFG	TRBJ01-2	unknown
GI#1	TRAV17	CATDAQAGTALIFG	TRAJ15	TRBV04-1	CASSQDPGAWEGYTFG	TRBJ01-2	unknown
GI#1	TRAV19	CALSEAIGFGNVLHCGSG	TRAJ35	TRBV07-9	CASSSSGTGVEKLFFG	TRBJ01-4	unknown
GI#1	TRAV26-2	CILRVPGNTPLVFG	TRAJ29	TRBV12-3	CASSHGQGSRTGELFFG	TRBJ02-2	unknown
GI#1	TRAV08-2	CVVSGKGNAGNMLTFG	TRAJ39	TRBV28	CASSSSPGTSKDEQFFG	TRBJ02-1	unknown
GI#1	TRAV38-2	CSMDSNYQLIWGAG	TRAJ33	TRBV27	CASSSPFSGEGYNEQFFG	TRBJ02-1	unknown
GI#1	TRAV34	CGAGSAYSGAGSYQLTFG	TRAJ28	TRBV27	CASSLYPGTPEQFFG	TRBJ02-1	unknown
GI#1	TRAV04	CLVGDGGFQKLVFG	TRAJ08	TRBV04-1	CASSQGDRGQYEQYFG	TRBJ02-7	unknown
GI#1	TRAV04	CLVGDGGFQKLVFG	TRAJ08	TRBV07-9	CASSVRLAGGRDEQFFG	TRBJ02-1	unknown
GI#1	TRAV02	CAVAGSSNTGKLIFG	TRAJ37	TRBV19	CASSIPGRAQPQHFG	TRBJ01-5	unknown
GI#1	TRAV13-1	CAASRASGTYKYIFG	TRAJ40	TRBV06-6	CASRDRDRSIGPYEQYFG	TRBJ02-7	unknown
GI#1	TRAV02	CAVGPNSGNTPLVFG	TRAJ29	TRBV06-5	CASSSPGTGGTIGYTFG	TRBJ01-2	unknown
GI#1	TRAV02	CAVVRGSGGYQKVTFG	TRAJ13	TRBV06-1	CASSEVVSANYGYTFG	TRBJ01-2	unknown
GI#1	TRAV10	CVVGVGYNAGNMLTFG	TRAJ39	TRBV06-1	CASSEVVSANYGYTFG	TRBJ01-2	unknown
GI#1	TRAV08-1	CAVNPITDSWGKLQFG	TRAJ24	TRBV10-2	CASSEGGTGETQYFG	TRBJ02-5	unknown
GI#1	TRAV12-2	CAVGSGYALNFG	TRAJ41	TRBV28	CASSFRGRAYGTDTQYFG	TRBJ02-3	unknown
GI#1	TRAV08-1	CAVPPRSSNTGKLIFG	TRAJ37	TRBV20	CSARDRGLGNTIYFG	TRBJ01-3	unknown
