# Supplementary material for: Predicting Antigen‐Specificities of Orphan T Cell Receptors from Cancer Patients with TCRpcDist
Source: Adv Sci (Weinh). 2024 Aug 19;11(40):2405949. doi: 10.1002/advs.202405949 (PMC11516110; doi:10.1002/advs.202405949)
Supplement: Supplementary file 2 — Supporting Information [file ADVS-11-2405949-s001.zip › SI-corrected/SuppTables/TableS8.xlsx]

## Sheet: SI Table 8
SI Table 8 - Private set of TCRs with known specificity and orphan TCRs from Lung #1
Patient	TRAV	TRAJ	CDR3alpha	TRBV	TRBJ	CDR3beta	peptide (if known)	allele	Gene
Lung #1	TRAV3	TRAJ40	CAVRDISTTSGTYKYIFG	TRBV28	TRBJ1-6	CASSSPGDSYNSPLHFG	DSNDYHILR	A*68:01	EEPD1
Lung #1	TRAV4	TRAJ31	CLVGDKGNARLMFG	TRBV15	TRBJ2-3	CATRIPAGGHTDTQYFG	DSNDYHILR	A*68:01	EEPD1
Lung #1	TRAV19	TRAJ38	CALMGAGNNRKLIWG	TRBV30	TRBJ2-1	CAWSGGQGLSYNEQFFG	DSNDYHILR	A*68:01	EEPD1
Lung #1	TRAV19	TRAJ20	CALRPANDYKLSFG	TRBV12-4	TRBJ1-1	CASSVHGSRNTEAFFG	DSNDYHILR	A*68:01	EEPD1
Lung #1	TRAV20	TRAJ13	CAVQARGYQKVTFG	TRBV10-2	TRBJ2-3	CATRDGDTQYFG	DSNDYHILR	A*68:01	EEPD1
Lung #1	TRAV20	TRAJ13	CAVQGRGYQKVTFG	TRBV10-2	TRBJ2-3	CASRDGDTQYFG	DSNDYHILR	A*68:01	EEPD1
Lung #1	TRAV20	TRAJ17	CAVRVAAGNKLTFG	TRBV10-2	TRBJ1-4	CASRDGEKLFFG	DSNDYHILR	A*68:01	EEPD1
Lung #1	TRAV10	TRAJ40	CVAPTSGTYKYIF	TRBV6-5	TRBJ1-5	CASSYGRRGSNQPQHF	orphan
Lung #1	TRAV10	TRAJ54	CVVIQGAQKLVF	TRBV9	TRBJ2-1	CASSPYGDSGEQFF	orphan
Lung #1	TRAV10	TRAJ6	CVVPFPGGSYIPTF	TRBV27	TRBJ1-1	CASSPTDRGSLGTEAFF	orphan
Lung #1	TRAV10	TRAJ32	CVVRTYGGATNKLIF	TRBV25-1	TRBJ2-2	CASSGYLQANTGELFF	orphan
Lung #1	TRAV10	TRAJ42	CVVSANEGGSQGNLIF	TRBV5-1	TRBJ1-2	CASSLIGTNYGYTF	orphan
Lung #1	TRAV10	TRAJ45	CVVSARGGGADGLTF	TRBV4-2	TRBJ1-2	CASSQATGVTDYGYTF	orphan
Lung #1	TRAV10	TRAJ4	CVVSARPSGGYNKLIF	TRBV5-1	TRBJ2-7	CASSLTQGTTYEQYF	orphan
Lung #1	TRAV10	TRAJ45	CVVSGSCSGGGADGLTF	TRBV5-8	TRBJ1-2	CARDQGFAVGYTF	orphan
Lung #1	TRAV10	TRAJ33	CVVSLDSNYQLIW	TRBV2	TRBJ1-1	CASGRGEAFF	orphan
Lung #1	TRAV10	TRAJ45	CVVSLLYSGGGADGLTF	TRBV10-2	TRBJ2-7	CASRRDIFNEQYF	orphan
Lung #1	TRAV10	TRAJ37	CVVSNTGKLIF	TRBV5-1	TRBJ1-4	CASSNRGRSIGTNEKLFF	orphan
Lung #1	TRAV10	TRAJ26	CVVSSSGQNFVF	TRBV9	TRBJ2-3	CASNPFGTSGRGDTQYF	orphan
Lung #1	TRAV10	TRAJ34	CVVTRNTDKLIF	TRBV10-2	TRBJ1-2	CASSGSGALYGYTF	orphan
Lung #1	TRAV10	TRAJ43	CVVTYNNDMRF	TRBV19	TRBJ1-5	CASKSGTKGNNQPQHF	orphan
Lung #1	TRAV10	TRAJ45	CVWSGGGADGLTF	TRBV6-1	TRBJ1-1	CASSEPSKRGRVNTEAFF	orphan
Lung #1	TRAV1-1	TRAJ26	CAAPYYGQNFVF	TRBV9	TRBJ2-7	CASSPTGTGVVPDEQYF	orphan
Lung #1	TRAV1-1	TRAJ37	CAFDVGNTGKLIF	TRBV5-6	TRBJ1-1	CASSPNRALNTEAFF	orphan
Lung #1	TRAV1-1	TRAJ29	CAFYSGNTPLVF	TRBV29-1	TRBJ1-1	CSATGMGTEAFF	orphan
Lung #1	TRAV1-1	TRAJ9	CAVATGGFKTIF	TRBV27	TRBJ1-1	CASSLSGRNTEAFF	orphan
Lung #1	TRAV1-1	TRAJ29	CAVGASGNTPLVF	TRBV5-4	TRBJ2-5	CASSSGQGRWETQYF	orphan
Lung #1	TRAV1-1	TRAJ11	CAVRDNSGYSTLTF	TRBV28	TRBJ1-2	CASKTQGAGGYTF	orphan
Lung #1	TRAV1-1	TRAJ6	CAVRGVKAGGSYIPTF	TRBV7-9	TRBJ2-5	CASSLSSGGPGTQYF	orphan
Lung #1	TRAV1-1	TRAJ27	CAVRLVLNNTNAGKSTF	TRBV27	TRBJ1-1	CASSLSGRNTEAFF	orphan
Lung #1	TRAV1-1	TRAJ15	CAVRSNQAGTALIF	TRBV20-1	TRBJ1-2	CSASQEGANYGYTF	orphan
Lung #1	TRAV12-1	TRAJ36	CVADQTGANNLFF	TRBV6-1	TRBJ1-2	CASSGGILGYTF	orphan
Lung #1	TRAV12-1	TRAJ49	CVARANTGNQFYF	TRBV27	TRBJ2-2	CASSSWTEGIHRELFF	orphan
Lung #1	TRAV12-1	TRAJ23	CVAVNQGGKLIF	TRBV3-1	TRBJ1-3	CASSDPDRDSGNTIYF	orphan
Lung #1	TRAV12-1	TRAJ48	CVDLRGNEKLTF	TRBV6-1	TRBJ1-5	CASSAGGTGNQPQHF	orphan
Lung #1	TRAV12-1	TRAJ23	CVGIQGGKLIF	TRBV20-1	TRBJ2-1	CSADRGFNEQFF	orphan
Lung #1	TRAV12-1	TRAJ7	CVPPIYGNNRLAF	TRBV4-1	TRBJ1-4	CASSQGPERSTNEKLFF	orphan
Lung #1	TRAV12-1	TRAJ8	CVVDNTGFQKLVF	TRBV19	TRBJ1-5	CASRSGTGGRNQPQHF	orphan
Lung #1	TRAV12-1	TRAJ13	CVVERSGYQKVTF	TRBV28	TRBJ1-2	CASSPTGARGGYTF	orphan
Lung #1	TRAV12-1	TRAJ28	CVVHSGAGSYQLTF	TRBV12-4	TRBJ2-3	CASSGAPPGQGVTDTQYF	orphan
Lung #1	TRAV12-1	TRAJ40	CVVIRPTSGTYKYIF	TRBV6-2	TRBJ2-7	CASSSDRAHEQYF	orphan
Lung #1	TRAV12-1	TRAJ8	CVVKHNTGFQKLVF	TRBV10-1	TRBJ2-1	CASNLPRRGVCYNEQFF	orphan
Lung #1	TRAV12-1	TRAJ9	CVVKVGTGGFKTIF	TRBV27	TRBJ1-1	CASWGTAPLLEAFF	orphan
Lung #1	TRAV12-1	TRAJ24	CVVMDLTTDSWGKLQF	TRBV11-2	TRBJ2-5	CASSFRGSETQYF	orphan
Lung #1	TRAV12-1	TRAJ28	CVVNDSGAGSYQLTF	TRBV7-3	TRBJ2-3	CASSLRASGGAGADTQYF	orphan
Lung #1	TRAV12-1	TRAJ37	CVVNEKSSNTGKLIF	TRBV25-1	TRBJ1-1	CATGGPQTGAVRAFF	orphan
Lung #1	TRAV12-1	TRAJ17	CVVNEREAAGNKLTF	TRBV2	TRBJ2-5	CASSTPGQGGETQYF	orphan
Lung #1	TRAV12-1	TRAJ45	CVVNEWGSGGGADGLTF	TRBV2	TRBJ2-3	CASRGQTGPTDTQYF	orphan
Lung #1	TRAV12-1	TRAJ32	CVVNGGGATNKLIF	TRBV6-5	TRBJ1-1	CASSYSRGGRWTEAFF	orphan
Lung #1	TRAV12-1	TRAJ39	CVVNGGNAGNMLTF	TRBV7-9	TRBJ2-3	CASSQTWASGGVGADTQYF	orphan
Lung #1	TRAV12-1	TRAJ13	CVVNIRGGYQKVTF	TRBV4-3	TRBJ1-2	CASSQDYETGDGYTF	orphan
Lung #1	TRAV12-1	TRAJ29	CVVNKGGNTPLVF	TRBV13	TRBJ2-1	CASSLLGTRSSYNEQFF	orphan
Lung #1	TRAV12-1	TRAJ41	CVVNMKNSGYALNF	TRBV5-1	TRBJ2-3	CASSLGIAGGPQTDTQYF	orphan
Lung #1	TRAV12-1	TRAJ15	CVVNNQAGTALIF	TRBV5-4	TRBJ1-1	CASSLAGTELKAFF	orphan
Lung #1	TRAV12-1	TRAJ34	CVVNPNDKLIF	TRBV9	TRBJ2-7	CASSAQGAYEQYF	orphan
Lung #1	TRAV12-1	TRAJ4	CVVNPPDGGYNKLIF	TRBV5-4	TRBJ2-1	CASSVRGSRYNEQFF	orphan
Lung #1	TRAV12-1	TRAJ9	CVVNPPGGFKTIF	TRBV6-5	TRBJ1-1	CASSSSTGGIWETEAFF	orphan
Lung #1	TRAV12-1	TRAJ13	CVVNSGGYQKVTF	TRBV20-1	TRBJ1-1	CSARLISTGGLTEAFF	orphan
Lung #1	TRAV12-1	TRAJ24	CVVNSPTDSWGKLQF	TRBV29-1	TRBJ1-2	CSVEGTGGAYGYTF	orphan
Lung #1	TRAV12-1	TRAJ49	CVVNTGNQFYF	TRBV9	TRBJ2-7	CASSPGHLAYEQYF	orphan
Lung #1	TRAV12-1	TRAJ12	CVVNTLGDSSYKLIF	TRBV6-2	TRBJ2-3	CASSGTGRGGTQYF	orphan
Lung #1	TRAV12-1	TRAJ27	CVVNTNAGKSTF	TRBV9	TRBJ2-6	CASSPPSGANVLTF	orphan
Lung #1	TRAV12-1	TRAJ49	CVVRSNTGNQFYF	TRBV27	TRBJ1-5	CASSPWTGGVHQPQHF	orphan
Lung #1	TRAV12-1	TRAJ27	CVVSERTNAGKSTF	TRBV24-1	TRBJ2-2	CATRGQNTGELFF	orphan
Lung #1	TRAV12-1	TRAJ49	CVVSFTGNQFYF	TRBV15	TRBJ2-3	CATSRGHWDALEDTQYF	orphan
Lung #1	TRAV12-1	TRAJ23	CVVSQGGKLIF	TRBV4-1	TRBJ1-4	CASSQGPERSTNEKLFF	orphan
Lung #1	TRAV12-1	TRAJ45	CVVSTGGGADGLTF	TRBV7-6	TRBJ2-3	CASSFPSDGGRGGDTQYF	orphan
Lung #1	TRAV12-1	TRAJ9	CVVSVPTGGFKTIF	TRBV19	TRBJ2-7	CASSDGLGGVYEQYF	orphan
Lung #1	TRAV12-1	TRAJ28	CVVTAASGAGSYQLTF	TRBV5-4	TRBJ2-7	CASSFGTGSYEQYF	orphan
Lung #1	TRAV12-1	TRAJ29	CVVTAVSGNTPLVF	TRBV6-1	TRBJ2-4	CASSEAYRQVAKNIQYF	orphan
Lung #1	TRAV12-1	TRAJ23	CVVTDKGGKLIF	TRBV14	TRBJ2-7	CASSQGTGVGYEQYF	orphan
Lung #1	TRAV12-1	TRAJ33	CVVTGMDSNYQLIW	TRBV9	TRBJ2-2	CASSALQPNTGELFF	orphan
Lung #1	TRAV12-1	TRAJ49	CVVTNWNTGNQFYF	TRBV9	TRBJ2-3	CASSADLDGNTQYF	orphan
Lung #1	TRAV12-2	TRAJ40	CAADSGTYKYIF	TRBV6-1	TRBJ2-7	CASSGGLRIEGFYEQYF	orphan
Lung #1	TRAV12-2	TRAJ39	CAANNAGNMLTF	TRBV11-2	TRBJ2-7	CASSLARAYEQYF	orphan
Lung #1	TRAV12-2	TRAJ36	CAAQTGANNLFF	TRBV19	TRBJ1-2	CASSMGDYYGYTF	orphan
Lung #1	TRAV12-2	TRAJ52	CAAYNAGGTSYGKLTF	TRBV7-8	TRBJ1-2	CASSYSTSYGYTF	orphan
Lung #1	TRAV12-2	TRAJ9	CAGGAGGFKTIF	TRBV19	TRBJ1-1	CATQGLGDTEAFF	orphan
Lung #1	TRAV12-2	TRAJ39	CAGNNAGNMLTF	TRBV12-4	TRBJ1-3	CASSPVGQGAGNTIYF	orphan
Lung #1	TRAV12-2	TRAJ34	CAIYTDKLIF	TRBV20-1	TRBJ2-3	CSVPTDTQYF	orphan
Lung #1	TRAV12-2	TRAJ28	CAPRTVSGAGSYQLTF	TRBV19	TRBJ2-7	CASSDGLGGVYEQYF	orphan
Lung #1	TRAV12-2	TRAJ9	CATHTGGFKTIF	TRBV5-1	TRBJ2-7	CASRSGSYEQYF	orphan
Lung #1	TRAV12-2	TRAJ23	CATYNQGGKLIF	TRBV29-1	TRBJ2-3	CSVEGGGFTDTQYF	orphan
Lung #1	TRAV12-2	TRAJ40	CAVATSGTYKYIF	TRBV12-4	TRBJ2-7	CASSFGRDYEQYF	orphan
Lung #1	TRAV12-2	TRAJ20	CAVERGDDYKLSF	TRBV15	TRBJ2-5	CATYQAGGPGTQYF	orphan
Lung #1	TRAV12-2	TRAJ22	CAVESGSARQLTF	TRBV20-1	TRBJ2-5	CSASLETQYF	orphan
Lung #1	TRAV12-2	TRAJ5	CAVHLDTGRRALTF	TRBV2	TRBJ1-4	CAGEPGAGEKLFF	orphan
Lung #1	TRAV12-2	TRAJ23	CAVISYNQGGKLIF	TRBV7-3	TRBJ2-7	CATQLNKSGQGNQRDEQYF	orphan
Lung #1	TRAV12-2	TRAJ11	CAVKERYSTLTF	TRBV27	TRBJ2-1	CASKGAGGVNEQFF	orphan
Lung #1	TRAV12-2	TRAJ53	CAVKGSGGSNYKLTF	TRBV7-6	TRBJ1-2	CASSETGGDFYTF	orphan
Lung #1	TRAV12-2	TRAJ21	CAVKPSANFNKFYF	TRBV2	TRBJ2-3	CASSSQGLNTDTQYF	orphan
Lung #1	TRAV12-2	TRAJ50	CAVKTSYDKVIF	TRBV19	TRBJ2-2	CASSRLYSGTGYTGELFF	orphan
Lung #1	TRAV12-2	TRAJ21	CAVLYNFNKFYF	TRBV5-1	TRBJ2-3	CASSGRGFASTDTQYF	orphan
Lung #1	TRAV12-2	TRAJ38	CAVMQYPGNNRKLIW	TRBV6-1	TRBJ2-2	CASTLRGTGELFF	orphan
Lung #1	TRAV12-2	TRAJ21	CAVNDNFNKFYF	TRBV11-2	TRBJ2-5	CASSLDWKPPRETQYF	orphan
Lung #1	TRAV12-2	TRAJ13	CAVNGMNSGGYQKVTF	TRBV6-1	TRBJ1-6	CATVDRGNSPLHF	orphan
Lung #1	TRAV12-2	TRAJ4	CAVNGPGGYNKLIF	TRBV27	TRBJ2-7	CASSPQGGGLREQYF	orphan
Lung #1	TRAV12-2	TRAJ53	CAVNGVGSNYKLTF	TRBV6-4	TRBJ1-1	CARRNRGAFF	orphan
Lung #1	TRAV12-2	TRAJ26	CAVNIGYGQNFVF	TRBV6-5	TRBJ1-1	CASSPGTVGHTEAFF	orphan
Lung #1	TRAV12-2	TRAJ10	CAVNIITGGGNKLTF	TRBV4-1	TRBJ2-7	CASSQEYYEQYF	orphan
Lung #1	TRAV12-2	TRAJ12	CAVNPDSSYKLIF	TRBV29-1	TRBJ2-2	CSVAWSGELFF	orphan
Lung #1	TRAV12-2	TRAJ13	CAVNPGAGGYQKVTF	TRBV5-1	TRBJ2-7	CASSLGPSYEQYF	orphan
Lung #1	TRAV12-2	TRAJ9	CAVNRGTGGFKTIF	TRBV7-6	TRBJ2-5	CASSPRDIQETQYF	orphan
Lung #1	TRAV12-2	TRAJ31	CAVNRGYNARLMF	TRBV3-1	TRBJ2-1	CASSRAALAGVGKYEQFF	orphan
Lung #1	TRAV12-2	TRAJ8	CAVNTGFQKLVF	TRBV9	TRBJ1-4	CASSASGGHEKLFF	orphan
Lung #1	TRAV12-2	TRAJ9	CAVNTGGFKTIF	TRBV4-3	TRBJ2-1	CASSQEPAADDEQFF	orphan
Lung #1	TRAV12-2	TRAJ20	CAVNWNDYKLSF	TRBV7-9	TRBJ1-2	CASSKHGTNGNYGYTF	orphan
Lung #1	TRAV12-2	TRAJ24	CAVRGTTDSWGKLQF	TRBV7-3	TRBJ2-3	CASSLRASGGAGADTQYF	orphan
Lung #1	TRAV12-2	TRAJ38	CAVRINAGNNRKLIW	TRBV10-2	TRBJ2-7	CAGGPGSYEQYF	orphan
Lung #1	TRAV12-2	TRAJ50	CAVSATYDKVIF	TRBV29-1	TRBJ1-2	CSVPARGRDGYTF	orphan
Lung #1	TRAV12-2	TRAJ11	CAVSPDSTLTF	TRBV12-3	TRBJ1-2	CASRPQGNYGYTF	orphan
Lung #1	TRAV12-2	TRAJ42	CAVSQGNLIF	TRBV9	TRBJ1-1	CASSAAPTEAFF	orphan
Lung #1	TRAV12-2	TRAJ30	CAVTRGRDDKIIF	TRBV11-2	TRBJ2-5	CASSLAAGGPETQYF	orphan
Lung #1	TRAV12-2	TRAJ37	CAVYGYGSGNTGKLIF	TRBV6-1	TRBJ1-5	CASRPYVTGNQPQHF	orphan
Lung #1	TRAV12-2	TRAJ21	CAVYQGGFNKFYF	TRBV7-8	TRBJ2-3	CASSATSGGRTDTQYF	orphan
Lung #1	TRAV12-2	TRAJ5	CVADTGRRALTF	TRBV2	TRBJ2-7	CASSEGDRSEQYF	orphan
Lung #1	TRAV12-3	TRAJ32	CAANYGGATNKLIF	TRBV19	TRBJ1-1	CASSIAEDTEAFF	orphan
Lung #1	TRAV12-3	TRAJ40	CAASGTYKYIF	TRBV27	TRBJ2-7	CASSLSNRVEQYF	orphan
Lung #1	TRAV12-3	TRAJ31	CAMCRNNNARLMF	TRBV7-6	TRBJ2-5	CASSLVGLVQETQYF	orphan
Lung #1	TRAV12-3	TRAJ54	CAMNAGAQKLVF	TRBV20-1	TRBJ2-7	CSADTAGETYEQYF	orphan
Lung #1	TRAV12-3	TRAJ6	CAMNAGGSYIPTF	TRBV7-9	TRBJ2-5	CASSLGGGSTLLETQYF	orphan
Lung #1	TRAV12-3	TRAJ18	CAMRAGGGSTLGRLYF	TRBV19	TRBJ1-5	CASSPTDRGNYQPQHF	orphan
Lung #1	TRAV12-3	TRAJ20	CAMRGTNDYKLSF	TRBV24-1	TRBJ2-3	CATSDPTREWGSTDTQYF	orphan
Lung #1	TRAV12-3	TRAJ53	CAMRKGSNYKLTF	TRBV19	TRBJ2-1	CASSTPTSGITIEQFF	orphan
Lung #1	TRAV12-3	TRAJ34	CAMSALDTDKLIF	TRBV20-1	TRBJ2-4	CSASPSGGMNIQYF	orphan
Lung #1	TRAV12-3	TRAJ54	CAMSAMGAQKLVF	TRBV5-6	TRBJ2-7	CASSLVGDEQYF	orphan
Lung #1	TRAV12-3	TRAJ27	CAMSAPGEAGKSTF	TRBV20-1	TRBJ2-2	CSARDAGRATNTGELFF	orphan
Lung #1	TRAV12-3	TRAJ10	CAMSDTGGGNKLTF	TRBV20-1	TRBJ1-2	CSVEANYGYTF	orphan
Lung #1	TRAV12-3	TRAJ45	CAMSEDAGGGADGLTF	TRBV4-1	TRBJ1-3	CASSQGHTGTIYF	orphan
Lung #1	TRAV12-3	TRAJ39	CAMSENNAGNMLTF	TRBV20-1	TRBJ1-1	CSANYVWNTEAFF	orphan
Lung #1	TRAV12-3	TRAJ31	CAMSGNDARLMF	TRBV4-1	TRBJ1-3	CASSQAPGPGNTIYF	orphan
Lung #1	TRAV12-3	TRAJ10	CAMSILTGGGNKLTF	TRBV12-5	TRBJ1-5	CASGSSGRSQPQHF	orphan
Lung #1	TRAV12-3	TRAJ11	CAMSPMNSGYSTLTF	TRBV7-8	TRBJ1-4	CASSGANAMNEKLFF	orphan
Lung #1	TRAV12-3	TRAJ44	CAMSVEAGTASKLTF	TRBV18	TRBJ2-1	CASHRTGVNEQFF	orphan
Lung #1	TRAV12-3	TRAJ6	CAPLASGGSYIPTF	TRBV6-1	TRBJ2-4	CASSEAYRQVAKNIQYF	orphan
Lung #1	TRAV12-3	TRAJ53	CASNSGGSNYKLTF	TRBV24-1	TRBJ2-7	CATSHPRSGSYEQYF	orphan
Lung #1	TRAV12-3	TRAJ13	CATSLLSGGYQKVTF	TRBV14	TRBJ2-3	CASSPSSGGTDTQYF	orphan
Lung #1	TRAV1-2	TRAJ26	CAAGYNYGQNFVF	TRBV19	TRBJ1-3	CASRGGPASGNTIYF	orphan
Lung #1	TRAV1-2	TRAJ33	CAALDSNYQLIW	TRBV20-1	TRBJ2-7	CSAKTSKSDYEQYF	orphan
Lung #1	TRAV1-2	TRAJ41	CAAMNSNSGYALNF	TRBV3-1	TRBJ2-7	CASSLAQGLKRSYEQYF	orphan
Lung #1	TRAV1-2	TRAJ6	CAGTSYIPTF	TRBV13	TRBJ2-7	CASSSTSSGGSSYEQYF	orphan
Lung #1	TRAV1-2	TRAJ33	CAVADSNYQLIW	TRBV6-4	TRBJ2-3	CASSVGASTDTQYF	orphan
Lung #1	TRAV1-2	TRAJ33	CAVLDSNYQLIW	TRBV20-1	TRBJ2-7	CSASPRGIEMEEQYF	orphan
Lung #1	TRAV1-2	TRAJ31	CAVLPDNARLMF	TRBV19	TRBJ2-3	CASRRGLGTSTDTQYF	orphan
Lung #1	TRAV1-2	TRAJ33	CAVMDSNYQLIW	TRBV6-1	TRBJ2-5	CASSEIGGTEETQYF	orphan
Lung #1	TRAV1-2	TRAJ40	CAVRDPLGSGTYKYIF	TRBV20-1	TRBJ2-5	CSAPDGIRETQYF	orphan
Lung #1	TRAV1-2	TRAJ34	CAVRDRGNTDKLIF	TRBV30	TRBJ2-7	CAWRPGGVYEQYF	orphan
Lung #1	TRAV1-2	TRAJ10	CAVRDRVTGGGNKLTF	TRBV5-1	TRBJ2-7	CASSPQEGGVYEQYF	orphan
Lung #1	TRAV1-2	TRAJ34	CAVRDWGTDKLIF	TRBV29-1	TRBJ2-3	CSVETPGLAATDTQYF	orphan
Lung #1	TRAV1-2	TRAJ11	CAVRGRGYSTLTF	TRBV7-9	TRBJ2-1	CASSSSGGGNEQFF	orphan
Lung #1	TRAV1-2	TRAJ33	CAVVDSNYQLIW	TRBV20-1	TRBJ1-1	CSAIQDLGGYTEAFF	orphan
Lung #1	TRAV1-2	TRAJ10	CAVVTGGGNKLTF	TRBV4-2	TRBJ2-1	CASSQEEPRGAYNEQFF	orphan
Lung #1	TRAV1-2	TRAJ27	CAVVTNAGKSTF	TRBV12-4	TRBJ2-3	CASSLVAGGDSSTDTQYF	orphan
Lung #1	TRAV1-2	TRAJ28	CAYSGAGSYQLTF	TRBV2	TRBJ2-5	CASSTPGQGGETQYF	orphan
Lung #1	TRAV1-2	TRAJ33	CVVMDSNYQLIW	TRBV19	TRBJ2-2	CASQTSYTGELFF	orphan
Lung #1	TRAV13-1	TRAJ28	CAAAPKYSGAGSYQLTF	TRBV6-2	TRBJ2-1	CASSLLGGSYNEQFF	orphan
Lung #1	TRAV13-1	TRAJ23	CAAASYNQGGKLIF	TRBV20-1	TRBJ2-3	CSAPGEGGTDTQYF	orphan
Lung #1	TRAV13-1	TRAJ54	CAADSIQGAQKLVF	TRBV6-2	TRBJ2-7	CASSYAGVYEQYF	orphan
Lung #1	TRAV13-1	TRAJ33	CAAGRGDSNYQLIW	TRBV6-1	TRBJ1-6	CATVDRGNSPLHF	orphan
Lung #1	TRAV13-1	TRAJ39	CAAHNAGNMLTF	TRBV29-1	TRBJ2-3	CSAEARQAGRADTQYF	orphan
Lung #1	TRAV13-1	TRAJ39	CAAHNAGNMLTF	TRBV29-1	TRBJ2-3	CSALGRSSPTDTQYF	orphan
Lung #1	TRAV13-1	TRAJ39	CAAHNAGNMLTF	TRBV29-1	TRBJ2-1	CSVDLGGLRKPDEQFF	orphan
Lung #1	TRAV13-1	TRAJ39	CAAHNAGNMLTF	TRBV29-1	TRBJ2-3	CSVLARGGTDTQYF	orphan
Lung #1	TRAV13-1	TRAJ39	CAAHNAGNMLTF	TRBV29-1	TRBJ2-3	CSVNAPGQGLPDTQYF	orphan
Lung #1	TRAV13-1	TRAJ39	CAAHNAGNMLTF	TRBV29-1	TRBJ2-3	CSVVAREKTDTQYF	orphan
Lung #1	TRAV13-1	TRAJ39	CAAHNAGNMLTF	TRBV29-1	TRBJ2-7	CSVVARFSGGADEQYF	orphan
Lung #1	TRAV13-1	TRAJ39	CAAHNAGNMLTF	TRBV29-1	TRBJ2-3	CSVVARGGTDTQYF	orphan
Lung #1	TRAV13-1	TRAJ39	CAAHNAGNMLTF	TRBV29-1	TRBJ2-3	CSVVGRGDVDTQYF	orphan
Lung #1	TRAV13-1	TRAJ39	CAAHNAGNMLTF	TRBV29-1	TRBJ2-3	CSVVPRAASRADTQYF	orphan
Lung #1	TRAV13-1	TRAJ39	CAAHNAGNMLTF	TRBV29-1	TRBJ2-3	CSVVSIRRGRTDTQYF	orphan
Lung #1	TRAV13-1	TRAJ39	CAAHNAGNMLTF	TRBV29-1	TRBJ2-7	CSVVSQGPSKDEQYF	orphan
Lung #1	TRAV13-1	TRAJ39	CAAHNAGNMLTF	TRBV29-1	TRBJ2-3	CSVVSRDRGRLNTDTQYF	orphan
Lung #1	TRAV13-1	TRAJ40	CAAHRPGTYKYIF	TRBV6-5	TRBJ2-7	CASSPLLAGFTYEQYF	orphan
Lung #1	TRAV13-1	TRAJ39	CAAHSAGNMLTF	TRBV29-1	TRBJ2-3	CSAHRRGQGSADTQYF	orphan
Lung #1	TRAV13-1	TRAJ52	CAAIAGGTSYGKLTF	TRBV3-1	TRBJ2-1	CASCMLAGGGEQFF	orphan
Lung #1	TRAV13-1	TRAJ49	CAAIPGNQFYF	TRBV19	TRBJ2-3	CASVSGGATDTQYF	orphan
Lung #1	TRAV13-1	TRAJ17	CAAIRAAAGNKLTF	TRBV7-3	TRBJ2-7	CASSSSLAYEQYF	orphan
Lung #1	TRAV13-1	TRAJ52	CAAISGKLTF	TRBV7-6	TRBJ2-7	CASSIGGAGIDEQYF	orphan
Lung #1	TRAV13-1	TRAJ11	CAAIYTAGYSTLTF	TRBV6-1	TRBJ2-7	CASIRDRGVYEQYF	orphan
Lung #1	TRAV13-1	TRAJ49	CAAKEARQFYF	TRBV20-1	TRBJ1-2	CSARVTGAIGGYTF	orphan
Lung #1	TRAV13-1	TRAJ42	CAAKTSGGSQGNLIF	TRBV5-1	TRBJ1-1	CASSSFGQGSTTEAFF	orphan
Lung #1	TRAV13-1	TRAJ44	CAALNTGTASKLTF	TRBV5-1	TRBJ2-1	CASSLEASYDEQFF	orphan
Lung #1	TRAV13-1	TRAJ38	CAAMGDAGNNRKLIW	TRBV4-3	TRBJ2-1	CASSQVGSMVHEQFF	orphan
Lung #1	TRAV13-1	TRAJ54	CAANSGGAQKLVF	TRBV6-1	TRBJ2-2	CARGHGNTGELFF	orphan
Lung #1	TRAV13-1	TRAJ50	CAANYDKVIF	TRBV19	TRBJ2-3	CASSTSGLTDTQYF	orphan
Lung #1	TRAV13-1	TRAJ23	CAAPAREVMYNQGGKLIF	TRBV7-2	TRBJ1-4	CASSLASWQTYNEKLFF	orphan
Lung #1	TRAV13-1	TRAJ40	CAAPEAGTYKYIF	TRBV6-5	TRBJ2-7	CASRPRVDSYEQYF	orphan
Lung #1	TRAV13-1	TRAJ18	CAARDRGSTLGRLYF	TRBV20-1	TRBJ2-7	CSTQRGTGKYEQYF	orphan
Lung #1	TRAV13-1	TRAJ37	CAARGSGNTGKLIF	TRBV18	TRBJ1-3	CASSPPTAQRNTIYF	orphan
Lung #1	TRAV13-1	TRAJ4	CAARVSGGYNKLIF	TRBV7-9	TRBJ2-5	CASSLGGGSTLLETQYF	orphan
Lung #1	TRAV13-1	TRAJ6	CAASAGGSYIPTF	TRBV7-3	TRBJ1-2	CASSRDREPPRGYTF	orphan
Lung #1	TRAV13-1	TRAJ41	CAASDSGYALNF	TRBV11-2	TRBJ2-7	CASSLVHGGTWSF	orphan
Lung #1	TRAV13-1	TRAJ30	CAASFPNRDDKIIF	TRBV5-4	TRBJ2-7	CASSFGTGSYEQYF	orphan
Lung #1	TRAV13-1	TRAJ8	CAASISGKGFQKLVF	TRBV5-1	TRBJ2-7	CASSREFEQYF	orphan
Lung #1	TRAV13-1	TRAJ34	CAASKAYNTDKLIF	TRBV10-1	TRBJ2-3	CASSDTLSGLGTDTQYF	orphan
Lung #1	TRAV13-1	TRAJ22	CAASKPWQLTF	TRBV12-4	TRBJ1-2	CASSRDRVGYTF	orphan
Lung #1	TRAV13-1	TRAJ13	CAASKRGYQKVTF	TRBV29-1	TRBJ2-7	CSVDGTGGSYEQYF	orphan
Lung #1	TRAV13-1	TRAJ13	CAASKRGYQKVTF	TRBV29-1	TRBJ2-7	CSVEGTGGAYEQYF	orphan
Lung #1	TRAV13-1	TRAJ42	CAASMRGVNYGGSQGNLIF	TRBV20-1	TRBJ2-7	CSARGGSSYEQYF	orphan
Lung #1	TRAV13-1	TRAJ33	CAASNSNYQLIW	TRBV19	TRBJ2-3	CASSIGGGYTDTQYF	orphan
Lung #1	TRAV13-1	TRAJ11	CAASPSGYSTLTF	TRBV28	TRBJ2-7	CASSLGRVGYEQYF	orphan
Lung #1	TRAV13-1	TRAJ54	CAASRGGAQKLVF	TRBV11-3	TRBJ2-5	CASSLGRGGRETQYF	orphan
Lung #1	TRAV13-1	TRAJ3	CAASRGSSASKIIF	TRBV20-1	TRBJ2-1	CSASGRGGYNEQFF	orphan
Lung #1	TRAV13-1	TRAJ27	CAASRSNAGKSTF	TRBV19	TRBJ2-4	CASSILADSNIQYF	orphan
Lung #1	TRAV13-1	TRAJ45	CAASSDGLTF	TRBV9	TRBJ1-4	CASSATGTDNEKLFF	orphan
Lung #1	TRAV13-1	TRAJ15	CAASTPFNQAGTALIF	TRBV19	TRBJ2-1	CASSIGRNEQFF	orphan
Lung #1	TRAV13-1	TRAJ42	CAASTRGVNYGGSQGNLIF	TRBV20-1	TRBJ2-7	CSARHGGSYEQYF	orphan
Lung #1	TRAV13-1	TRAJ34	CAASVDTDKLIF	TRBV5-1	TRBJ2-5	CASSYSGGQETQYF	orphan
Lung #1	TRAV13-1	TRAJ42	CAASWDGGSQGNLIF	TRBV13	TRBJ2-7	CASSLGALSSYEQYF	orphan
Lung #1	TRAV13-1	TRAJ43	CAASWGDMRF	TRBV12-4	TRBJ2-7	CASSFRGLTVYEQYF	orphan
Lung #1	TRAV13-1	TRAJ52	CAATAGGTSYGKLTF	TRBV5-1	TRBJ2-5	CASSLMGEGLAGAETQYF	orphan
Lung #1	TRAV13-1	TRAJ57	CAATAGSEKLVF	TRBV11-3	TRBJ2-1	CASSYNTGVGEQFF	orphan
Lung #1	TRAV13-1	TRAJ10	CAATGGGNKLTF	TRBV11-3	TRBJ2-3	CASSRLTSTDTQYF	orphan
Lung #1	TRAV13-1	TRAJ44	CAATHTGTASKLTF	TRBV4-1	TRBJ1-5	CASSQNWQLYSNQPQHF	orphan
Lung #1	TRAV13-1	TRAJ26	CAATPRGQNFVF	TRBV5-1	TRBJ1-2	CASSLFGTDYGYTF	orphan
Lung #1	TRAV13-1	TRAJ22	CAATSGSARQLTF	TRBV7-2	TRBJ2-7	CASSFLLGQTYEQYF	orphan
Lung #1	TRAV13-1	TRAJ13	CAATSRGYQKVTF	TRBV29-1	TRBJ1-2	CSVEGTGGAYGYTF	orphan
Lung #1	TRAV13-1	TRAJ50	CAATYDKVIF	TRBV27	TRBJ1-2	CASSLSSGGTTYGYTF	orphan
Lung #1	TRAV13-1	TRAJ42	CAATYGGSQGNLIF	TRBV12-4	TRBJ2-2	CASSFLAGGTGELFF	orphan
Lung #1	TRAV13-1	TRAJ39	CAEHNAGNMLTF	TRBV29-1	TRBJ2-3	CSVVSGGAVFPDTQYF	orphan
Lung #1	TRAV13-1	TRAJ9	CAENTGGFKTIF	TRBV19	TRBJ1-4	CASSRGQPEKLFF	orphan
Lung #1	TRAV13-1	TRAJ21	CAERGGSFNKFYF	TRBV9	TRBJ2-3	CASSVNGISTDTQYF	orphan
Lung #1	TRAV13-1	TRAJ15	CALQNQAGTALIF	TRBV27	TRBJ2-3	CASTGTSGNLRYF	orphan
Lung #1	TRAV13-1	TRAJ15	CALQNQAGTALIF	TRBV27	TRBJ2-3	CASTVTSGNLRYF	orphan
Lung #1	TRAV13-1	TRAJ39	CAPHNAGNMLTF	TRBV29-1	TRBJ2-3	CSVVLQGLAEADTQYF	orphan
Lung #1	TRAV13-1	TRAJ39	CASHNAGNMLTF	TRBV29-1	TRBJ2-3	CSVVEAGGRLSTDTQYF	orphan
Lung #1	TRAV13-1	TRAJ26	CASSRWGQNFVF	TRBV5-4	TRBJ2-7	CASSGSSGERYEQYF	orphan
Lung #1	TRAV13-1	TRAJ39	CATHNAGNMLTF	TRBV29-1	TRBJ2-3	CSGHSGGAPSTDTQYF	orphan
Lung #1	TRAV13-1	TRAJ39	CAVHNAGNMLTF	TRBV29-1	TRBJ2-3	CSVVGRGRSDTQYF	orphan
Lung #1	TRAV13-1	TRAJ17	CAVTKAAGNKLTF	TRBV20-1	TRBJ2-3	CSAPPVAGVRDTQYF	orphan
Lung #1	TRAV13-2	TRAJ39	CAEGNAGNMLTF	TRBV18	TRBJ1-1	CASSAQTENTEAFF	orphan
Lung #1	TRAV13-2	TRAJ49	CAEIAGATGTGNQFYF	TRBV28	TRBJ2-7	CASSLAGYEQYF	orphan
Lung #1	TRAV13-2	TRAJ11	CAEILFSGYSTLTF	TRBV20-1	TRBJ2-3	CSASSGDLTQYF	orphan
Lung #1	TRAV13-2	TRAJ10	CAEIPGGGNKLTF	TRBV14	TRBJ1-5	CASSSGLGRPQHF	orphan
Lung #1	TRAV13-2	TRAJ8	CAEIPMNTGFQKLVF	TRBV6-5	TRBJ1-1	CASRTVNKRALNTEAFF	orphan
Lung #1	TRAV13-2	TRAJ26	CAEKGMSPENYGQNFVF	TRBV11-2	TRBJ2-3	CASSSEGTDTQYF	orphan
Lung #1	TRAV13-2	TRAJ45	CAEKTGGGADGLTF	TRBV30	TRBJ2-5	CARAVAGDRETQYF	orphan
Lung #1	TRAV13-2	TRAJ44	CAENHGTASKLTF	TRBV16	TRBJ1-5	CASSQSGGSNQPQHF	orphan
Lung #1	TRAV13-2	TRAJ30	CAENIDDKIIF	TRBV4-3	TRBJ2-2	CASSRNPSGGATGELFF	orphan
Lung #1	TRAV13-2	TRAJ12	CAENKADSSYKLIF	TRBV4-1	TRBJ1-1	CASSQDPTYPGQGEAFF	orphan
Lung #1	TRAV13-2	TRAJ34	CAENPRAGDKLIF	TRBV19	TRBJ1-1	CASSRTRDTEAFF	orphan
Lung #1	TRAV13-2	TRAJ24	CAENSATDSWGKLQF	TRBV18	TRBJ2-5	CASSATLYQETQYF	orphan
Lung #1	TRAV13-2	TRAJ24	CAENTDSWGKLQF	TRBV3-1	TRBJ1-1	CASSQDYIGRSGTEAFF	orphan
Lung #1	TRAV13-2	TRAJ34	CAENTGTDKLIF	TRBV30	TRBJ1-2	CAWSPGQGDYGYTF	orphan
Lung #1	TRAV13-2	TRAJ4	CAERGGGGYNKLIF	TRBV20-1	TRBJ2-1	CSAGNPRGGLYNEQFF	orphan
Lung #1	TRAV13-2	TRAJ26	CAERPFYGQNFVF	TRBV2	TRBJ2-7	CASSEGGATYEQYF	orphan
Lung #1	TRAV13-2	TRAJ43	CAERTGDMRF	TRBV2	TRBJ2-3	CAIRGSGSSMDTQYF	orphan
Lung #1	TRAV13-2	TRAJ8	CAERVSFQKLVF	TRBV6-1	TRBJ2-1	CASSEIAMGNEQFF	orphan
Lung #1	TRAV13-2	TRAJ8	CATQTGFQKLVF	TRBV20-1	TRBJ2-2	CSAAGDRGTGELFF	orphan
Lung #1	TRAV14-DV4	TRAJ24	CAIDSWGKLQF	TRBV7-6	TRBJ2-1	CASSLGHALADNEQFF	orphan
Lung #1	TRAV14-DV4	TRAJ57	CAMKGGSEKLVF	TRBV2	TRBJ2-3	CASSVTGWSTDTQYF	orphan
Lung #1	TRAV14-DV4	TRAJ38	CAMRAHNAGNNRKLIW	TRBV29-1	TRBJ2-3	CSVLARGGTDTQYF	orphan
Lung #1	TRAV14-DV4	TRAJ9	CAMRDGGFKTIF	TRBV27	TRBJ1-2	CASSFNRGVYGYTF	orphan
Lung #1	TRAV14-DV4	TRAJ20	CAMREAGNDYKLSF	TRBV9	TRBJ2-3	CASSVEGGRDYTDTQYF	orphan
Lung #1	TRAV14-DV4	TRAJ40	CAMREASGTYKYIF	TRBV6-5	TRBJ1-2	CASRRGTGSGYTF	orphan
Lung #1	TRAV14-DV4	TRAJ17	CAMREGGLAAGNKLTF	TRBV2	TRBJ2-1	CASSEAPGGNEQFF	orphan
Lung #1	TRAV14-DV4	TRAJ33	CAMREGLGSNYQLIW	TRBV10-2	TRBJ2-7	CASSGQPSEQYF	orphan
Lung #1	TRAV14-DV4	TRAJ48	CAMREGNTNFGNEKLTF	TRBV9	TRBJ1-6	CASSPIPGKASPLHF	orphan
Lung #1	TRAV14-DV4	TRAJ56	CAMREGPGANSKLTF	TRBV5-6	TRBJ2-3	CASSLLDTQYF	orphan
Lung #1	TRAV14-DV4	TRAJ37	CAMREGPRNTGKLIF	TRBV9	TRBJ2-3	CASSAGTSVTDTQYF	orphan
Lung #1	TRAV14-DV4	TRAJ49	CAMREGQGNQFYF	TRBV5-1	TRBJ1-6	CASSLVGGGSPLHF	orphan
Lung #1	TRAV14-DV4	TRAJ12	CAMREGRASSYKLIF	TRBV24-1	TRBJ2-3	CATRARVEDTQYF	orphan
Lung #1	TRAV14-DV4	TRAJ42	CAMREGSPGGGSQGNLIF	TRBV4-2	TRBJ2-5	CASSQDNERVWKTQYF	orphan
Lung #1	TRAV14-DV4	TRAJ9	CAMREGTGGTGGFKTIF	TRBV7-2	TRBJ2-7	CASSIQPAGSEQYF	orphan
Lung #1	TRAV14-DV4	TRAJ44	CAMREGTGTASKLTF	TRBV9	TRBJ2-1	CASSVDGYPYNEQFF	orphan
Lung #1	TRAV14-DV4	TRAJ48	CAMREGYGFGNEKLTF	TRBV5-4	TRBJ2-7	CASSPRMGADQYF	orphan
Lung #1	TRAV14-DV4	TRAJ48	CAMREHGNEKLTF	TRBV3-1	TRBJ1-3	CASSPRVGALSGNTIYF	orphan
Lung #1	TRAV14-DV4	TRAJ39	CAMRESFGDAGNMLTF	TRBV9	TRBJ2-1	CASSGGGQRDVPYNEQFF	orphan
Lung #1	TRAV14-DV4	TRAJ39	CAMRESFGDAGNMLTF	TRBV9	TRBJ2-5	CASSGSGGGETQYF	orphan
Lung #1	TRAV14-DV4	TRAJ57	CAMRETQGGSEKLVF	TRBV3-1	TRBJ2-3	CASSQDKAGATDTQYF	orphan
Lung #1	TRAV14-DV4	TRAJ54	CAMRGRIQGAQKLVF	TRBV18	TRBJ2-3	CASSPGVADTQYF	orphan
Lung #1	TRAV14-DV4	TRAJ22	CAMRGRLSGSARQLTF	TRBV2	TRBJ1-1	CASISEGSSKEAFF	orphan
Lung #1	TRAV14-DV4	TRAJ54	CAMRPGFGAQKLVF	TRBV7-2	TRBJ1-4	CASSSTGDEKLFF	orphan
Lung #1	TRAV14-DV4	TRAJ45	CAMRVYSGGGADGLTF	TRBV28	TRBJ2-7	CASSPRFVFSYEQYF	orphan
Lung #1	TRAV14-DV4	TRAJ28	CAMTRYSGAGSYQLTF	TRBV5-6	TRBJ2-1	CASSLFILAGSSSYNEQFF	orphan
Lung #1	TRAV14-DV4	TRAJ33	CAMTSNYQLIW	TRBV6-1	TRBJ1-4	CASRDVGLSTGDTEKLFF	orphan
Lung #1	TRAV14-DV4	TRAJ58	CAWETSGSRLTF	TRBV5-6	TRBJ2-2	CASSLARELFF	orphan
Lung #1	TRAV17	TRAJ13	CANCLLSGGYQKVTF	TRBV5-4	TRBJ2-2	CASTLISGGVPGELFF	orphan
Lung #1	TRAV17	TRAJ12	CAPDEDSSYKLIF	TRBV19	TRBJ2-1	CASRGGRAYNEQFF	orphan
Lung #1	TRAV17	TRAJ12	CAPMDSSYKLIF	TRBV7-2	TRBJ2-1	CASSSDRGLSNEQFF	orphan
Lung #1	TRAV17	TRAJ23	CATAGQGGKLIF	TRBV11-2	TRBJ2-3	CASSSEGTDTQYF	orphan
Lung #1	TRAV17	TRAJ4	CATAMFSGGYNKLIF	TRBV19	TRBJ2-4	CASSIDIARQNIQYF	orphan
Lung #1	TRAV17	TRAJ9	CATATGGFKTIF	TRBV5-5	TRBJ2-7	CASSRETTYEQYF	orphan
Lung #1	TRAV17	TRAJ39	CATDAAGNMLTF	TRBV7-9	TRBJ1-1	CASSAVGANTEAFF	orphan
Lung #1	TRAV17	TRAJ20	CATDADDYKLSF	TRBV20-1	TRBJ2-3	CSARGGSTDTQYF	orphan
Lung #1	TRAV17	TRAJ23	CATDADNQGGKLIF	TRBV4-1	TRBJ2-3	CASRIVRESADTQYF	orphan
Lung #1	TRAV17	TRAJ43	CATDAGDDMRF	TRBV2	TRBJ2-7	CASSGVGSMVYEQYF	orphan
Lung #1	TRAV17	TRAJ39	CATDAGDNAGNMLTF	TRBV5-5	TRBJ2-3	CASIEGHPPDTDTQYF	orphan
Lung #1	TRAV17	TRAJ58	CATDAGLESSGSRLTF	TRBV5-4	TRBJ2-5	CASSWTRRETQYF	orphan
Lung #1	TRAV17	TRAJ49	CATDAGNQFYF	TRBV20-1	TRBJ2-6	CSAVGRSPSGANVLTF	orphan
Lung #1	TRAV17	TRAJ39	CATDANNAGNMLTF	TRBV2	TRBJ2-1	CASSEGNEQFF	orphan
Lung #1	TRAV17	TRAJ34	CATDANTDKLIF	TRBV7-9	TRBJ1-2	CASSLGALYGYTF	orphan
Lung #1	TRAV17	TRAJ29	CATDARSGNTPLVF	TRBV5-6	TRBJ1-5	CASSLRGQGIRQPQHF	orphan
Lung #1	TRAV17	TRAJ9	CATDASGGFKTIF	TRBV27	TRBJ1-5	CASSANPTGSNQPQHF	orphan
Lung #1	TRAV17	TRAJ58	CATDASRETSGSRLTF	TRBV4-1	TRBJ2-5	CASSQEGGAGGRQTQYF	orphan
Lung #1	TRAV17	TRAJ58	CATDASRETSGSRLTF	TRBV5-1	TRBJ2-3	CASSLAGARDTQYF	orphan
Lung #1	TRAV17	TRAJ58	CATDASTETSGSRLTF	TRBV18	TRBJ1-1	CASSPFVRTEAFF	orphan
Lung #1	TRAV17	TRAJ48	CATDASYFGNEKLTF	TRBV19	TRBJ1-2	CASSSGRGANYGYTF	orphan
Lung #1	TRAV17	TRAJ53	CATDATGSNYKLTF	TRBV7-6	TRBJ1-2	CASSLPANYGYTF	orphan
Lung #1	TRAV17	TRAJ58	CATDATRETSGSRLTF	TRBV5-4	TRBJ2-5	CASSSTRRETQYF	orphan
Lung #1	TRAV17	TRAJ54	CATDAWGGAQKLVF	TRBV5-1	TRBJ1-1	CASSYGTGTMNTEAFF	orphan
Lung #1	TRAV17	TRAJ49	CATDEGGNQFYF	TRBV27	TRBJ1-2	CASSLLGRGRDYGYTF	orphan
Lung #1	TRAV17	TRAJ48	CATDELNFGNEKLTF	TRBV6-5	TRBJ2-7	CASSARGGRQQYF	orphan
Lung #1	TRAV17	TRAJ36	CATDGVLAGANNLFF	TRBV27	TRBJ2-7	CASSFFGGDEQYF	orphan
Lung #1	TRAV17	TRAJ58	CATDKGETSGSRLTF	TRBV5-4	TRBJ2-3	CASSPLRGTDTQYF	orphan
Lung #1	TRAV17	TRAJ36	CATDKGLTGANNLFF	TRBV5-4	TRBJ2-3	CASSFGRGTDTQYF	orphan
Lung #1	TRAV17	TRAJ54	CATDLAGAQKLVF	TRBV9	TRBJ2-2	CASSVTGVNTGELFF	orphan
Lung #1	TRAV17	TRAJ47	CATDPEYGNKLVF	TRBV7-6	TRBJ2-7	CASSPVTSGSYEQYF	orphan
Lung #1	TRAV17	TRAJ58	CATDPGTSGSRLTF	TRBV18	TRBJ1-3	CASSDLTGNTIYF	orphan
Lung #1	TRAV17	TRAJ23	CATDQQGGKLIF	TRBV11-2	TRBJ2-5	CASSFRGEETQYF	orphan
Lung #1	TRAV17	TRAJ37	CATDRSGNTGKLIF	TRBV6-1	TRBJ1-6	CASSEVYPLHF	orphan
Lung #1	TRAV17	TRAJ43	CATDSGNNDMRF	TRBV7-6	TRBJ2-1	CASSSGLAFYNEQFF	orphan
Lung #1	TRAV17	TRAJ41	CATDSGYALNF	TRBV28	TRBJ1-2	CASSDLTRGYGYTF	orphan
Lung #1	TRAV17	TRAJ32	CATDSSNTNKLIF	TRBV9	TRBJ2-2	CASTPRASNTGELFF	orphan
Lung #1	TRAV17	TRAJ29	CATDVRNSGNTPLVF	TRBV19	TRBJ2-1	CASSKDRSSYNEQFF	orphan
Lung #1	TRAV17	TRAJ29	CATDVRNSGNTPLVF	TRBV19	TRBJ1-5	CASSRDRGGNQPQHF	orphan
Lung #1	TRAV17	TRAJ52	CATEAGGTSYGKLTF	TRBV7-2	TRBJ2-1	CASSLHTSGNYNEQFF	orphan
Lung #1	TRAV17	TRAJ26	CATEGNYGQNFVF	TRBV12-4	TRBJ2-3	CASSLMKDTQYF	orphan
Lung #1	TRAV17	TRAJ34	CATGLFIPDKLIF	TRBV4-1	TRBJ2-3	CASSQDGWGGDTQYF	orphan
Lung #1	TRAV17	TRAJ54	CATGLIQGAQKLVF	TRBV7-3	TRBJ2-2	CASSSNGGVTGELFF	orphan
Lung #1	TRAV17	TRAJ23	CATIHQGGKLIF	TRBV11-2	TRBJ2-5	CASSLRGQETQYF	orphan
Lung #1	TRAV17	TRAJ9	CATLGNTGGFKTIF	TRBV5-4	TRBJ1-1	CASSLEQGAGEAFF	orphan
Lung #1	TRAV17	TRAJ26	CATTRGQNFVF	TRBV20-1	TRBJ1-5	CSAPVLGSSQPQHF	orphan
Lung #1	TRAV17	TRAJ23	CATVAQGGKLIF	TRBV11-2	TRBJ2-5	CASSLRGEETQYF	orphan
Lung #1	TRAV17	TRAJ9	CATVLNTGGFKTIF	TRBV5-4	TRBJ2-1	CASSLEQGAGEQFF	orphan
Lung #1	TRAV17	TRAJ23	CATVNQGGKLIF	TRBV11-1	TRBJ2-5	CASSFRGEETQYF	orphan
Lung #1	TRAV17	TRAJ23	CATVSQGGKLIF	TRBV11-2	TRBJ2-5	CASSFRGSETQYF	orphan
Lung #1	TRAV17	TRAJ23	CATVSQGGKLIF	TRBV11-2	TRBJ2-5	CASSYRGQETQYF	orphan
Lung #1	TRAV17	TRAJ43	CEYYGGGMRF	TRBV7-8	TRBJ2-2	CASSPGGGPNTGELFF	orphan
Lung #1	TRAV17	TRAJ45	CHPAYSGGGADGLTF	TRBV9	TRBJ2-3	CASSVWGLITDTQYF	orphan
Lung #1	TRAV17	TRAJ49	CVHTGNQFYF	TRBV7-8	TRBJ2-3	CASSLAGPAGGPDTQYF	orphan
Lung #1	TRAV17	TRAJ40	CVPSAGTYKYIF	TRBV5-4	TRBJ2-3	CASRPDGGAGADTQYF	orphan
Lung #1	TRAV19	TRAJ17	CAFKAAGNKLTF	TRBV7-9	TRBJ2-3	CASSPRLAGVRADTQYF	orphan
Lung #1	TRAV19	TRAJ54	CALGIIQGAQKLVF	TRBV7-9	TRBJ1-1	CASSSQGNTEAFF	orphan
Lung #1	TRAV19	TRAJ17	CALGQGAGNKLTF	TRBV20-1	TRBJ2-1	CSAREQGGSYNEQFF	orphan
Lung #1	TRAV19	TRAJ49	CALITDSNTGNQFYF	TRBV19	TRBJ1-2	CASSYNLNEGYGYTF	orphan
Lung #1	TRAV19	TRAJ52	CALKVAGTSYGKLTF	TRBV27	TRBJ1-3	CASSLSVAAGNTIYF	orphan
Lung #1	TRAV19	TRAJ12	CALMDSSYKLIF	TRBV11-3	TRBJ1-1	CASSLIPDTEAFF	orphan
Lung #1	TRAV19	TRAJ38	CALMGAGNNRKLIW	TRBV30	TRBJ2-1	CAWSGGQGLSYNEQFF	orphan
Lung #1	TRAV19	TRAJ21	CALMNNFNKFYF	TRBV19	TRBJ2-2	CASSISGGGTGELFF	orphan
Lung #1	TRAV19	TRAJ57	CALNATGQGGSEKLVF	TRBV4-2	TRBJ2-5	CASSHTNRVGGKTQYF	orphan
Lung #1	TRAV19	TRAJ36	CALRDRTGANNLFF	TRBV20-1	TRBJ1-4	CSARGTNEKLFF	orphan
Lung #1	TRAV19	TRAJ50	CALREETSYDKVIF	TRBV5-5	TRBJ2-1	CASLRDLLNEQFF	orphan
Lung #1	TRAV19	TRAJ21	CALRGNFNKFYF	TRBV20-1	TRBJ2-7	CSARWAGLYEQYF	orphan
Lung #1	TRAV19	TRAJ20	CALRPANDYKLSF	TRBV12-4	TRBJ1-1	CASSVHGSRNTEAFF	orphan
Lung #1	TRAV19	TRAJ3	CALRRDSSASKIIF	TRBV19	TRBJ1-2	CATGRTGTGYGYTF	orphan
Lung #1	TRAV19	TRAJ41	CALRTSGYALNF	TRBV20-1	TRBJ2-3	CSAGGGGVSTDTQYF	orphan
Lung #1	TRAV19	TRAJ57	CALRWTGSEKLVF	TRBV19	TRBJ1-5	CASRQGEVGNQPQHF	orphan
Lung #1	TRAV19	TRAJ44	CALSAHTGTASKLTF	TRBV12-4	TRBJ2-5	CASSPPGRGEVKTQYF	orphan
Lung #1	TRAV19	TRAJ44	CALSDTGTASKLTF	TRBV13	TRBJ1-2	CASSLAAIGYTF	orphan
Lung #1	TRAV19	TRAJ39	CALSEAANAGNMLTF	TRBV2	TRBJ2-1	CASSGSLEFYNEQFF	orphan
Lung #1	TRAV19	TRAJ49	CALSEAGGGNQFYF	TRBV7-9	TRBJ2-7	CASSYQGGPLVYEQYF	orphan
Lung #1	TRAV19	TRAJ34	CALSEAKGNTDKLIF	TRBV12-3	TRBJ1-2	CASSLVAGAGGYTF	orphan
Lung #1	TRAV19	TRAJ34	CALSEAQGNTDKLIF	TRBV2	TRBJ1-2	CASPRKEGYTF	orphan
Lung #1	TRAV19	TRAJ20	CALSEATDYKLSF	TRBV7-8	TRBJ1-5	CASSSVTNNQPQHF	orphan
Lung #1	TRAV19	TRAJ47	CALSEEPMEYGNKLVF	TRBV5-4	TRBJ2-7	CAFSAGRSPYEQYF	orphan
Lung #1	TRAV19	TRAJ33	CALSEFNSNYQLIW	TRBV9	TRBJ2-1	CASSADSGRGYNEQFF	orphan
Lung #1	TRAV19	TRAJ21	CALSEGNFNKFYF	TRBV9	TRBJ2-2	CASTPFNTGELFF	orphan
Lung #1	TRAV19	TRAJ45	CALSEPGGGADGLTF	TRBV3-1	TRBJ2-3	CASSQDKAGATDTQYF	orphan
Lung #1	TRAV19	TRAJ40	CALSEPGTYKYIF	TRBV27	TRBJ1-5	CASSANPTGSNQPQHF	orphan
Lung #1	TRAV19	TRAJ53	CALSEPHYYSGGSNYKLTF	TRBV7-6	TRBJ2-1	CASWSDDNEQFF	orphan
Lung #1	TRAV19	TRAJ23	CALSERLIYNQGGKLIF	TRBV30	TRBJ2-7	CAWSGGGRLAGVEQYF	orphan
Lung #1	TRAV19	TRAJ28	CALSEVAGSYQLTF	TRBV5-1	TRBJ2-7	CASSLYPSYEQYF	orphan
Lung #1	TRAV19	TRAJ48	CALSEWELEGNEKLTF	TRBV7-6	TRBJ1-2	CASSDNVYGYTF	orphan
Lung #1	TRAV19	TRAJ53	CALSEWGGGSNYKLTF	TRBV29-1	TRBJ1-1	CSVRTGTHGMNTEAFF	orphan
Lung #1	TRAV19	TRAJ33	CALSGEDSNYQLIW	TRBV5-5	TRBJ2-1	CASSLAIGSGSYEQFF	orphan
Lung #1	TRAV19	TRAJ52	CALSGGTSYGKLTF	TRBV4-1	TRBJ2-3	CASSQEERGGSTDTQYF	orphan
Lung #1	TRAV19	TRAJ34	CALSPSGWRLIF	TRBV2	TRBJ2-1	CASSEAPGGNEQFF	orphan
Lung #1	TRAV19	TRAJ17	CALSRAGNKLTF	TRBV7-9	TRBJ1-1	CASLPGTGLSNTEAFF	orphan
Lung #1	TRAV19	TRAJ53	CALSSGGSNYKLTF	TRBV5-6	TRBJ2-7	CASSLRQSYYEQYF	orphan
Lung #1	TRAV19	TRAJ44	CALSSHTGTASKLTF	TRBV15	TRBJ2-1	CATSRDAGFYGEQFF	orphan
Lung #1	TRAV19	TRAJ44	CALSSHTGTASKLTF	TRBV4-1	TRBJ1-3	CASSQGHTGTIYF	orphan
Lung #1	TRAV19	TRAJ23	CALSVYNQGGKLIF	TRBV11-2	TRBJ1-2	CASSLDPRGRGRNYGYTF	orphan
Lung #1	TRAV19	TRAJ23	CALTNYNQGGKLIF	TRBV19	TRBJ2-3	CASSTRLAGLDTQYF	orphan
Lung #1	TRAV19	TRAJ47	CALTPVGKEYGNKLVF	TRBV11-2	TRBJ2-5	CASSLEGTAYQETQYF	orphan
Lung #1	TRAV19	TRAJ6	CALYGGSYIPTF	TRBV6-1	TRBJ2-1	CASSEEGSGAYNEQFF	orphan
Lung #1	TRAV19	TRAJ39	CAREHAGNMLTF	TRBV27	TRBJ2-7	CASSFFGGDEQYF	orphan
Lung #1	TRAV19	TRAJ6	CHNSSYIPTF	TRBV2	TRBJ2-5	CASSVGAGVYQETQYF	orphan
Lung #1	TRAV19	TRAJ49	CVLGRGPGNQFYF	TRBV20-1	TRBJ2-1	CSARPPGGSYNEQFF	orphan
Lung #1	TRAV20	TRAJ49	CAGKFGNQFYF	TRBV9	TRBJ1-6	CASSVTYSGGGSPLHF	orphan
Lung #1	TRAV20	TRAJ54	CAPFLQGAQKLVF	TRBV20-1	TRBJ2-7	CSARGTGSYEQYF	orphan
Lung #1	TRAV20	TRAJ4	CAVPFSGGYNKLIF	TRBV4-1	TRBJ1-1	CASSHPGFAEAFF	orphan
Lung #1	TRAV20	TRAJ57	CAVPPAQGGSEKLVF	TRBV5-5	TRBJ2-3	CASSLSALDTDTQYF	orphan
Lung #1	TRAV20	TRAJ52	CAVQAGAGGTSYGKLTF	TRBV10-1	TRBJ2-7	CASSDLAGYEQYF	orphan
Lung #1	TRAV20	TRAJ17	CAVQAGRAAGNKLTF	TRBV2	TRBJ1-2	CASSRTGGSNYGYTF	orphan
Lung #1	TRAV20	TRAJ23	CAVQANNQGGKLIF	TRBV2	TRBJ2-6	CATLLLGANVLTF	orphan
Lung #1	TRAV20	TRAJ15	CAVQAPNQAGTALIF	TRBV18	TRBJ2-2	CASSLSGPETGELFF	orphan
Lung #1	TRAV20	TRAJ13	CAVQARGYQKVTF	TRBV10-2	TRBJ2-3	CATRDGDTQYF	orphan
Lung #1	TRAV20	TRAJ48	CAVQFGNEKLTF	TRBV7-9	TRBJ1-1	CASSAVGANTEAFF	orphan
Lung #1	TRAV20	TRAJ48	CAVQFGNEKLTF	TRBV7-9	TRBJ2-3	CASTGWVTDTQYF	orphan
Lung #1	TRAV20	TRAJ22	CAVQFISSGSARQLTF	TRBV11-3	TRBJ1-1	CASSAEMNTEAFF	orphan
Lung #1	TRAV20	TRAJ37	CAVQGLHSSNTGKLIF	TRBV5-5	TRBJ2-1	CASSLGGVVDEQFF	orphan
Lung #1	TRAV20	TRAJ13	CAVQGRGYQKVTF	TRBV10-2	TRBJ2-3	CASRDGDTQYF	orphan
Lung #1	TRAV20	TRAJ45	CAVQGYFSGGGADGLTF	TRBV5-5	TRBJ2-6	CASSGAGANVLTF	orphan
Lung #1	TRAV20	TRAJ30	CAVQPWDDKIIF	TRBV9	TRBJ2-3	CASSVIGDANTDTQYF	orphan
Lung #1	TRAV20	TRAJ31	CAVQQGARLMF	TRBV18	TRBJ2-1	CASSWGQNYNEQFF	orphan
Lung #1	TRAV20	TRAJ29	CAVQSGNTPLVF	TRBV7-9	TRBJ1-2	CASSHPTTVGGYTF	orphan
Lung #1	TRAV20	TRAJ17	CAVRVAAGNKLTF	TRBV10-2	TRBJ1-4	CASRDGEKLFF	orphan
Lung #1	TRAV20	TRAJ34	CAVRYNTDKLIF	TRBV2	TRBJ2-7	CASSGEVGGQYF	orphan
Lung #1	TRAV21	TRAJ40	CAAPLTSGTYKYIF	TRBV6-1	TRBJ2-2	CASTRHGETGELFF	orphan
Lung #1	TRAV21	TRAJ28	CAASSGAGSYQLTF	TRBV24-1	TRBJ2-5	CATSRRGGSRETQYF	orphan
Lung #1	TRAV21	TRAJ23	CAATASYNQGGKLIF	TRBV2	TRBJ2-2	CASSAQPTGELFF	orphan
Lung #1	TRAV21	TRAJ26	CADHRDNYGQNFVF	TRBV27	TRBJ1-5	CASSPWTGGVHQPQHF	orphan
Lung #1	TRAV21	TRAJ12	CAEKGMDSSYKLIF	TRBV27	TRBJ1-2	CASSLLRGRDPHGYTF	orphan
Lung #1	TRAV21	TRAJ22	CAFGGSSGSARQLTF	TRBV28	TRBJ1-2	CASTVRVYGYTF	orphan
Lung #1	TRAV21	TRAJ9	CAGSTGGFKTIF	TRBV15	TRBJ2-2	CATSSGTVFTGELFF	orphan
Lung #1	TRAV21	TRAJ57	CAHAPEEGGSEKLVF	TRBV7-6	TRBJ2-3	CASRSGIFTDTQYF	orphan
Lung #1	TRAV21	TRAJ56	CAVCLAGANSKLTF	TRBV20-1	TRBJ2-5	CSAQLPGRQETQYF	orphan
Lung #1	TRAV21	TRAJ43	CAVDNNNDMRF	TRBV12-3	TRBJ1-2	CASSPSGQGYGYTF	orphan
Lung #1	TRAV21	TRAJ45	CAVESGGGADGLTF	TRBV2	TRBJ2-3	CASSPPGTDTQYF	orphan
Lung #1	TRAV21	TRAJ10	CAVGEPTGGGNKLTF	TRBV7-2	TRBJ2-1	CASREFSYNEQFF	orphan
Lung #1	TRAV21	TRAJ20	CAVGSDYKLSF	TRBV6-5	TRBJ2-7	CASRTSGTRSYEQYF	orphan
Lung #1	TRAV21	TRAJ9	CAVGSGGFKTIF	TRBV4-3	TRBJ2-1	CASSQEPGGANEQFF	orphan
Lung #1	TRAV21	TRAJ49	CAVKEGTGNQFYF	TRBV7-2	TRBJ1-5	CASSLADRLNQPQHF	orphan
Lung #1	TRAV21	TRAJ49	CAVKEGTGNQFYF	TRBV7-9	TRBJ2-7	CASSLARGFSEQYF	orphan
Lung #1	TRAV21	TRAJ58	CAVKETSGSRLTF	TRBV19	TRBJ2-6	CASSIGDRAGANVLTF	orphan
Lung #1	TRAV21	TRAJ58	CAVKETSGSRLTF	TRBV20-1	TRBJ2-2	CSARRGISNTGELFF	orphan
Lung #1	TRAV21	TRAJ30	CAVKGDDKIIF	TRBV5-6	TRBJ1-6	CASSRGAGITPLHF	orphan
Lung #1	TRAV21	TRAJ15	CAVKQAGTALIF	TRBV20-1	TRBJ1-1	CSAREGSGGRTEAFF	orphan
Lung #1	TRAV21	TRAJ57	CAVKRGGGSEKLVF	TRBV11-3	TRBJ1-1	CASSLVFGVEAFF	orphan
Lung #1	TRAV21	TRAJ20	CAVLNDYKLSF	TRBV11-2	TRBJ2-1	CASRTSDRDNEQFF	orphan
Lung #1	TRAV21	TRAJ57	CAVMAGGSEKLVF	TRBV6-1	TRBJ2-2	CASSFWENTGELFF	orphan
Lung #1	TRAV21	TRAJ22	CAVNASGSARQLTF	TRBV19	TRBJ1-2	CASRGDLKGYTF	orphan
Lung #1	TRAV21	TRAJ15	CAVNQAGTALIF	TRBV7-6	TRBJ1-2	CASSSPAGHYTF	orphan
Lung #1	TRAV21	TRAJ9	CAVNTGGFKTIF	TRBV4-1	TRBJ2-6	CASSQEPGGANVLTF	orphan
Lung #1	TRAV21	TRAJ49	CAVPNPSTGNQFYF	TRBV11-2	TRBJ2-1	CASSLLSGYNEQFF	orphan
Lung #1	TRAV21	TRAJ57	CAVQGGSEKLVF	TRBV9	TRBJ2-7	CASSPQWFPYEQYF	orphan
Lung #1	TRAV21	TRAJ8	CAVREGFQKLVF	TRBV19	TRBJ1-1	CASSRTEMNTEAFF	orphan
Lung #1	TRAV21	TRAJ43	CAVRGNNDMRF	TRBV5-1	TRBJ2-3	CASSLGDTQYF	orphan
Lung #1	TRAV21	TRAJ11	CAVRGPSGYSTLTF	TRBV11-2	TRBJ1-2	CASSLTAGGENYGYTF	orphan
Lung #1	TRAV21	TRAJ17	CAVRLGAAGNKLTF	TRBV20-1	TRBJ1-3	CSARNAGTGNTIYF	orphan
Lung #1	TRAV21	TRAJ33	CAVRPMDSNYQLIW	TRBV6-1	TRBJ2-7	CASSGGLRIEGFYEQYF	orphan
Lung #1	TRAV21	TRAJ38	CAVRPNAGNNRKLIW	TRBV12-3	TRBJ2-1	CASSFGEDNEQFF	orphan
Lung #1	TRAV21	TRAJ42	CAVRRGGSQGNLIF	TRBV6-1	TRBJ1-5	CASSEALGIWSNQPQHF	orphan
Lung #1	TRAV21	TRAJ11	CAVRTGYSTLTF	TRBV7-9	TRBJ1-4	CASSPNGDLGEKLFF	orphan
Lung #1	TRAV21	TRAJ3	CAVSDWYSSASKIIF	TRBV2	TRBJ2-1	CASSDGTSGYNEQFF	orphan
Lung #1	TRAV21	TRAJ45	CAVSGGGADGLTF	TRBV5-8	TRBJ2-5	CASSLLSGGRETQYF	orphan
Lung #1	TRAV21	TRAJ47	CAVSGGNKLVF	TRBV5-1	TRBJ2-3	CASSPRSAGSTDTQYF	orphan
Lung #1	TRAV21	TRAJ11	CAVSGYSTLTF	TRBV28	TRBJ1-3	CAIKGGLSGNTIYF	orphan
Lung #1	TRAV21	TRAJ17	CAVSLGGAAGNKLTF	TRBV12-5	TRBJ2-3	CASAPRGTSTDTQYF	orphan
Lung #1	TRAV21	TRAJ17	CAVSRGAAGNKLTF	TRBV9	TRBJ1-2	CASSIGLPANYGYTF	orphan
Lung #1	TRAV21	TRAJ36	CAVSSETGANNLFF	TRBV5-6	TRBJ2-7	CASSLGQSSYEQYF	orphan
Lung #1	TRAV21	TRAJ13	CAVSVGYQKVTF	TRBV20-1	TRBJ2-3	CSAPRGGSSTDTQYF	orphan
Lung #1	TRAV21	TRAJ39	CAVSWAGNMLTF	TRBV4-1	TRBJ1-3	CASSQAPGPGNTIYF	orphan
Lung #1	TRAV21	TRAJ11	CAVVSGYSTLTF	TRBV5-1	TRBJ1-2	CASSYGQQQNGYTF	orphan
Lung #1	TRAV21	TRAJ9	CAVYTGGFKTIF	TRBV4-1	TRBJ1-6	CASSQEPGGANPLHF	orphan
Lung #1	TRAV21	TRAJ21	CEYNFNKFYF	TRBV12-4	TRBJ2-7	CASSFSGYEQYF	orphan
Lung #1	TRAV22	TRAJ42	CAAPNYGGSQGNLIF	TRBV7-9	TRBJ2-7	CASSLAGSEQYF	orphan
Lung #1	TRAV22	TRAJ15	CAVAAGTALIF	TRBV7-3	TRBJ2-5	CASAQGADPRQETQYF	orphan
Lung #1	TRAV22	TRAJ27	CAVASNAGKSTF	TRBV20-1	TRBJ2-3	CSAPRDTQYF	orphan
Lung #1	TRAV22	TRAJ27	CAVASNAGKSTF	TRBV7-2	TRBJ1-6	CASSSGQVYSPLHF	orphan
Lung #1	TRAV22	TRAJ26	CAVEDNYGQNFVF	TRBV2	TRBJ2-7	CASSGLAESYEQYF	orphan
Lung #1	TRAV22	TRAJ58	CAVEEETSGSRLTF	TRBV4-2	TRBJ2-5	CASSHTNRVGGKTQYF	orphan
Lung #1	TRAV22	TRAJ45	CAVEQRGGGADGLTF	TRBV6-2	TRBJ2-7	CASTQPLGRGHEQYF	orphan
Lung #1	TRAV22	TRAJ47	CAVERAYGNKLVF	TRBV29-1	TRBJ1-2	CSVDWGGGLGYTF	orphan
Lung #1	TRAV22	TRAJ52	CAVESGGTSYGKLTF	TRBV9	TRBJ2-6	CASSVFSGANVLTF	orphan
Lung #1	TRAV22	TRAJ42	CAVEYGGSQGNLIF	TRBV19	TRBJ2-2	CASSMFGQGYDTGELFF	orphan
Lung #1	TRAV22	TRAJ23	CAVEYQGGKLIF	TRBV12-3	TRBJ1-6	CASSLNSPLHF	orphan
Lung #1	TRAV22	TRAJ40	CAVFTSGTYKYIF	TRBV5-4	TRBJ2-1	CASSPSAYNEQFF	orphan
Lung #1	TRAV22	TRAJ8	CAVGLYTGFQKLVF	TRBV7-9	TRBJ2-2	CASSLGAGELFF	orphan
Lung #1	TRAV22	TRAJ9	CAVLDGGFKTIF	TRBV28	TRBJ2-2	CASSLQLGGELFF	orphan
Lung #1	TRAV22	TRAJ56	CAVLTGANSKLTF	TRBV20-1	TRBJ2-7	CSAKPAVGSYEQYF	orphan
Lung #1	TRAV22	TRAJ48	CAVPNFGNEKLTF	TRBV5-1	TRBJ2-7	CASSLYRVDYEQYF	orphan
Lung #1	TRAV22	TRAJ48	CAVPNFGNEKLTF	TRBV9	TRBJ2-3	CASSVWGLITDTQYF	orphan
Lung #1	TRAV22	TRAJ11	CAVPNSGYSTLTF	TRBV10-1	TRBJ1-1	CASSDGTEAFF	orphan
Lung #1	TRAV22	TRAJ6	CAVQSGGSYIPTF	TRBV9	TRBJ1-1	CASSRGQGNTEAFF	orphan
Lung #1	TRAV22	TRAJ52	CAVRANAGGTSYGKLTF	TRBV5-1	TRBJ2-7	CASSWTGGASYEQYF	orphan
Lung #1	TRAV22	TRAJ24	CAVRTDSWGKLQF	TRBV27	TRBJ2-7	CASSSRGSGGILSSYEQYF	orphan
Lung #1	TRAV22	TRAJ26	CAVTGNYGQNFVF	TRBV5-6	TRBJ1-2	CASSLGSSVYGYTF	orphan
Lung #1	TRAV22	TRAJ21	CAVTVYNFNKFYF	TRBV20-1	TRBJ2-3	CSARDPRGDWVDTQYF	orphan
Lung #1	TRAV22	TRAJ26	CAVWGYGQNFVF	TRBV5-1	TRBJ2-7	CASSLAGRGNEQYF	orphan
Lung #1	TRAV23-DV6	TRAJ15	CAAAPSNQAGTALIF	TRBV19	TRBJ2-2	CASSIGSTGELFF	orphan
Lung #1	TRAV23-DV6	TRAJ36	CAARAGAGANNLFF	TRBV15	TRBJ2-1	CATTPIDYRSYNEQFF	orphan
Lung #1	TRAV23-DV6	TRAJ40	CAAREAGTYKYIF	TRBV9	TRBJ2-5	CASSVTAGLGETQYF	orphan
Lung #1	TRAV23-DV6	TRAJ29	CAARELLSGNTPLVF	TRBV19	TRBJ1-2	CASSIRGSAEYGYTF	orphan
Lung #1	TRAV23-DV6	TRAJ10	CAARKLTGGGNKLTF	TRBV6-2	TRBJ2-5	CASSIQETQYF	orphan
Lung #1	TRAV23-DV6	TRAJ56	CAASIPRQTGANSKLTF	TRBV7-7	TRBJ2-3	CASSLGGSFSTDTQYF	orphan
Lung #1	TRAV23-DV6	TRAJ22	CAASISSGSARQLTF	TRBV5-5	TRBJ1-2	CASSPLVAWTEDFYGYTF	orphan
Lung #1	TRAV23-DV6	TRAJ36	CAASKWGGANNLFF	TRBV28	TRBJ2-1	CASSRNSGGVSYNEQFF	orphan
Lung #1	TRAV23-DV6	TRAJ31	CAASLYRNNNARLMF	TRBV5-1	TRBJ1-2	CASSGAGTDYGYTF	orphan
Lung #1	TRAV23-DV6	TRAJ23	CAASMGGQGGKLIF	TRBV11-2	TRBJ1-1	CASSLDLTGSEAFF	orphan
Lung #1	TRAV23-DV6	TRAJ43	CAASMGTNDMRF	TRBV11-2	TRBJ2-7	CASSLARAYEQYF	orphan
Lung #1	TRAV23-DV6	TRAJ37	CAASTGNTGKLIF	TRBV18	TRBJ2-1	CASSPPISQGAGNEQFF	orphan
Lung #1	TRAV23-DV6	TRAJ28	CAATFPQYSGAGSYQLTF	TRBV7-6	TRBJ2-7	CASSLATSGEQYF	orphan
Lung #1	TRAV23-DV6	TRAJ22	CAATGGSARQLTF	TRBV29-1	TRBJ2-7	CSVVARFSGGADEQYF	orphan
Lung #1	TRAV23-DV6	TRAJ15	CAATPSNQAGTALIF	TRBV19	TRBJ2-2	CASSPGSTGELFF	orphan
Lung #1	TRAV23-DV6	TRAJ3	CAATYSSASKIIF	TRBV3-1	TRBJ1-2	CASSHIDRNYGYTF	orphan
Lung #1	TRAV23-DV6	TRAJ17	CAGIRGGAEAAGNKLTF	TRBV7-3	TRBJ2-2	CASSARTSVVNTGELFF	orphan
Lung #1	TRAV23-DV6	TRAJ26	CGSENYGQNFVF	TRBV28	TRBJ1-5	CASSSLENSNQPQHF	orphan
Lung #1	TRAV24	TRAJ54	CAFGGGAQKLVF	TRBV28	TRBJ2-7	CASSLFSGGVYEQYF	orphan
Lung #1	TRAV24	TRAJ39	CAFIGAGNMLTF	TRBV6-2	TRBJ1-1	CASSLLSRGRLNTEAFF	orphan
Lung #1	TRAV24	TRAJ33	CAFLNSNYQLIW	TRBV18	TRBJ2-7	CASSGDRGRPYEQYF	orphan
Lung #1	TRAV24	TRAJ57	CAFPGEGGSEKLVF	TRBV19	TRBJ1-5	CASSETGYVGQPQHF	orphan
Lung #1	TRAV24	TRAJ54	CAFWGAQKLVF	TRBV6-5	TRBJ1-2	CASSYSYRANYGYTF	orphan
Lung #1	TRAV24	TRAJ53	CAFWGGSNYKLTF	TRBV6-5	TRBJ2-2	CASSYGTSNTGELFF	orphan
Lung #1	TRAV24	TRAJ34	CAHLNTDKLIF	TRBV3-1	TRBJ1-1	CASSPSRQGRLNTEAFF	orphan
Lung #1	TRAV24	TRAJ15	CAHRDAKAGTALIF	TRBV5-6	TRBJ2-7	CASSPGQGRSYEQYF	orphan
Lung #1	TRAV24	TRAJ37	CAPHGSSNTGKLIF	TRBV6-1	TRBJ1-1	CASSEPSKRGRVNTEAFF	orphan
Lung #1	TRAV24	TRAJ42	CASLGGSQGNLIF	TRBV28	TRBJ1-4	CASRDTVATNEKLFF	orphan
Lung #1	TRAV24	TRAJ32	CASQNYGGATNKLIF	TRBV28	TRBJ1-5	CASSLIGNQPQHF	orphan
Lung #1	TRAV25	TRAJ42	CAALGGSQGNLIF	TRBV30	TRBJ1-6	CAWSVGGNSPLHF	orphan
Lung #1	TRAV25	TRAJ57	CADQGGSEKLVF	TRBV19	TRBJ1-3	CASKYRGSGNTIYF	orphan
Lung #1	TRAV25	TRAJ6	CAGNSYSGGSYIPTF	TRBV4-2	TRBJ2-2	CASSQVSQVGTGELFF	orphan
Lung #1	TRAV25	TRAJ24	CAGPDSWGKLQF	TRBV9	TRBJ2-3	CASSVQGLDTQYF	orphan
Lung #1	TRAV25	TRAJ53	CAGPGGGSNYKLTF	TRBV5-4	TRBJ1-1	CAGRQGNTEAFF	orphan
Lung #1	TRAV25	TRAJ49	CAGPGNQFYF	TRBV5-1	TRBJ2-3	CASSFGLALDTQYF	orphan
Lung #1	TRAV25	TRAJ38	CAGPNAGNNRKLIW	TRBV19	TRBJ1-5	CASSLRGEQPQHF	orphan
Lung #1	TRAV25	TRAJ17	CAGPRVKAAGNKLTF	TRBV11-3	TRBJ1-1	CASSAEMNTEAFF	orphan
Lung #1	TRAV25	TRAJ31	CAGPSWIRARLMF	TRBV2	TRBJ2-3	CASSEASTDTQYF	orphan
Lung #1	TRAV25	TRAJ58	CAGPTSGSRLTF	TRBV7-2	TRBJ2-3	CASSSGLAGAYTQYF	orphan
Lung #1	TRAV25	TRAJ20	CAGQGNDYKLSF	TRBV7-9	TRBJ1-5	CASSPYSNQPQHF	orphan
Lung #1	TRAV25	TRAJ26	CAGRDNYGQNFVF	TRBV18	TRBJ1-3	CASSHSNGNTIYF	orphan
Lung #1	TRAV25	TRAJ37	CAGRGSNTGKLIF	TRBV6-5	TRBJ1-1	CASSRQGSTEAFF	orphan
Lung #1	TRAV25	TRAJ10	CAGTGGGNKLTF	TRBV18	TRBJ1-5	CASSPAKMSGVNQPQHF	orphan
Lung #1	TRAV26-1	TRAJ45	CFDSGGGADGLTF	TRBV3-1	TRBJ2-1	CASSLSGRSYNEQFF	orphan
Lung #1	TRAV26-1	TRAJ43	CIAAFNDMRF	TRBV7-2	TRBJ1-2	CASSLTGGGYGYTF	orphan
Lung #1	TRAV26-1	TRAJ37	CIAGLHGSGNTGKLIF	TRBV5-6	TRBJ2-3	CASSRRGVVRDTQYF	orphan
Lung #1	TRAV26-1	TRAJ50	CIAYYDKVIF	TRBV27	TRBJ2-5	CASSPLSGGRIKSGTQYF	orphan
Lung #1	TRAV26-1	TRAJ50	CIAYYDKVIF	TRBV6-1	TRBJ1-1	CASTKWANSFF	orphan
Lung #1	TRAV26-1	TRAJ33	CIVGERSNYQLIW	TRBV9	TRBJ2-2	CASSVTGTGGTGELFF	orphan
Lung #1	TRAV26-1	TRAJ54	CIVIQGAQKLVF	TRBV15	TRBJ2-1	CATSRDAGFYGEQFF	orphan
Lung #1	TRAV26-1	TRAJ30	CIVRAPNRDDKIIF	TRBV20-1	TRBJ1-1	CSARVPTGYSEAFF	orphan
Lung #1	TRAV26-1	TRAJ36	CIVRAQTGANNLFF	TRBV19	TRBJ1-3	CASSRDRVSGNTIYF	orphan
Lung #1	TRAV26-1	TRAJ20	CIVRAWDDYKLSF	TRBV11-2	TRBJ2-5	CASSLEGTAYQETQYF	orphan
Lung #1	TRAV26-1	TRAJ34	CIVRDYNTDKLIF	TRBV6-4	TRBJ2-1	CASSRQGASNEQFF	orphan
Lung #1	TRAV26-1	TRAJ3	CIVREYSSASKIIF	TRBV20-1	TRBJ1-2	CSAETGIGGYGYTF	orphan
Lung #1	TRAV26-1	TRAJ28	CIVRIADSGAGSYQLTF	TRBV19	TRBJ1-5	CASSMGAGMLQPQHF	orphan
Lung #1	TRAV26-1	TRAJ22	CIVRMGSARQLTF	TRBV7-9	TRBJ2-1	CASSQVGQGINEQFF	orphan
Lung #1	TRAV26-1	TRAJ29	CIVRPPIWNSGNTPLVF	TRBV19	TRBJ1-5	CASSPRRDGNQPQHF	orphan
Lung #1	TRAV26-1	TRAJ15	CIVRVAGTQAGTALIF	TRBV3-1	TRBJ2-5	CASSRVGGGGETQYF	orphan
Lung #1	TRAV26-1	TRAJ4	CIVRVDFGGYNKLIF	TRBV19	TRBJ1-2	CASSSGQGVHYGYTF	orphan
Lung #1	TRAV26-1	TRAJ42	CIVRVGGSQGNLIF	TRBV6-5	TRBJ2-2	CASSYYQMNTGELFF	orphan
Lung #1	TRAV26-1	TRAJ11	CIVRVGLGYSTLTF	TRBV14	TRBJ1-3	CASSHSHRPGNTIYF	orphan
Lung #1	TRAV26-1	TRAJ54	CIVRVIIQGAQKLVF	TRBV5-1	TRBJ2-7	CASSWTGGASYEQYF	orphan
Lung #1	TRAV26-1	TRAJ47	CIVRVVLLEYGNKLVF	TRBV29-1	TRBJ1-1	CSVVVQVQATLNTEAFF	orphan
Lung #1	TRAV26-1	TRAJ30	CIVRVVRMNRDDKIIF	TRBV5-1	TRBJ2-5	CASSWDQETQYF	orphan
Lung #1	TRAV26-1	TRAJ31	CIVRVWRDNARLMF	TRBV2	TRBJ1-5	CASADRTGDSNQPQHF	orphan
Lung #1	TRAV26-1	TRAJ42	CIVSGGSQGNLIF	TRBV12-3	TRBJ1-2	CASSLVAGAGGYTF	orphan
Lung #1	TRAV26-2	TRAJ42	CIGGSQGNLIF	TRBV27	TRBJ1-2	CASRLTGTFYGYTF	orphan
Lung #1	TRAV26-2	TRAJ31	CILCIYNNARLMF	TRBV12-3	TRBJ2-1	CASSLAGGLKNEQFF	orphan
Lung #1	TRAV26-2	TRAJ13	CILGYQKVTF	TRBV19	TRBJ2-3	CASRNLYPPDTQYF	orphan
Lung #1	TRAV26-2	TRAJ37	CILRDFGSSNTGKLIF	TRBV20-1	TRBJ2-7	CSANPSMGSEQYF	orphan
Lung #1	TRAV26-2	TRAJ40	CILRDRTSGTYKYIF	TRBV13	TRBJ1-2	CASSLAAIGYTF	orphan
Lung #1	TRAV26-2	TRAJ39	CILRDSNAGNMLTF	TRBV2	TRBJ1-6	CASSVAPPNNSPLHF	orphan
Lung #1	TRAV26-2	TRAJ23	CILRGRIYNQGGKLIF	TRBV5-1	TRBJ1-2	CASSETGVGYGYTF	orphan
Lung #1	TRAV26-2	TRAJ41	CILRGYSNSGYALNF	TRBV7-9	TRBJ1-4	CASQDRSSEKLFF	orphan
Lung #1	TRAV26-2	TRAJ57	CILRLTQGGSEKLVF	TRBV13	TRBJ2-7	CASTRLAGDYEQYF	orphan
Lung #1	TRAV26-2	TRAJ57	CILRLTQGGSEKLVF	TRBV7-3	TRBJ2-7	CASTPTGLMFSYEQYF	orphan
Lung #1	TRAV26-2	TRAJ39	CILRVPFSPGYNAGNMLTF	TRBV7-9	TRBJ1-1	CASSVTGRGVEAFF	orphan
Lung #1	TRAV26-2	TRAJ34	CILRWADKLIF	TRBV7-3	TRBJ2-1	CASSLTLYNEQFF	orphan
Lung #1	TRAV26-2	TRAJ53	CILSDGGSNYKLTF	TRBV2	TRBJ2-7	CASSDPGYEQYF	orphan
Lung #1	TRAV26-2	TRAJ53	CILSDGGSNYKLTF	TRBV2	TRBJ2-7	CASSEPGYEQYF	orphan
Lung #1	TRAV26-2	TRAJ31	CILSELNARLMF	TRBV5-4	TRBJ2-7	CASSPQRGRRGSYEQYF	orphan
Lung #1	TRAV26-2	TRAJ33	CILSLMDSNYQLIW	TRBV11-2	TRBJ1-5	CASSPGTVNQPQHF	orphan
Lung #1	TRAV26-2	TRAJ49	CILSLTGNQFYF	TRBV9	TRBJ2-3	CASSAGFRTDTQYF	orphan
Lung #1	TRAV26-2	TRAJ5	CILSRNTGRRALTF	TRBV27	TRBJ2-7	CASSSTGTGSYEQYF	orphan
Lung #1	TRAV26-2	TRAJ22	CILTPSARQLTF	TRBV6-2	TRBJ2-7	CASSQGYGELAPPEQYF	orphan
Lung #1	TRAV26-2	TRAJ53	CIPSDGGSNYKLTF	TRBV2	TRBJ2-1	CASSVPGYEQFF	orphan
Lung #1	TRAV26-2	TRAJ45	CIPSRGGGADGLTF	TRBV27	TRBJ1-2	CASRRAGGSGYTF	orphan
Lung #1	TRAV26-2	TRAJ30	CIQEMNRDDKIIF	TRBV19	TRBJ1-6	CASSIPGWRNNSPLHF	orphan
Lung #1	TRAV27	TRAJ37	CAASSNTGKLIF	TRBV7-6	TRBJ2-7	CASSFQGPPSYEQYF	orphan
Lung #1	TRAV27	TRAJ57	CAGAAVQGGSEKLVF	TRBV7-3	TRBJ1-2	CASSLYTGEGYTF	orphan
Lung #1	TRAV27	TRAJ39	CAGAGNNAGNMLTF	TRBV10-2	TRBJ1-2	CASSTGTTGPGYGYTF	orphan
Lung #1	TRAV27	TRAJ20	CAGAIGDYKLSF	TRBV6-5	TRBJ1-5	CASSYSTGGAIVWPQHF	orphan
Lung #1	TRAV27	TRAJ57	CAGAQGGSEKLVF	TRBV18	TRBJ2-7	CASSPFKGLYEQYF	orphan
Lung #1	TRAV27	TRAJ38	CAGARAGNNRKLIW	TRBV6-1	TRBJ1-5	CASSDRETGVNQPQHF	orphan
Lung #1	TRAV27	TRAJ21	CAGARYNFNKFYF	TRBV5-1	TRBJ1-1	CASSPGDMLAFF	orphan
Lung #1	TRAV27	TRAJ56	CAGARYTGANSKLTF	TRBV5-4	TRBJ2-5	CASSSTRRETQYF	orphan
Lung #1	TRAV27	TRAJ22	CAGATGSARQLTF	TRBV18	TRBJ2-3	CASSPASRVRADTQYF	orphan
Lung #1	TRAV27	TRAJ53	CAGAVEGSNYKLTF	TRBV7-8	TRBJ1-2	CASSLAGSGLSGYTF	orphan
Lung #1	TRAV27	TRAJ33	CAGEFGDSNYQLIW	TRBV20-1	TRBJ2-2	CSATDSTLGTYYTGELFF	orphan
Lung #1	TRAV27	TRAJ33	CAGEFGDSNYQLIW	TRBV2	TRBJ1-5	CASADRTGDSNQPQHF	orphan
Lung #1	TRAV27	TRAJ8	CAGEGAGFQKLVF	TRBV5-1	TRBJ2-6	CASSLAVRHSGANVLTF	orphan
Lung #1	TRAV27	TRAJ50	CAGFPETSYDKVIF	TRBV6-6	TRBJ1-3	CASSSAGGPGNTIYF	orphan
Lung #1	TRAV27	TRAJ9	CAGGRGVGGFKTIF	TRBV20-1	TRBJ2-7	CSARWAGSGTPYEQYF	orphan
Lung #1	TRAV27	TRAJ43	CAGGSGAYNNNDMRF	TRBV5-4	TRBJ2-7	CASSPRMGADQYF	orphan
Lung #1	TRAV27	TRAJ44	CAGLGTGTASKLTF	TRBV7-7	TRBJ2-3	CASSLGSGGADTQYF	orphan
Lung #1	TRAV27	TRAJ26	CAGPHPYGQNFVF	TRBV9	TRBJ2-2	CASRGDTNTGELFF	orphan
Lung #1	TRAV27	TRAJ40	CAGRPGTYKYIF	TRBV7-6	TRBJ2-1	CASSSGLAFYNEQFF	orphan
Lung #1	TRAV27	TRAJ12	CAGVRVDSSYKLIF	TRBV9	TRBJ2-6	CASSAQGSGANVLTF	orphan
Lung #1	TRAV27	TRAJ26	CAGVRYGQNFVF	TRBV20-1	TRBJ1-1	CGGPLNTEAFF	orphan
Lung #1	TRAV27	TRAJ12	CAGVVMDSSYKLIF	TRBV5-6	TRBJ1-2	CASSLPGENYGYTF	orphan
Lung #1	TRAV27	TRAJ54	CAGYPRNSIQGAQKLVF	TRBV18	TRBJ2-4	CASSPKGANRGNIQYF	orphan
Lung #1	TRAV27	TRAJ8	CALHPEEGTGFQKLVF	TRBV11-2	TRBJ2-7	CASSLVHGGTWSF	orphan
Lung #1	TRAV29-DV5	TRAJ40	CAAAAGGSGTYKYIF	TRBV3-1	TRBJ1-2	CASSQGTGPGLGGYTF	orphan
Lung #1	TRAV29-DV5	TRAJ54	CAADIQGAQKLVF	TRBV18	TRBJ1-5	CASSPADGYQPQHF	orphan
Lung #1	TRAV29-DV5	TRAJ8	CAAEYTNTGFQKLVF	TRBV28	TRBJ2-5	CASSNPQGQETQYF	orphan
Lung #1	TRAV29-DV5	TRAJ18	CAAFDRGSTLGRLYF	TRBV5-6	TRBJ2-1	CASSLGQSNNEQFF	orphan
Lung #1	TRAV29-DV5	TRAJ29	CAAGEGNTPLVF	TRBV4-3	TRBJ2-2	CASSRNPSGGATGELFF	orphan
Lung #1	TRAV29-DV5	TRAJ45	CAAGGGGADGLTF	TRBV5-1	TRBJ2-1	CASNEYGAYYNEQFF	orphan
Lung #1	TRAV29-DV5	TRAJ47	CAAGGNKLVF	TRBV5-5	TRBJ2-2	CASSLGSLAGVRTGELFF	orphan
Lung #1	TRAV29-DV5	TRAJ39	CAAKDRNNAGNMLTF	TRBV9	TRBJ2-2	CASSVTPNTGELFF	orphan
Lung #1	TRAV29-DV5	TRAJ29	CAAKMWNTPLVF	TRBV20-1	TRBJ1-1	CSPADTSMNTEAFF	orphan
Lung #1	TRAV29-DV5	TRAJ23	CAALNQGGKLIF	TRBV2	TRBJ2-3	CASSVGEWGTQYF	orphan
Lung #1	TRAV29-DV5	TRAJ22	CAALQGSSGSARQLTF	TRBV19	TRBJ1-5	CASSETGYVGQPQHF	orphan
Lung #1	TRAV29-DV5	TRAJ34	CAALSSADKLIF	TRBV28	TRBJ1-4	CASSSRKNGQGGEKLFF	orphan
Lung #1	TRAV29-DV5	TRAJ22	CAANFGGSARQLTF	TRBV20-1	TRBJ2-3	CSAIGGQTDTQYF	orphan
Lung #1	TRAV29-DV5	TRAJ28	CAANSGGAGSYQLTF	TRBV13	TRBJ2-2	CASSSPGQNTGELFF	orphan
Lung #1	TRAV29-DV5	TRAJ29	CAAQEGNTPLVF	TRBV9	TRBJ2-1	CASGALGGGDRNEQFF	orphan
Lung #1	TRAV29-DV5	TRAJ29	CAAQEGNTPLVF	TRBV9	TRBJ2-1	CASSALGGGDRNEQFF	orphan
Lung #1	TRAV29-DV5	TRAJ26	CAARADHGQNFVF	TRBV5-1	TRBJ2-2	CASSLVQGRTGELFF	orphan
Lung #1	TRAV29-DV5	TRAJ40	CAARDTTSGTYKYIF	TRBV2	TRBJ1-1	CASSGDHNTEAFF	orphan
Lung #1	TRAV29-DV5	TRAJ28	CAAREIGAGSYQLTF	TRBV7-2	TRBJ2-1	CASSLGGNNEQFF	orphan
Lung #1	TRAV29-DV5	TRAJ42	CAARGGGSQGNLIF	TRBV2	TRBJ2-5	CASSFVKGVGPQETQYF	orphan
Lung #1	TRAV29-DV5	TRAJ40	CAARGTNSGTYKYIF	TRBV9	TRBJ2-7	CASSVGGTSYEQYF	orphan
Lung #1	TRAV29-DV5	TRAJ42	CAARRGSQGNLIF	TRBV28	TRBJ1-2	CASSLGGRYGYTF	orphan
Lung #1	TRAV29-DV5	TRAJ42	CAARRGSQGNLIF	TRBV28	TRBJ1-2	CASSRGLGYGYTF	orphan
Lung #1	TRAV29-DV5	TRAJ44	CAARRPTGTASKLTF	TRBV2	TRBJ2-7	CASSVGAYEQYF	orphan
Lung #1	TRAV29-DV5	TRAJ28	CAARSGAGSYQLTF	TRBV6-1	TRBJ2-2	CASTLRGTGELFF	orphan
Lung #1	TRAV29-DV5	TRAJ12	CAARSMDSSYKLIF	TRBV7-7	TRBJ2-3	CASSLGGSFSTDTQYF	orphan
Lung #1	TRAV29-DV5	TRAJ22	CAASAEGSARQLTF	TRBV6-2	TRBJ1-5	CASIGGSDQPQHF	orphan
Lung #1	TRAV29-DV5	TRAJ57	CAASAKGGSEKLVF	TRBV5-1	TRBJ2-6	CASSLAVGAGANVLTF	orphan
Lung #1	TRAV29-DV5	TRAJ28	CAASANSGAGSYQLTF	TRBV5-6	TRBJ2-5	CASSFGTQETQYF	orphan
Lung #1	TRAV29-DV5	TRAJ49	CAASAPDTGNQFYF	TRBV5-1	TRBJ1-2	CASSLSGTGYGYTF	orphan
Lung #1	TRAV29-DV5	TRAJ29	CAASAPGNTPLVF	TRBV20-1	TRBJ1-6	CSARRPNSPLHF	orphan
Lung #1	TRAV29-DV5	TRAJ47	CAASASEYGNKLVF	TRBV5-1	TRBJ1-2	CASSETGVGYGYTF	orphan
Lung #1	TRAV29-DV5	TRAJ26	CAASATNYGQNFVF	TRBV5-6	TRBJ2-7	CASSLGRLYEQYF	orphan
Lung #1	TRAV29-DV5	TRAJ13	CAASAWGYQKVTF	TRBV7-9	TRBJ2-1	CASINRDDNEQFF	orphan
Lung #1	TRAV29-DV5	TRAJ43	CAASAYNNDMRF	TRBV6-1	TRBJ2-7	CASRPILGQGTYEQYF	orphan
Lung #1	TRAV29-DV5	TRAJ26	CAASDENYGQNFVF	TRBV29-1	TRBJ1-2	CSVPARGRDGYTF	orphan
Lung #1	TRAV29-DV5	TRAJ56	CAASDGANSKLTF	TRBV7-9	TRBJ1-2	CASSPPGQGAYGYTF	orphan
Lung #1	TRAV29-DV5	TRAJ23	CAASDIYNQGGKLIF	TRBV7-7	TRBJ2-3	CASSLGSGGADTQYF	orphan
Lung #1	TRAV29-DV5	TRAJ57	CAASDQGGSEKLVF	TRBV20-1	TRBJ1-2	CSARAGNRAPYPF	orphan
Lung #1	TRAV29-DV5	TRAJ40	CAASDSGTYKYIF	TRBV9	TRBJ1-3	CASSARNSGNTIYF	orphan
Lung #1	TRAV29-DV5	TRAJ9	CAASEDTGGFKTIF	TRBV28	TRBJ2-1	CASSFRGQGWGEQFF	orphan
Lung #1	TRAV29-DV5	TRAJ29	CAASEGNTPLVF	TRBV9	TRBJ2-2	CASSASTGELFF	orphan
Lung #1	TRAV29-DV5	TRAJ29	CAASEGNTPLVF	TRBV9	TRBJ1-1	CASSPLAEAFF	orphan
Lung #1	TRAV29-DV5	TRAJ29	CAASEGNTPLVF	TRBV9	TRBJ2-1	CASSVGGGGKGDEQFF	orphan
Lung #1	TRAV29-DV5	TRAJ31	CAASEPGEARLMF	TRBV9	TRBJ2-7	CASSPPTGSSYEQYF	orphan
Lung #1	TRAV29-DV5	TRAJ39	CAASGAGGNMLTF	TRBV7-3	TRBJ2-3	CASSSTGTGSLDTQYF	orphan
Lung #1	TRAV29-DV5	TRAJ47	CAASGEYGNKLVF	TRBV7-8	TRBJ2-7	CASSYDIEQYF	orphan
Lung #1	TRAV29-DV5	TRAJ23	CAASGGGGQGGKLIF	TRBV18	TRBJ1-1	CASSRGTGGNTEAFF	orphan
Lung #1	TRAV29-DV5	TRAJ26	CAASGGYGQNFVF	TRBV7-8	TRBJ2-7	CASSPRGGAGYEQYF	orphan
Lung #1	TRAV29-DV5	TRAJ54	CAASGIQGAQKLVF	TRBV7-2	TRBJ2-3	CASSSIWRGLTDTQYF	orphan
Lung #1	TRAV29-DV5	TRAJ49	CAASGPNTGNQFYF	TRBV27	TRBJ1-1	CASSFRTGAASEAFF	orphan
Lung #1	TRAV29-DV5	TRAJ49	CAASGPNTGNQFYF	TRBV5-1	TRBJ1-2	CASSLTGAIYGYTF	orphan
Lung #1	TRAV29-DV5	TRAJ24	CAASLLSGGKLQF	TRBV5-6	TRBJ2-1	CASSRTSRDRGRNEQFF	orphan
Lung #1	TRAV29-DV5	TRAJ34	CAASNTDKLIF	TRBV12-4	TRBJ2-7	CASSFRGLTVYEQYF	orphan
Lung #1	TRAV29-DV5	TRAJ44	CAASPTGTASKLTF	TRBV24-1	TRBJ2-2	CATRGQNTGELFF	orphan
Lung #1	TRAV29-DV5	TRAJ54	CAASRGAQKLVF	TRBV28	TRBJ2-3	CASSPGGAFKVTDTQYF	orphan
Lung #1	TRAV29-DV5	TRAJ29	CAASSLSSGNTPLVF	TRBV7-8	TRBJ2-3	CASSLIESREDTQYF	orphan
Lung #1	TRAV29-DV5	TRAJ49	CAASTGNQFYF	TRBV7-8	TRBJ2-1	CASSPKTGVNEQFF	orphan
Lung #1	TRAV29-DV5	TRAJ20	CAASTYNDYKLSF	TRBV3-1	TRBJ2-1	CASSPSGRRYNEQFF	orphan
Lung #1	TRAV29-DV5	TRAJ40	CAASVMTSGTYKYIF	TRBV7-2	TRBJ1-2	CASSFSPGQGTLVTF	orphan
Lung #1	TRAV29-DV5	TRAJ38	CAASVNAGNNRKLIW	TRBV3-1	TRBJ2-1	CASSLSGRSYNEQFF	orphan
Lung #1	TRAV29-DV5	TRAJ20	CAASVNDYKLSF	TRBV28	TRBJ2-3	CASSFLGGGFADTQYF	orphan
Lung #1	TRAV29-DV5	TRAJ22	CAASVSGSARQLTF	TRBV11-3	TRBJ2-2	CASSKNTGELFF	orphan
Lung #1	TRAV29-DV5	TRAJ24	CAASYSTELVLSWGKLQF	TRBV12-5	TRBJ2-6	CASGLTPPERAGANVLTF	orphan
Lung #1	TRAV29-DV5	TRAJ20	CAATLNDYKLSF	TRBV11-3	TRBJ2-3	CASSFNTRDRVRDTQYF	orphan
Lung #1	TRAV29-DV5	TRAJ38	CAATTPGNNRKLIW	TRBV19	TRBJ2-5	CASSIATGGAGKTQYF	orphan
Lung #1	TRAV29-DV5	TRAJ42	CAAVFSGGSQGNLIF	TRBV20-1	TRBJ2-1	CSARIYNEQFF	orphan
Lung #1	TRAV29-DV5	TRAJ47	CAAYLMEYGNKLVF	TRBV28	TRBJ2-6	CASSSTGLLFGANVLTF	orphan
Lung #1	TRAV29-DV5	TRAJ28	CAIEGAGSYQLTF	TRBV19	TRBJ1-5	CASSRDRGGNQPQHF	orphan
Lung #1	TRAV29-DV5	TRAJ48	CAPLSNFGNEKLTF	TRBV28	TRBJ1-1	CATRGFSGRTEAFF	orphan
Lung #1	TRAV29-DV5	TRAJ38	CAVRGPYAGNNRKLIW	TRBV6-5	TRBJ1-2	CASSYSSAHGLIYGYTF	orphan
Lung #1	TRAV30	TRAJ45	CGTAGADGLTF	TRBV30	TRBJ1-2	CAWSLQGIYPRGYTF	orphan
Lung #1	TRAV30	TRAJ24	CGTGAATDSWGKLQF	TRBV24-1	TRBJ2-7	CATSHPRSGSYEQYF	orphan
Lung #1	TRAV30	TRAJ45	CGTPGGNSGGGADGLTF	TRBV6-2	TRBJ2-3	CASSLWADTQYF	orphan
Lung #1	TRAV30	TRAJ6	CGTQISGGSYIPTF	TRBV7-9	TRBJ2-4	CASSFTGFVIQYF	orphan
Lung #1	TRAV30	TRAJ47	CGTQSLMEYGNKLVF	TRBV4-1	TRBJ2-5	CASSQGTGTLGETQYF	orphan
Lung #1	TRAV30	TRAJ12	CGTVMDSSYKLIF	TRBV12-4	TRBJ2-7	CASRGTGYEQYF	orphan
Lung #1	TRAV30	TRAJ30	CGVNLRDDKIIF	TRBV6-5	TRBJ2-2	CASSNPLAGSTFVTGELFF	orphan
Lung #1	TRAV34	TRAJ32	CGADGGATNKLIF	TRBV12-4	TRBJ2-7	CASSFGYEQYF	orphan
Lung #1	TRAV34	TRAJ32	CGADIYGGATNKLIF	TRBV20-1	TRBJ1-1	CSATTGGATYAFF	orphan
Lung #1	TRAV34	TRAJ54	CGADPQGAQKLVF	TRBV20-1	TRBJ1-1	CSMHAPGITEAFF	orphan
Lung #1	TRAV34	TRAJ58	CGAVETSGSRLTF	TRBV6-5	TRBJ1-3	CASSYALGGNTIYF	orphan
Lung #1	TRAV35	TRAJ45	CAARMYSGGGADGLTF	TRBV27	TRBJ2-7	CASSLAGTSGREYEQYF	orphan
Lung #1	TRAV35	TRAJ32	CAGDGGATNKLIF	TRBV28	TRBJ2-7	CASSLGRVGYEQYF	orphan
Lung #1	TRAV35	TRAJ53	CAGGGGSNYKLTF	TRBV3-1	TRBJ2-3	CASSQLAGGDTQYF	orphan
Lung #1	TRAV35	TRAJ26	CAGKLNYGQNFVF	TRBV3-1	TRBJ1-2	CASSQLHGYTF	orphan
Lung #1	TRAV35	TRAJ30	CAGLDDKIIF	TRBV13	TRBJ2-7	CASSRPPTAEQYF	orphan
Lung #1	TRAV35	TRAJ31	CAGLGARLMF	TRBV18	TRBJ1-2	CASSPTGEGYTF	orphan
Lung #1	TRAV35	TRAJ54	CAGLIIIQGAQKLVF	TRBV4-3	TRBJ2-1	CASSQDRGWYNEQFF	orphan
Lung #1	TRAV35	TRAJ40	CAGLSGTYKYIF	TRBV5-1	TRBJ2-2	CASSWDLGGTGELFF	orphan
Lung #1	TRAV35	TRAJ22	CAGLSSGSARQLTF	TRBV5-1	TRBJ1-2	CASSLDWDRGSVGYTF	orphan
Lung #1	TRAV35	TRAJ28	CAGQGNSGAGSYQLTF	TRBV5-1	TRBJ2-5	CASSRGTVQETQYF	orphan
Lung #1	TRAV35	TRAJ13	CAGQLAGGYQKVTF	TRBV27	TRBJ1-2	CASRRAGGSGYTF	orphan
Lung #1	TRAV35	TRAJ44	CAGQLATGTASKLTF	TRBV4-1	TRBJ2-5	CASSFTWDRGLRTQYF	orphan
Lung #1	TRAV35	TRAJ31	CAGQLGNARLMF	TRBV5-1	TRBJ2-2	CASSTGQNTGELFF	orphan
Lung #1	TRAV35	TRAJ27	CAGQLNTNAGKSTF	TRBV7-2	TRBJ1-5	CASSFRSGQNQPQHF	orphan
Lung #1	TRAV35	TRAJ52	CAGQRGAGGTSYGKLTF	TRBV12-3	TRBJ1-2	CASSGGPLGSYGYTF	orphan
Lung #1	TRAV35	TRAJ30	CAGQTNRDDKIIF	TRBV6-2	TRBJ2-1	CASSFGQGISNEQFF	orphan
Lung #1	TRAV35	TRAJ49	CAGRAQTGNQFYF	TRBV19	TRBJ1-1	CASSTLVRGRGTEAFF	orphan
Lung #1	TRAV35	TRAJ24	CAGRGTTDSWGKLQF	TRBV20-1	TRBJ1-1	CSATAGTLNTEAFF	orphan
Lung #1	TRAV35	TRAJ33	CAGRQPMDSNYQLIW	TRBV5-5	TRBJ1-5	CASSFDRNNQPQHF	orphan
Lung #1	TRAV35	TRAJ48	CAGSGNFGNEKLTF	TRBV7-9	TRBJ2-5	CASSLGGSSQTQYF	orphan
Lung #1	TRAV35	TRAJ43	CAGTYNNNDMRF	TRBV19	TRBJ1-3	CASSRDRVSGNTIYF	orphan
Lung #1	TRAV35	TRAJ48	CYGLFGNEKLTF	TRBV12-3	TRBJ2-1	CASTLLAGVGNEQFF	orphan
Lung #1	TRAV36-DV7	TRAJ32	CAGDYGGATNKLIF	TRBV27	TRBJ1-2	CASSTNGRLHYGYTF	orphan
Lung #1	TRAV36-DV7	TRAJ49	CAVKGLNTGNQFYF	TRBV5-1	TRBJ2-7	CASSLVGDGSEQYF	orphan
Lung #1	TRAV36-DV7	TRAJ38	CAVLDAGNNRKLIW	TRBV19	TRBJ2-7	CASSIGTRYEQYF	orphan
Lung #1	TRAV36-DV7	TRAJ48	CAVSFRGRISGNEKLTF	TRBV24-1	TRBJ1-1	CATRKRGNTEAFF	orphan
Lung #1	TRAV38-1	TRAJ44	CACTASKLTF	TRBV20-1	TRBJ1-1	CSARAGGMPEAFF	orphan
Lung #1	TRAV38-1	TRAJ40	CAFFPTSGTYKYIF	TRBV9	TRBJ1-4	CASSVGTGATNEKLFF	orphan
Lung #1	TRAV38-1	TRAJ39	CAFGDAGNMLTF	TRBV4-2	TRBJ2-3	CASSQERGARDTQYF	orphan
Lung #1	TRAV38-1	TRAJ34	CAFGSYNTDKLIF	TRBV18	TRBJ2-7	CASSPGRDDEQYF	orphan
Lung #1	TRAV38-1	TRAJ39	CAFKEAGNMLTF	TRBV29-1	TRBJ1-6	CSVWEGDAYSPLHF	orphan
Lung #1	TRAV38-1	TRAJ29	CAFLPYSGNTPLVF	TRBV20-1	TRBJ1-5	CSATTGRNQPQHF	orphan
Lung #1	TRAV38-1	TRAJ31	CAFMINNARLMF	TRBV11-2	TRBJ2-2	CASSSLPWTGVNTGELFF	orphan
Lung #1	TRAV38-1	TRAJ39	CAFMKGNNAGNMLTF	TRBV3-1	TRBJ2-3	CASSPPRWEERTDTQYF	orphan
Lung #1	TRAV38-1	TRAJ54	CAFMKHDAQGAQKLVF	TRBV28	TRBJ1-3	CASRDRGWELPIYF	orphan
Lung #1	TRAV38-1	TRAJ42	CAFMKHGLSGSQGNLIF	TRBV6-5	TRBJ2-2	CASSYQAVLGELFF	orphan
Lung #1	TRAV38-1	TRAJ40	CAFMKLSPSGTYKYIF	TRBV6-1	TRBJ2-1	CASRGLAGAYNEQFF	orphan
Lung #1	TRAV38-1	TRAJ26	CAFMKPIDNYGQNFVF	TRBV6-2	TRBJ1-5	CASIGGSDQPQHF	orphan
Lung #1	TRAV38-1	TRAJ27	CAFMKPTNAGKSTF	TRBV20-1	TRBJ1-4	CSARDSRQGYEKLFF	orphan
Lung #1	TRAV38-1	TRAJ40	CAFMKQTSGTYKYIF	TRBV5-1	TRBJ1-1	CASSLAGRQGNTEAFF	orphan
Lung #1	TRAV38-1	TRAJ32	CAFMMWGATNKLIF	TRBV19	TRBJ2-7	CASIGTASYEQYF	orphan
Lung #1	TRAV38-1	TRAJ49	CAFMNTGNQFYF	TRBV20-1	TRBJ2-7	CSARDWGQGYEQYF	orphan
Lung #1	TRAV38-1	TRAJ44	CAFMRDTGTASKLTF	TRBV18	TRBJ2-1	CASSPFRDPPYNEQFF	orphan
Lung #1	TRAV38-1	TRAJ42	CAFMTYGGSQGNLIF	TRBV9	TRBJ1-5	CASSLQGKSNQPQHF	orphan
Lung #1	TRAV38-1	TRAJ8	CAFRSANTGFQKLVF	TRBV4-3	TRBJ2-1	CASSQDRGWYNEQFF	orphan
Lung #1	TRAV38-1	TRAJ43	CAFRYNNNDMRF	TRBV10-2	TRBJ2-5	CASLAAGGTQYF	orphan
Lung #1	TRAV38-1	TRAJ36	CAFSFTGANNLFF	TRBV20-1	TRBJ2-5	CSARGGGTYQETQYF	orphan
Lung #1	TRAV38-1	TRAJ39	CAFTLVNAGNMLTF	TRBV11-2	TRBJ2-1	CASSLVWYNEQFF	orphan
Lung #1	TRAV38-1	TRAJ40	CALSGTYKYIF	TRBV4-3	TRBJ2-1	CASSQVGSMVHEQFF	orphan
Lung #1	TRAV38-1	TRAJ52	CASPAGGTSYGKLTF	TRBV6-5	TRBJ1-2	CASSYAGVNYGYTF	orphan
Lung #1	TRAV38-1	TRAJ17	CEKAAGNKLTF	TRBV20-1	TRBJ1-1	CSATTGGATYAFF	orphan
Lung #1	TRAV38-1	TRAJ52	CYTGTSYGKLTF	TRBV7-9	TRBJ2-3	CASQGTGVRDTQYF	orphan
Lung #1	TRAV38-2-DV8	TRAJ26	CAFDNYGQNFVF	TRBV5-6	TRBJ2-7	CASSLVGDEQYF	orphan
Lung #1	TRAV38-2-DV8	TRAJ57	CAFQGGSEKLVF	TRBV19	TRBJ2-5	CASSTHRTRETQYF	orphan
Lung #1	TRAV38-2-DV8	TRAJ37	CAGHGSSNTGKLIF	TRBV7-8	TRBJ2-7	CASSRTGTVSYEQYF	orphan
Lung #1	TRAV38-2-DV8	TRAJ47	CALDMEYGNKLVF	TRBV5-1	TRBJ2-2	CASSPGLATGELFF	orphan
Lung #1	TRAV38-2-DV8	TRAJ54	CANGIQGAQKLVF	TRBV13	TRBJ1-2	CASSPRGDRAGYTF	orphan
Lung #1	TRAV38-2-DV8	TRAJ49	CASGPNTGNQFYF	TRBV24-1	TRBJ2-3	CATSDLRGAVYTQYF	orphan
Lung #1	TRAV38-2-DV8	TRAJ45	CASYSGGGADGLTF	TRBV19	TRBJ1-1	CASSIGATEAFF	orphan
Lung #1	TRAV38-2-DV8	TRAJ56	CAYALGANSKLTF	TRBV20-1	TRBJ2-1	CSASWWGDSYNEQFF	orphan
Lung #1	TRAV38-2-DV8	TRAJ40	CAYDTSGTYKYIF	TRBV5-4	TRBJ2-1	CASGPAGYRYNEQFF	orphan
Lung #1	TRAV38-2-DV8	TRAJ48	CAYEGADFGNEKLTF	TRBV14	TRBJ2-7	CASSLGAGAPEQYF	orphan
Lung #1	TRAV38-2-DV8	TRAJ37	CAYIPRVSSNTGKLIF	TRBV14	TRBJ2-3	CASSQRRARLDTQYF	orphan
Lung #1	TRAV38-2-DV8	TRAJ29	CAYIRNSGNTPLVF	TRBV28	TRBJ2-7	CASSLVGLLNYEQYF	orphan
Lung #1	TRAV38-2-DV8	TRAJ58	CAYNASGSRLTF	TRBV9	TRBJ2-2	CASEGVAYPTGELFF	orphan
Lung #1	TRAV38-2-DV8	TRAJ32	CAYRGPGGGATNKLIF	TRBV6-2	TRBJ1-5	CASSPVGPYQPQHF	orphan
Lung #1	TRAV38-2-DV8	TRAJ39	CAYRPNAGNMLTF	TRBV20-1	TRBJ2-7	CSATRWTSGDEQYF	orphan
Lung #1	TRAV38-2-DV8	TRAJ44	CAYRPNTGTASKLTF	TRBV28	TRBJ1-6	CASAPGEQRNSPLHF	orphan
Lung #1	TRAV38-2-DV8	TRAJ54	CAYRRAQGAQKLVF	TRBV6-5	TRBJ2-2	CASSYSRAGGGGELFF	orphan
Lung #1	TRAV38-2-DV8	TRAJ34	CAYRRGGYNTDKLIF	TRBV28	TRBJ1-1	CASLGPTEAFF	orphan
Lung #1	TRAV38-2-DV8	TRAJ44	CAYRRGMTGTASKLTF	TRBV19	TRBJ1-2	CASSTTKGYGYTF	orphan
Lung #1	TRAV38-2-DV8	TRAJ23	CAYRRPHNQGGKLIF	TRBV7-8	TRBJ2-7	CASSPGQGQEQYF	orphan
Lung #1	TRAV38-2-DV8	TRAJ57	CAYRRQGGSEKLVF	TRBV9	TRBJ1-1	CASSVGQGWTEAFF	orphan
Lung #1	TRAV38-2-DV8	TRAJ43	CAYRRTGNDMRF	TRBV4-1	TRBJ2-3	CASSQGWRDTDTQYF	orphan
Lung #1	TRAV38-2-DV8	TRAJ57	CAYRSATGAQGGSEKLVF	TRBV10-2	TRBJ1-6	CASSPHQSSPLHF	orphan
Lung #1	TRAV38-2-DV8	TRAJ48	CAYRSEDFGNEKLTF	TRBV9	TRBJ2-5	CASSPGTSGGVEETQYF	orphan
Lung #1	TRAV38-2-DV8	TRAJ34	CAYRSEGRTDKLIF	TRBV5-1	TRBJ1-6	CASSLGPNKGSPLHF	orphan
Lung #1	TRAV38-2-DV8	TRAJ45	CAYRSLVGGGADGLTF	TRBV7-9	TRBJ1-1	CASSLKLNTEAFF	orphan
Lung #1	TRAV38-2-DV8	TRAJ23	CAYRSNNQGGKLIF	TRBV11-1	TRBJ2-1	CASSLAVYNEQFF	orphan
Lung #1	TRAV38-2-DV8	TRAJ49	CAYRSPLFGNQFYF	TRBV20-1	TRBJ2-7	CSARGGTGYDEQYF	orphan
Lung #1	TRAV38-2-DV8	TRAJ9	CAYRSSGGFKTIF	TRBV7-9	TRBJ1-4	CASYNEKLFF	orphan
Lung #1	TRAV38-2-DV8	TRAJ42	CAYRSVNGGSQGNLIF	TRBV6-4	TRBJ2-1	CASSVGLAGYNEQFF	orphan
Lung #1	TRAV38-2-DV8	TRAJ58	CAYRSYLGGTSGSRLTF	TRBV15	TRBJ1-2	CATSRAVGTAGGYTF	orphan
Lung #1	TRAV38-2-DV8	TRAJ43	CAYRSYNNNDMRF	TRBV7-9	TRBJ2-1	CASSLFRAGWNEQFF	orphan
Lung #1	TRAV38-2-DV8	TRAJ48	CAYRTPFGNEKLTF	TRBV10-2	TRBJ1-6	CASSESMADNSPLHF	orphan
Lung #1	TRAV38-2-DV8	TRAJ42	CAYSGGSQGNLIF	TRBV7-2	TRBJ1-5	CASSLADRLNQPQHF	orphan
Lung #1	TRAV38-2-DV8	TRAJ42	CAYSGGSQGNLIF	TRBV7-9	TRBJ2-7	CASSLARGFSEQYF	orphan
Lung #1	TRAV38-2-DV8	TRAJ44	CAYSTTGTASKLTF	TRBV28	TRBJ2-3	CASRGKWDTQYF	orphan
Lung #1	TRAV38-2-DV8	TRAJ31	CAYSVQNARLMF	TRBV7-9	TRBJ2-5	CASSLIDGQETQYF	orphan
Lung #1	TRAV38-2-DV8	TRAJ34	CTTFNTDKLIF	TRBV14	TRBJ2-7	CASSLGAGAPEQYF	orphan
Lung #1	TRAV39	TRAJ32	CAGDGGATNKLIF	TRBV5-6	TRBJ2-6	CASSIQPDSGANVLTF	orphan
Lung #1	TRAV39	TRAJ33	CAPPTYQLIW	TRBV7-9	TRBJ2-3	CASSLSSGGGTQYF	orphan
Lung #1	TRAV39	TRAJ32	CAVAYGGATNKLIF	TRBV18	TRBJ1-5	CASANSNQPQHF	orphan
Lung #1	TRAV39	TRAJ49	CAVDAGGNQFYF	TRBV28	TRBJ2-3	CASSFPPVSGADTQYF	orphan
Lung #1	TRAV39	TRAJ30	CAVDGLNDDKIIF	TRBV19	TRBJ1-1	CASSMLARTEAFF	orphan
Lung #1	TRAV39	TRAJ43	CAVDGPLRDMRF	TRBV5-4	TRBJ1-6	CASSRGGIMAYNSPLHF	orphan
Lung #1	TRAV39	TRAJ33	CAVDMDSNYQLIW	TRBV27	TRBJ2-1	CASSRTGGEQFF	orphan
Lung #1	TRAV39	TRAJ53	CAVDMKNSGGSNYKLTF	TRBV2	TRBJ1-3	CASSLINTIYF	orphan
Lung #1	TRAV39	TRAJ42	CAVDRGSQGNLIF	TRBV9	TRBJ1-2	CASSRVPGDYGYTF	orphan
Lung #1	TRAV39	TRAJ33	CAVDRSNYQLIW	TRBV6-2	TRBJ2-1	CASSYTYAGRSYNEQFF	orphan
Lung #1	TRAV39	TRAJ48	CAVDWVGNEKLTF	TRBV19	TRBJ2-7	CASSIAGALYVAEQYF	orphan
Lung #1	TRAV39	TRAJ48	CAVELEKLTF	TRBV20-1	TRBJ2-1	CSASGLAGWYNEQFF	orphan
Lung #1	TRAV39	TRAJ42	CAVENYGGSQGNLIF	TRBV18	TRBJ1-5	CASSPGNNQPQHF	orphan
Lung #1	TRAV39	TRAJ42	CAVENYGGSQGNLIF	TRBV19	TRBJ1-6	CASGRYTYNSPLHF	orphan
Lung #1	TRAV39	TRAJ34	CAVFNTDKLIF	TRBV6-2	TRBJ1-1	CASSRTSAGSQAFF	orphan
Lung #1	TRAV39	TRAJ52	CAVGGGGTSYGKLTF	TRBV19	TRBJ2-1	CARITGYPNNEQFF	orphan
Lung #1	TRAV39	TRAJ52	CAVGGGGTSYGKLTF	TRBV2	TRBJ2-1	CASRTRGGQNNEQFF	orphan
Lung #1	TRAV39	TRAJ20	CAVINDYKLSF	TRBV20-1	TRBJ1-6	CSARGAGNSPLHF	orphan
Lung #1	TRAV39	TRAJ28	CAVLHSGAGSYQLTF	TRBV13	TRBJ2-7	CASTRLAGDYEQYF	orphan
Lung #1	TRAV39	TRAJ28	CAVLHSGAGSYQLTF	TRBV7-3	TRBJ2-7	CASTPTGLMFSYEQYF	orphan
Lung #1	TRAV39	TRAJ42	CAVNYGGSQGNLIF	TRBV5-1	TRBJ1-5	CASSFGGNQPQHF	orphan
Lung #1	TRAV39	TRAJ49	CAVPHQRGTGNQFYF	TRBV5-1	TRBJ1-1	CASSSVLGQGVGNTEAFF	orphan
Lung #1	TRAV39	TRAJ54	CAVVKGAQKLVF	TRBV20-1	TRBJ1-4	CSATVDGATNEKLFF	orphan
Lung #1	TRAV3	TRAJ4	CAVNGGYNKLIF	TRBV20-1	TRBJ2-3	CSASPSGTFDTQYF	orphan
Lung #1	TRAV3	TRAJ8	CAVRDARNTGFQKLVF	TRBV11-1	TRBJ2-1	CASSLRQGPSVLAEQFF	orphan
Lung #1	TRAV3	TRAJ23	CAVRDFYNQGGKLIF	TRBV5-1	TRBJ2-7	CASSQGKPYEQYF	orphan
Lung #1	TRAV3	TRAJ17	CAVRDIQAAGNKLTF	TRBV7-9	TRBJ2-6	CASSSRLAGGPGANVLTF	orphan
Lung #1	TRAV3	TRAJ40	CAVRDISTTSGTYKYIF	TRBV28	TRBJ1-2	CASSPPGDPIYGYTF	orphan
Lung #1	TRAV3	TRAJ40	CAVRDISTTSGTYKYIF	TRBV28	TRBJ1-6	CASSSPGDSYNSPLHF	orphan
Lung #1	TRAV3	TRAJ43	CAVSDRGGYNNNDMRF	TRBV7-6	TRBJ1-4	CASTLSGEMGEKLFF	orphan
Lung #1	TRAV3	TRAJ22	CVFSSGSARQLTF	TRBV5-1	TRBJ2-2	CASSLLAGEAGELFF	orphan
Lung #1	TRAV41	TRAJ22	CAAHLSGSARQLTF	TRBV5-8	TRBJ1-2	CASSYRGGAGYTF	orphan
Lung #1	TRAV41	TRAJ34	CAARMINTDKLIF	TRBV5-1	TRBJ2-1	CASSLGELGEQFF	orphan
Lung #1	TRAV41	TRAJ49	CADSGNQFYF	TRBV5-1	TRBJ1-5	CASSFGGNQPQHF	orphan
Lung #1	TRAV41	TRAJ58	CAPVGGGSRLTF	TRBV18	TRBJ1-1	CASSPQGLWRVTEAFF	orphan
Lung #1	TRAV41	TRAJ44	CAVRPNTGTASKLTF	TRBV19	TRBJ1-5	CASSRNDRGNNQPQHF	orphan
Lung #1	TRAV41	TRAJ30	CAVRSTRDDKIIF	TRBV5-1	TRBJ1-2	CASSLWSSREGSYGYTF	orphan
Lung #1	TRAV41	TRAJ37	CAVSKGSGNTGKLIF	TRBV28	TRBJ1-2	CASRSLRGTGSGYTF	orphan
Lung #1	TRAV41	TRAJ47	CAVSLYGNKLVF	TRBV12-4	TRBJ2-2	CASSWNAGELFF	orphan
Lung #1	TRAV41	TRAJ34	CAVTRGTDKLIF	TRBV7-2	TRBJ2-7	CASSPQTGGGIYEQYF	orphan
Lung #1	TRAV4	TRAJ30	CLVEGDDKIIF	TRBV5-6	TRBJ1-6	CASSRGAGITPLHF	orphan
Lung #1	TRAV4	TRAJ34	CLVGDENNTDKLIF	TRBV7-9	TRBJ2-7	CASSQPGQGFPEQYF	orphan
Lung #1	TRAV4	TRAJ26	CLVGDERNYGQNFVF	TRBV28	TRBJ2-7	CASSPPGPEQYF	orphan
Lung #1	TRAV4	TRAJ22	CLVGDGSARQLTF	TRBV4-1	TRBJ1-1	CASSQRDNGQYTEAFF	orphan
Lung #1	TRAV4	TRAJ21	CLVGDGYNFNKFYF	TRBV19	TRBJ2-3	CASSPSTVTDTQYF	orphan
Lung #1	TRAV4	TRAJ20	CLVGDIDDYKLSF	TRBV12-4	TRBJ2-5	CASSPGGGGSETQYF	orphan
Lung #1	TRAV4	TRAJ13	CLVGDKGGYQKVTF	TRBV9	TRBJ1-2	CASSGDRYGYTF	orphan
Lung #1	TRAV4	TRAJ31	CLVGDKGNARLMF	TRBV15	TRBJ2-3	CATRIPAGGHTDTQYF	orphan
Lung #1	TRAV4	TRAJ31	CLVGDMSGARLMF	TRBV19	TRBJ1-2	CASSESVGTLYGYTF	orphan
Lung #1	TRAV4	TRAJ20	CLVGDVDDYKLSF	TRBV12-4	TRBJ1-5	CASSLAAGAGQPQHF	orphan
Lung #1	TRAV4	TRAJ32	CLVGEGGGATNKLIF	TRBV12-5	TRBJ1-3	CASGLAHREGNTIYF	orphan
Lung #1	TRAV4	TRAJ45	CLVGLYSGGGADGLTF	TRBV3-1	TRBJ2-1	CASSPYNGARNEQFF	orphan
Lung #1	TRAV4	TRAJ4	CLVGPFSGGYNKLIF	TRBV4-3	TRBJ2-2	CASSQGDTGELFF	orphan
Lung #1	TRAV4	TRAJ22	CLVGSGSARQLTF	TRBV12-4	TRBJ1-1	CASRLLVGTITEAFF	orphan
Lung #1	TRAV4	TRAJ34	CLVGTTDKLIF	TRBV25-1	TRBJ1-1	CASSESGGGYFNTEAFF	orphan
Lung #1	TRAV4	TRAJ41	CLVGVNSNSGYALNF	TRBV2	TRBJ1-1	CASSDRGGTGANTEAFF	orphan
Lung #1	TRAV5	TRAJ48	CAASNFGNEKLTF	TRBV10-2	TRBJ2-7	CASGRGSQGAYEQYF	orphan
Lung #1	TRAV5	TRAJ42	CAEAGSQGNLIF	TRBV2	TRBJ2-7	CASSESAGGTYEQYF	orphan
Lung #1	TRAV5	TRAJ26	CAEANYGQNFVF	TRBV5-6	TRBJ2-7	CASSLAGTDEQYF	orphan
Lung #1	TRAV5	TRAJ30	CAEDGGDDKIIF	TRBV18	TRBJ2-7	CASSPPTGAPVHEQYF	orphan
Lung #1	TRAV5	TRAJ6	CAEGSGGSYIPTF	TRBV5-6	TRBJ1-2	CASSLVEGEGYGYTF	orphan
Lung #1	TRAV5	TRAJ27	CAEKRAGKSTF	TRBV7-8	TRBJ2-1	CASSPPGGNEQFF	orphan
Lung #1	TRAV5	TRAJ4	CAERPQYSGGYNKLIF	TRBV5-4	TRBJ2-1	CASSVRGSRYNEQFF	orphan
Lung #1	TRAV5	TRAJ24	CAERTDSWGKLQF	TRBV13	TRBJ2-7	CASSLFGTSEETEQYF	orphan
Lung #1	TRAV5	TRAJ6	CAESFGGSYIPTF	TRBV20-1	TRBJ1-3	CSANLGNTIYF	orphan
Lung #1	TRAV5	TRAJ15	CAESGLHQAGTALIF	TRBV6-2	TRBJ1-1	CASSATGGDTEAFF	orphan
Lung #1	TRAV5	TRAJ39	CAESIGNAGNMLTF	TRBV4-1	TRBJ2-7	CASSQGYEQYF	orphan
Lung #1	TRAV5	TRAJ33	CAESILFADSNYQLIW	TRBV28	TRBJ2-7	CASSLAGYEQYF	orphan
Lung #1	TRAV5	TRAJ13	CAESLDSGGYQKVTF	TRBV6-2	TRBJ2-5	CASSGTSGRETQYF	orphan
Lung #1	TRAV5	TRAJ4	CAESPFSGGYNKLIF	TRBV30	TRBJ1-4	CAWSSGTGDEKLFF	orphan
Lung #1	TRAV5	TRAJ39	CAESPRGNAGNMLTF	TRBV7-2	TRBJ2-7	CASSTDSPNYEQYF	orphan
Lung #1	TRAV5	TRAJ43	CAESSNNNDMRF	TRBV20-1	TRBJ1-1	CSARDGQGTGTEAFF	orphan
Lung #1	TRAV5	TRAJ37	CAESTGNTGKLIF	TRBV12-4	TRBJ2-1	CASSQSGNNEQFF	orphan
Lung #1	TRAV5	TRAJ6	CAETSSGGSYIPTF	TRBV20-1	TRBJ2-2	CSARDRDTGELFF	orphan
Lung #1	TRAV5	TRAJ39	CAETYSNMLTF	TRBV6-1	TRBJ2-3	CASSEIASGKDTQYF	orphan
Lung #1	TRAV5	TRAJ34	CAEVPDKLIF	TRBV7-9	TRBJ1-1	CASSSDGLSEAFF	orphan
Lung #1	TRAV5	TRAJ26	CAGANYGQNFVF	TRBV5-6	TRBJ2-3	CASSPSGTDTQYF	orphan
Lung #1	TRAV5	TRAJ52	CALGGGTSYGKLTF	TRBV7-6	TRBJ1-1	CASSLFPGESTEAFF	orphan
Lung #1	TRAV5	TRAJ28	CAVNSGAGSYQLTF	TRBV4-3	TRBJ2-7	CASSQDQGSSYEQYF	orphan
Lung #1	TRAV6	TRAJ36	CADQTGANNLFF	TRBV20-1	TRBJ1-5	CSAKDRGSSGGQPQHF	orphan
Lung #1	TRAV6	TRAJ43	CALAPPNDMRF	TRBV29-1	TRBJ2-3	CSVVEAGGRLSTDTQYF	orphan
Lung #1	TRAV6	TRAJ23	CALDDYNQGGKLIF	TRBV7-6	TRBJ1-2	CASGSGSGYTF	orphan
Lung #1	TRAV6	TRAJ49	CALDESTGNQFYF	TRBV7-9	TRBJ1-5	CASSPGPPNQPQHF	orphan
Lung #1	TRAV6	TRAJ9	CALDGSGGFKTIF	TRBV18	TRBJ2-7	CASSPDGGAYEQYF	orphan
Lung #1	TRAV6	TRAJ4	CALDGSGGYNKLIF	TRBV9	TRBJ1-1	CASSGTGGATEAFF	orphan
Lung #1	TRAV6	TRAJ31	CALDIGNNNARLMF	TRBV7-3	TRBJ2-7	CASSSSLAYEQYF	orphan
Lung #1	TRAV6	TRAJ22	CALDPPGSARQLTF	TRBV27	TRBJ2-1	CASSSSGQVDRNEQFF	orphan
Lung #1	TRAV6	TRAJ33	CALEGSNYQLIW	TRBV6-1	TRBJ1-2	CASSEGPLEGYGYTF	orphan
Lung #1	TRAV6	TRAJ38	CALENAGNNRKLIW	TRBV18	TRBJ2-5	CASSPTSEIQYF	orphan
Lung #1	TRAV6	TRAJ13	CALNSGGYQKVTF	TRBV20-1	TRBJ2-3	CSAISGTSGGADTQYF	orphan
Lung #1	TRAV6	TRAJ9	CALNTGGFKTIF	TRBV20-1	TRBJ2-2	CSAGVTGSLNTGELFF	orphan
Lung #1	TRAV6	TRAJ39	CALVDNAGNMLTF	TRBV7-6	TRBJ2-7	CASSLATSGEQYF	orphan
Lung #1	TRAV6	TRAJ28	CALVSGPGAGSYQLTF	TRBV5-1	TRBJ1-4	CASSWGADEKLFF	orphan
Lung #1	TRAV6	TRAJ26	CARGYGQNFVF	TRBV27	TRBJ1-2	CASSLTGYGYTF	orphan
Lung #1	TRAV6	TRAJ33	CGMDSNYQLIW	TRBV6-2	TRBJ2-5	CASSIQETQYF	orphan
Lung #1	TRAV8-1	TRAJ34	CAGKFNTDKLIF	TRBV12-3	TRBJ1-2	CASSGGVRGWTF	orphan
Lung #1	TRAV8-1	TRAJ44	CALNTGTASKLTF	TRBV3-1	TRBJ2-7	CASSQSPYRPYEQYF	orphan
Lung #1	TRAV8-1	TRAJ36	CAVKVGANNLFF	TRBV7-9	TRBJ2-3	CASSLGVAGVADTQYF	orphan
Lung #1	TRAV8-1	TRAJ43	CAVLGNNNDMRF	TRBV30	TRBJ2-5	CAWSTTGGPQETQYF	orphan
Lung #1	TRAV8-1	TRAJ28	CAVMLYSGAGSYQLTF	TRBV27	TRBJ2-3	CASSLYQQSTDTQYF	orphan
Lung #1	TRAV8-1	TRAJ6	CAVNAGGSYIPTF	TRBV10-2	TRBJ2-7	CASFGTGILRQYF	orphan
Lung #1	TRAV8-1	TRAJ9	CAVNDLNTGGFKTIF	TRBV5-6	TRBJ2-1	CASSLSGEQFF	orphan
Lung #1	TRAV8-1	TRAJ22	CAVNEGSARQLTF	TRBV13	TRBJ2-7	CASSSTSSGGSSYEQYF	orphan
Lung #1	TRAV8-1	TRAJ45	CAVNGGGADGLTF	TRBV18	TRBJ1-6	CASSRTVQGSGSPLHF	orphan
Lung #1	TRAV8-1	TRAJ31	CAVNGVRNARLMF	TRBV2	TRBJ2-1	CASSTGGDHNEQFF	orphan
Lung #1	TRAV8-1	TRAJ32	CAVNPGGATNKLIF	TRBV7-6	TRBJ1-1	CASIPGSGRTEAFF	orphan
Lung #1	TRAV8-1	TRAJ40	CAVNQISGTYKYIF	TRBV18	TRBJ2-5	CASSPSGRVSQETQYF	orphan
Lung #1	TRAV8-1	TRAJ5	CAVTPQGTGRRALTF	TRBV19	TRBJ2-1	CASSIGTSSHEQFF	orphan
Lung #1	TRAV8-1	TRAJ31	CAVTRNNNARLMF	TRBV2	TRBJ1-2	CASSDRPDYGYTF	orphan
Lung #1	TRAV8-2	TRAJ45	CASYSGGGADGLTF	TRBV19	TRBJ1-6	CATRGPGPGSPLHF	orphan
Lung #1	TRAV8-2	TRAJ28	CNGAGSYQLTF	TRBV28	TRBJ1-5	CASSLSGQGKYQPQHF	orphan
Lung #1	TRAV8-2	TRAJ15	CVVNQAGTALIF	TRBV6-5	TRBJ1-2	CASSYSADYGYTF	orphan
Lung #1	TRAV8-2	TRAJ34	CVVRGSTDKLIF	TRBV7-8	TRBJ1-2	CASSLIGGEFSGYTF	orphan
Lung #1	TRAV8-2	TRAJ41	CVVRSNSGYALNF	TRBV5-1	TRBJ2-7	CASRAVDGYEQYF	orphan
Lung #1	TRAV8-2	TRAJ32	CVVSDGNGGATNKLIF	TRBV6-5	TRBJ2-6	CASSYGTGISGANVLTF	orphan
Lung #1	TRAV8-2	TRAJ52	CVVSDPHAGGTSYGKLTF	TRBV27	TRBJ2-1	CASSLNPGLADYNEQFF	orphan
Lung #1	TRAV8-2	TRAJ45	CVVSDRGADGLTF	TRBV14	TRBJ2-1	CASSQDSGTYNEQFF	orphan
Lung #1	TRAV8-2	TRAJ39	CVVSDRGAGNMLTF	TRBV6-5	TRBJ2-2	CASRGLAGAPGELFF	orphan
Lung #1	TRAV8-2	TRAJ30	CVVSDRGDDKIIF	TRBV7-6	TRBJ2-1	CASSSGLAFYNEQFF	orphan
Lung #1	TRAV8-2	TRAJ31	CVVSDRGNNARLMF	TRBV29-1	TRBJ2-1	CSTVRANEQFF	orphan
Lung #1	TRAV8-2	TRAJ33	CVVSDRGSNYQLIW	TRBV4-1	TRBJ2-5	CASSQGTGTLGETQYF	orphan
Lung #1	TRAV8-2	TRAJ42	CVVSDRGSQGNLIF	TRBV13	TRBJ1-6	CASSEGQRINSPLHF	orphan
Lung #1	TRAV8-2	TRAJ49	CVVSLPGNQFYF	TRBV19	TRBJ2-3	CASSIGVKLTDTQYF	orphan
Lung #1	TRAV8-2	TRAJ54	CVVSPLPDGGAQKLVF	TRBV7-6	TRBJ2-3	CASSLASGGPLTDTQYF	orphan
Lung #1	TRAV8-2	TRAJ45	CVVSSTGGADGLTF	TRBV11-2	TRBJ2-1	CASSTRGGLDHNEQFF	orphan
Lung #1	TRAV8-2	TRAJ12	CVVSTSRAMDSSYKLIF	TRBV20-1	TRBJ1-1	CSARSQTLGNTEAFF	orphan
Lung #1	TRAV8-2	TRAJ29	CVVSVPDSGNTPLVF	TRBV6-5	TRBJ1-1	CASSYRGSTEAFF	orphan
Lung #1	TRAV8-2	TRAJ42	CVVTRRVGSQGNLIF	TRBV5-8	TRBJ1-2	CARDQGFAVGYTF	orphan
Lung #1	TRAV8-3	TRAJ11	CAGRMTESTLTF	TRBV11-2	TRBJ2-3	CASSLATDTQYF	orphan
Lung #1	TRAV8-3	TRAJ22	CALSGSARQLTF	TRBV2	TRBJ2-7	CASSESAGGTYEQYF	orphan
Lung #1	TRAV8-3	TRAJ7	CAVAGRGNNRLAF	TRBV7-3	TRBJ2-2	CASSARTSVVNTGELFF	orphan
Lung #1	TRAV8-3	TRAJ10	CAVAPAILTGGGNKLTF	TRBV5-4	TRBJ2-4	CASSLAIQNIQYF	orphan
Lung #1	TRAV8-3	TRAJ7	CAVAVYGNNRLAF	TRBV24-1	TRBJ2-5	CATAGGAGATETQYF	orphan
Lung #1	TRAV8-3	TRAJ52	CAVERGGGTSYGKLTF	TRBV29-1	TRBJ1-2	CSVEDRGANYGYTF	orphan
Lung #1	TRAV8-3	TRAJ40	CAVFTSGTYKYIF	TRBV5-6	TRBJ2-5	CASSPPLQETQYF	orphan
Lung #1	TRAV8-3	TRAJ15	CAVGAAQAGTALIF	TRBV28	TRBJ1-5	CASSFPDRYQPQHF	orphan
Lung #1	TRAV8-3	TRAJ28	CAVGAAVGAGSYQLTF	TRBV29-1	TRBJ1-1	CSARDRMNTEAFF	orphan
Lung #1	TRAV8-3	TRAJ50	CAVGADDKVIF	TRBV12-4	TRBJ2-7	CASSHTSGDTYEQYF	orphan
Lung #1	TRAV8-3	TRAJ50	CAVGADDKVIF	TRBV27	TRBJ2-7	CASSGGWDSPYEQYF	orphan
Lung #1	TRAV8-3	TRAJ39	CAVGADNAGNMLTF	TRBV15	TRBJ2-7	CATSLQQGRKYF	orphan
Lung #1	TRAV8-3	TRAJ45	CAVGAGGVRGGADGLTF	TRBV12-3	TRBJ2-1	CASSAGTSGGNEQFF	orphan
Lung #1	TRAV8-3	TRAJ31	CAVGAGRNARLMF	TRBV11-2	TRBJ2-7	CASSTQTGGSYEQYF	orphan
Lung #1	TRAV8-3	TRAJ33	CAVGAGSNYQLIW	TRBV19	TRBJ2-7	CASRWGIAGSYEQYF	orphan
Lung #1	TRAV8-3	TRAJ45	CAVGALSGGGADGLTF	TRBV20-1	TRBJ2-1	CSARDLRGGRRYNEQFF	orphan
Lung #1	TRAV8-3	TRAJ33	CAVGANSNYQLIW	TRBV7-2	TRBJ2-1	CASSLGARVSYNEQFF	orphan
Lung #1	TRAV8-3	TRAJ7	CAVGARGNNRLAF	TRBV7-8	TRBJ2-7	CASRSGTGTSYEQYF	orphan
Lung #1	TRAV8-3	TRAJ27	CAVGASTNAGKSTF	TRBV7-7	TRBJ2-7	CASSLTGGAGEQYF	orphan
Lung #1	TRAV8-3	TRAJ49	CAVGATNTGNQFYF	TRBV5-1	TRBJ1-4	CASSLATGALNEKLFF	orphan
Lung #1	TRAV8-3	TRAJ33	CAVGEGDSNYQLIW	TRBV12-4	TRBJ2-5	CASASGGGWTQYF	orphan
Lung #1	TRAV8-3	TRAJ57	CAVGEGGSEKLVF	TRBV11-3	TRBJ2-7	CASSLAGYSSYEQYF	orphan
Lung #1	TRAV8-3	TRAJ8	CAVGERGFQKLVF	TRBV7-9	TRBJ2-3	CASRLDSDTQYF	orphan
Lung #1	TRAV8-3	TRAJ10	CAVGGILTGGGNKLTF	TRBV4-1	TRBJ1-2	CASSQPTGIGGYTF	orphan
Lung #1	TRAV8-3	TRAJ29	CAVGGNTPLVF	TRBV6-1	TRBJ1-1	CASTKWANSFF	orphan
Lung #1	TRAV8-3	TRAJ9	CAVGLSGGFKTIF	TRBV3-1	TRBJ2-3	CASSAGDTQYF	orphan
Lung #1	TRAV8-3	TRAJ39	CAVGNNAGNMLTF	TRBV2	TRBJ1-2	CASSEPPAGPKYGYTF	orphan
Lung #1	TRAV8-3	TRAJ4	CAVGPFSGGYNKLIF	TRBV2	TRBJ2-7	CASRKDGSSYEQYF	orphan
Lung #1	TRAV8-3	TRAJ4	CAVGRFSGGYNKLIF	TRBV7-6	TRBJ1-4	CASSLVAGGFKATNEKLFF	orphan
Lung #1	TRAV8-3	TRAJ4	CAVGRFSSGYNKLIF	TRBV7-6	TRBJ1-4	CASSLVAGGFKATNEKLFF	orphan
Lung #1	TRAV8-3	TRAJ13	CAVGSGGYQKVTF	TRBV19	TRBJ1-6	CASSPTGSNSPLHF	orphan
Lung #1	TRAV8-3	TRAJ17	CAVGTTAGNKLTF	TRBV11-2	TRBJ2-3	CASFKTTPLSTDTQYF	orphan
Lung #1	TRAV8-3	TRAJ5	CAVPPLMDTGRRALTF	TRBV9	TRBJ2-3	CASSGGLAYTDTQYF	orphan
Lung #1	TRAV8-3	TRAJ48	CAVTNFGNEKLTF	TRBV6-1	TRBJ2-7	CASSFTGGESYEQYF	orphan
Lung #1	TRAV8-3	TRAJ37	CAVVAGNTGKLIF	TRBV11-2	TRBJ2-7	CASSLGDYEQYF	orphan
Lung #1	TRAV8-3	TRAJ45	CAVVIDSGGGADGLTF	TRBV5-1	TRBJ2-2	CASSLSTSGVTTGELFF	orphan
Lung #1	TRAV8-3	TRAJ30	CAVVPNRDDKIIF	TRBV25-1	TRBJ2-3	CASAKRRDTQYF	orphan
Lung #1	TRAV8-4	TRAJ5	CAAPLTGRRALTF	TRBV7-6	TRBJ2-3	CASSLEGTGTATQYF	orphan
Lung #1	TRAV8-4	TRAJ7	CALTYGNNRLAF	TRBV6-2	TRBJ2-5	CASSTLLKGQLQETQYF	orphan
Lung #1	TRAV8-4	TRAJ48	CAVDFGNEKLTF	TRBV6-5	TRBJ1-2	CASSYGVVGGYTF	orphan
Lung #1	TRAV8-4	TRAJ30	CAVIDMNRDDKIIF	TRBV5-6	TRBJ1-2	CASSFEGGAWDGYTF	orphan
Lung #1	TRAV8-4	TRAJ7	CAVILYGNNRLAF	TRBV9	TRBJ2-7	CASSASDQYEQYF	orphan
Lung #1	TRAV8-4	TRAJ17	CAVISKAAGNKLTF	TRBV6-5	TRBJ1-1	CASSPGTVGHTEAFF	orphan
Lung #1	TRAV8-4	TRAJ20	CAVKGDYKLSF	TRBV15	TRBJ2-7	CATSRVAGFGEQYF	orphan
Lung #1	TRAV8-4	TRAJ54	CAVKLIQGAQKLVF	TRBV12-3	TRBJ1-1	CASSLGVNTEAFF	orphan
Lung #1	TRAV8-4	TRAJ53	CAVKNSGGSNYKLTF	TRBV7-6	TRBJ1-1	CASSPLGRENTEAFF	orphan
Lung #1	TRAV8-4	TRAJ8	CAVQTNTGFQKLVF	TRBV6-5	TRBJ2-2	CASSNPLAGSTFVTGELFF	orphan
Lung #1	TRAV8-4	TRAJ8	CAVQTNTGFQKLVF	TRBV7-6	TRBJ2-2	CASSQRQGTGELFF	orphan
Lung #1	TRAV8-4	TRAJ45	CAVRASGGGADGLTF	TRBV7-6	TRBJ1-1	CASSLGGRESTEAFF	orphan
Lung #1	TRAV8-4	TRAJ6	CAVRASGGSYIPTF	TRBV5-1	TRBJ1-2	CASSLFGTDYGYTF	orphan
Lung #1	TRAV8-4	TRAJ34	CAVRHDNTDKLIF	TRBV3-1	TRBJ2-5	CASEGGTWETQYF	orphan
Lung #1	TRAV8-4	TRAJ13	CAVRNSGGYQKVTF	TRBV30	TRBJ1-4	CAWSFRASNEKLFF	orphan
Lung #1	TRAV8-4	TRAJ49	CAVRNSNTGNQFYF	TRBV5-1	TRBJ1-1	CASSKETTGGNTEAFF	orphan
Lung #1	TRAV8-4	TRAJ48	CAVRPSNFGNEKLTF	TRBV7-6	TRBJ2-7	CASSLQRESYEQYF	orphan
Lung #1	TRAV8-4	TRAJ58	CAVRYKETSGSRLTF	TRBV20-1	TRBJ1-2	CSALKGQDYGYTF	orphan
Lung #1	TRAV8-4	TRAJ45	CAVSAPWSGGGADGLTF	TRBV9	TRBJ2-2	CASSVGLTTGELFF	orphan
Lung #1	TRAV8-4	TRAJ47	CAVSARGNKLVF	TRBV30	TRBJ2-5	CAWSTTGGPQETQYF	orphan
Lung #1	TRAV8-4	TRAJ36	CAVSDGGANNLFF	TRBV7-8	TRBJ2-5	CASSLATGGQETQYF	orphan
Lung #1	TRAV8-4	TRAJ11	CAVSDGSGYSTLTF	TRBV15	TRBJ2-7	CATRPSSGSSYEQYF	orphan
Lung #1	TRAV8-4	TRAJ12	CAVSDGSSYKLIF	TRBV7-6	TRBJ2-5	CASSLSTGGQETQYF	orphan
Lung #1	TRAV8-4	TRAJ49	CAVSDGTGNQFYF	TRBV7-6	TRBJ2-5	CASSLATGGQETQYF	orphan
Lung #1	TRAV8-4	TRAJ27	CAVSDLGTNAGKSTF	TRBV10-1	TRBJ2-1	CASSESTGSDEQFF	orphan
Lung #1	TRAV8-4	TRAJ43	CAVSDPDDMRF	TRBV5-1	TRBJ2-1	CASSLDFYNEQFF	orphan
Lung #1	TRAV8-4	TRAJ29	CAVSDPTPLVF	TRBV11-3	TRBJ1-1	CASGGENTEAFF	orphan
Lung #1	TRAV8-4	TRAJ29	CAVSDPTPLVF	TRBV7-2	TRBJ1-1	CASSFDMMNTEAFF	orphan
Lung #1	TRAV8-4	TRAJ8	CAVSDRVNTGFQKLVF	TRBV6-5	TRBJ1-3	CASSSRGGSGNTIYF	orphan
Lung #1	TRAV8-4	TRAJ20	CAVSDSSNDYKLSF	TRBV14	TRBJ1-4	CASSQDRYVATNEKLFF	orphan
Lung #1	TRAV8-4	TRAJ12	CAVSDSSYKLIF	TRBV7-3	TRBJ2-1	CASSPSGGWGNEQFF	orphan
Lung #1	TRAV8-4	TRAJ44	CAVSDTGTASKLTF	TRBV13	TRBJ1-1	CASSFGGFKGFF	orphan
Lung #1	TRAV8-4	TRAJ40	CAVSEASGTYKYIF	TRBV5-4	TRBJ2-5	CASSLVGAKETQYF	orphan
Lung #1	TRAV8-4	TRAJ12	CAVSEDSSYKLIF	TRBV6-1	TRBJ1-1	CASPRDRNTEAFF	orphan
Lung #1	TRAV8-4	TRAJ7	CAVSEEGNNRLAF	TRBV7-9	TRBJ2-5	CASSLSSGGPGTQYF	orphan
Lung #1	TRAV8-4	TRAJ9	CAVSEGNTGGFKTIF	TRBV20-1	TRBJ1-2	CSAMPTGLQFGYTF	orphan
Lung #1	TRAV8-4	TRAJ49	CAVSEHTGNQFYF	TRBV12-4	TRBJ2-1	CASSHQLAGEVEQFF	orphan
Lung #1	TRAV8-4	TRAJ48	CAVSENFGNEKLTF	TRBV20-1	TRBJ2-2	CSARDWSTGELFF	orphan
Lung #1	TRAV8-4	TRAJ27	CAVSEPNAGKSTF	TRBV7-9	TRBJ2-5	CASSLVVLAGETQYF	orphan
Lung #1	TRAV8-4	TRAJ31	CAVSEPNNNARLMF	TRBV7-6	TRBJ1-6	CASSLRQAYNSPLHF	orphan
Lung #1	TRAV8-4	TRAJ20	CAVSGGDDYKLSF	TRBV7-6	TRBJ2-1	CASSPRTGADNEQFF	orphan
Lung #1	TRAV8-4	TRAJ22	CAVSGSGSARQLTF	TRBV7-6	TRBJ1-1	CASSLGGRESTEAFF	orphan
Lung #1	TRAV8-4	TRAJ22	CAVSGTFISSGSARQLTF	TRBV20-1	TRBJ2-3	CSAPRGGSSTDTQYF	orphan
Lung #1	TRAV8-4	TRAJ13	CAVSLSGGYQKVTF	TRBV9	TRBJ2-3	CASSGGLAYTDTQYF	orphan
Lung #1	TRAV8-4	TRAJ23	CAVSRDNQGGKLIF	TRBV5-1	TRBJ2-7	CASSSGTGDYEQYF	orphan
Lung #1	TRAV8-4	TRAJ52	CAVSTRPSSGGTSYGKLTF	TRBV20-1	TRBJ1-2	CSVKANYGYTF	orphan
Lung #1	TRAV8-4	TRAJ50	CAVTAYDKVIF	TRBV27	TRBJ2-2	CASRRLAGERTGELFF	orphan
Lung #1	TRAV8-4	TRAJ56	CAVTLRTGANSKLTF	TRBV20-1	TRBJ2-7	CSAKRDTDEQYF	orphan
Lung #1	TRAV8-6	TRAJ54	CAACLQGAQKLVF	TRBV7-9	TRBJ2-7	CASSFRTGSTSYEQYF	orphan
Lung #1	TRAV8-6	TRAJ4	CAARRGYNKLIF	TRBV7-9	TRBJ2-2	CASSLAPAGGQNTGELFF	orphan
Lung #1	TRAV8-6	TRAJ8	CAGENTGFQKLVF	TRBV7-2	TRBJ2-1	CASSLYSSGNYNEQFF	orphan
Lung #1	TRAV8-6	TRAJ47	CAVEYGNKLVF	TRBV11-2	TRBJ2-5	CASSLAAGGPETQYF	orphan
Lung #1	TRAV8-6	TRAJ22	CAVIPASGSARQLTF	TRBV11-2	TRBJ1-6	CASSLHSPGQASPLHF	orphan
Lung #1	TRAV8-6	TRAJ54	CAVIQGAQKLVF	TRBV18	TRBJ2-3	CASSPNFARQASTTDTQYF	orphan
Lung #1	TRAV8-6	TRAJ40	CAVNLHKYIF	TRBV3-1	TRBJ1-2	CASSQLHGYTF	orphan
Lung #1	TRAV8-6	TRAJ12	CAVRRMDSSYKLIF	TRBV20-1	TRBJ1-5	CSALRRTENQPQHF	orphan
Lung #1	TRAV8-6	TRAJ9	CAVSAFTGGFKTIF	TRBV12-4	TRBJ2-5	CASRGRTQETQYF	orphan
Lung #1	TRAV8-6	TRAJ17	CAVSDKAAGNKLTF	TRBV19	TRBJ1-1	CASSSRPGVGTEAFF	orphan
Lung #1	TRAV8-6	TRAJ10	CAVSDKGGGNKLTF	TRBV5-1	TRBJ1-6	CASSLEVGNSPLHF	orphan
Lung #1	TRAV8-6	TRAJ54	CAVSDLRIQGAQKLVF	TRBV5-1	TRBJ2-5	CASSLEGRGGETQYF	orphan
Lung #1	TRAV8-6	TRAJ10	CAVSEAGGGNKLTF	TRBV5-1	TRBJ2-2	CASSLKREGHTGELFF	orphan
Lung #1	TRAV8-6	TRAJ40	CAVSEAGTYKYIF	TRBV29-1	TRBJ1-5	CSVGDATGDQPQHF	orphan
Lung #1	TRAV8-6	TRAJ48	CAVSEDGFGGLTF	TRBV6-2	TRBJ2-2	CASSSPTSGGVNTGELFF	orphan
Lung #1	TRAV8-6	TRAJ58	CAVSEETSGSRLTF	TRBV3-1	TRBJ1-2	CASRGYKQGLEDYGYTF	orphan
Lung #1	TRAV8-6	TRAJ7	CAVSEILNGNNRLAF	TRBV7-2	TRBJ1-1	CASSLEPNTEAFF	orphan
Lung #1	TRAV8-6	TRAJ37	CAVSERSNTGKLIF	TRBV28	TRBJ2-7	CASSRGYEQYF	orphan
Lung #1	TRAV8-6	TRAJ23	CAVSEYNQGGKLIF	TRBV5-4	TRBJ2-1	CASSDGQGRYNEQFF	orphan
Lung #1	TRAV8-6	TRAJ3	CAVSGAGSSASKIIF	TRBV18	TRBJ1-3	CASSPKSLTSSGNTIYF	orphan
Lung #1	TRAV8-6	TRAJ28	CAVSGAGSYQLTF	TRBV29-1	TRBJ2-1	CSVHSRNEQFF	orphan
Lung #1	TRAV8-6	TRAJ53	CAVSGGSNYKLTF	TRBV4-3	TRBJ2-3	CASSRGEGRTDTQYF	orphan
Lung #1	TRAV8-6	TRAJ10	CAVSGLTGGGNKLTF	TRBV19	TRBJ1-2	CATGRTGTGYGYTF	orphan
Lung #1	TRAV8-6	TRAJ22	CAVSGRMRGSARQLTF	TRBV24-1	TRBJ2-5	CATSEGGTSGNQETQYF	orphan
Lung #1	TRAV8-6	TRAJ40	CAVSGRSTSGTYKYIF	TRBV9	TRBJ2-7	CASSVEDSLDEQYF	orphan
Lung #1	TRAV8-6	TRAJ4	CAVSGSLTSGYNKLIF	TRBV7-6	TRBJ2-7	CASSPGQGTHEQYF	orphan
Lung #1	TRAV8-6	TRAJ57	CAVSPSQGGSEKLVF	TRBV7-2	TRBJ2-3	CASSLEDRGWGDTQYF	orphan
Lung #1	TRAV8-6	TRAJ57	CAVSQGGSEKLVF	TRBV5-8	TRBJ1-2	CASSPRQGPGYGYTF	orphan
Lung #1	TRAV8-6	TRAJ57	CAVSQGGSEKLVF	TRBV9	TRBJ2-7	CASGDGLNYEQYF	orphan
Lung #1	TRAV8-6	TRAJ49	CAVSRTGNQFYF	TRBV7-9	TRBJ1-4	CASSKGQGHEKLFF	orphan
Lung #1	TRAV8-6	TRAJ49	CAVSRTGNQFYF	TRBV7-9	TRBJ1-4	CASSLGQGHEKLFF	orphan
Lung #1	TRAV8-6	TRAJ17	CAVSSFKAAGNKLTF	TRBV12-4	TRBJ2-3	CASSLGQGNTDTQYF	orphan
Lung #1	TRAV8-6	TRAJ40	CAVSVPSGTYKYIF	TRBV14	TRBJ2-5	CASSLVTRGRKETQYF	orphan
Lung #1	TRAV8-6	TRAJ34	CAVTIINTDKLIF	TRBV2	TRBJ2-1	CALEGLRGEDEQFF	orphan
Lung #1	TRAV8-6	TRAJ49	CAVTLFLTGNQFYF	TRBV7-6	TRBJ2-1	CASWSDDNEQFF	orphan
Lung #1	TRAV8-6	TRAJ9	CAVTLGTGGFKTIF	TRBV6-5	TRBJ1-2	CASSATGEGGYTF	orphan
Lung #1	TRAV8-6	TRAJ9	CAVTLSTGGFKTIF	TRBV6-5	TRBJ1-2	CASSYQAGSSYTF	orphan
Lung #1	TRAV8-6	TRAJ9	CAVTRGTGGFKTIF	TRBV6-5	TRBJ1-2	CASSYTGESGYTF	orphan
Lung #1	TRAV9-2	TRAJ48	CALANFGNEKLTF	TRBV9	TRBJ2-2	CASSVGPGGTGELFF	orphan
Lung #1	TRAV9-2	TRAJ28	CALILFSGAGSYQLTF	TRBV27	TRBJ2-3	CASSPHQQVTDTQYF	orphan
Lung #1	TRAV9-2	TRAJ22	CALLSGSARQLTF	TRBV20-1	TRBJ2-3	CSASSGDLTQYF	orphan
Lung #1	TRAV9-2	TRAJ39	CALMGAGNMLTF	TRBV6-2	TRBJ2-7	CASMTGMPPYEQYF	orphan
Lung #1	TRAV9-2	TRAJ13	CALNSGGYQKVTF	TRBV7-9	TRBJ2-3	CASSLPGPFDTQYF	orphan
Lung #1	TRAV9-2	TRAJ9	CALRDTGGFKTIF	TRBV25-1	TRBJ1-4	CASSEFLGNEKLFF	orphan
Lung #1	TRAV9-2	TRAJ23	CALRFKQGGKLIF	TRBV20-1	TRBJ1-6	CSAILADGGNSPLHF	orphan
Lung #1	TRAV9-2	TRAJ10	CALRGGGNKLTF	TRBV20-1	TRBJ2-1	CSARSSGQVYNEQFF	orphan
Lung #1	TRAV9-2	TRAJ23	CALRGIYNQGGKLIF	TRBV7-2	TRBJ1-3	CASSPGQGTAGNTIYF	orphan
Lung #1	TRAV9-2	TRAJ53	CALRLRSGGSNYKLTF	TRBV28	TRBJ1-2	CASSHTRQGKESNYGYTF	orphan
Lung #1	TRAV9-2	TRAJ54	CALRPIQGAQKLVF	TRBV7-2	TRBJ2-7	CASSLRDRPYEQYF	orphan
Lung #1	TRAV9-2	TRAJ48	CALRRTNFGNEKLTF	TRBV5-4	TRBJ2-7	CASSPYLAGVGNEQYF	orphan
Lung #1	TRAV9-2	TRAJ11	CALRSGYSILTF	TRBV20-1	TRBJ2-2	CSATGDTTNTGELFF	orphan
Lung #1	TRAV9-2	TRAJ40	CALRTRAGTYKYIF	TRBV2	TRBJ2-5	CASSVGAGVYQETQYF	orphan
Lung #1	TRAV9-2	TRAJ15	CALSADQAGTALIF	TRBV5-1	TRBJ2-7	CASSSGQGTYEQYF	orphan
Lung #1	TRAV9-2	TRAJ31	CALSDDNNARLMF	TRBV12-3	TRBJ1-1	CASIGAGQGPGAFF	orphan
Lung #1	TRAV9-2	TRAJ31	CALSDDNNARLMF	TRBV12-3	TRBJ1-6	CASSLNSPLHF	orphan
Lung #1	TRAV9-2	TRAJ40	CALSDDSSGTYKYIF	TRBV20-1	TRBJ2-4	CSARRGPLENIQYF	orphan
Lung #1	TRAV9-2	TRAJ49	CALSDHGNQFYF	TRBV28	TRBJ1-6	CASRDRISPLHF	orphan
Lung #1	TRAV9-2	TRAJ29	CALSDKNSGNTPLVF	TRBV9	TRBJ1-1	CASSVQGVEVGTEAFF	orphan
Lung #1	TRAV9-2	TRAJ47	CALSDLGGNKLVF	TRBV3-1	TRBJ1-2	CASSQGTGPGLGGYTF	orphan
Lung #1	TRAV9-2	TRAJ39	CALSDNNAGNMLTF	TRBV5-4	TRBJ2-6	CASSFTGANVLTF	orphan
Lung #1	TRAV9-2	TRAJ5	CALSDPMDTGRRALTF	TRBV12-4	TRBJ2-2	CASSFSGTGITGELFF	orphan
Lung #1	TRAV9-2	TRAJ34	CALSDQGTDKLIF	TRBV4-2	TRBJ2-1	CASSPGAAGGENEQFF	orphan
Lung #1	TRAV9-2	TRAJ6	CALSDRAGGSYIPTF	TRBV11-2	TRBJ2-3	CASSSPLTSGERDTQYF	orphan
Lung #1	TRAV9-2	TRAJ23	CALSDRDQGGKLIF	TRBV5-1	TRBJ1-5	CASSLDTNQPQHF	orphan
Lung #1	TRAV9-2	TRAJ53	CALSDRSSGGSNYKLTF	TRBV9	TRBJ2-2	CASEGVAYPTGELFF	orphan
Lung #1	TRAV9-2	TRAJ36	CALSDRTGANNLFF	TRBV24-1	TRBJ2-2	CATRGLEGTGELFF	orphan
Lung #1	TRAV9-2	TRAJ54	CALSEIQGAQKLVF	TRBV11-2	TRBJ2-2	CASSFLFVAGRTGELFF	orphan
Lung #1	TRAV9-2	TRAJ34	CALSENTDKLIF	TRBV12-3	TRBJ2-1	CASSSGTRNEQFF	orphan
Lung #1	TRAV9-2	TRAJ9	CALSENTGGFKTIF	TRBV11-2	TRBJ1-5	CASSLERGNQPQHF	orphan
Lung #1	TRAV9-2	TRAJ27	CALSEPNAGKSTF	TRBV7-9	TRBJ2-2	CASTLFGLANTGELFF	orphan
Lung #1	TRAV9-2	TRAJ42	CALSERSNYGGSQGNLIF	TRBV27	TRBJ2-3	CASSFGGLSTDTQYF	orphan
Lung #1	TRAV9-2	TRAJ29	CALSEVGNTPLVF	TRBV7-9	TRBJ2-5	CASSQATGVLETQYF	orphan
Lung #1	TRAV9-2	TRAJ38	CALSGNNGNNRKLIW	TRBV20-1	TRBJ2-3	CSARVTDTQYF	orphan
Lung #1	TRAV9-2	TRAJ27	CALSGQGAGKSTF	TRBV18	TRBJ1-1	CASSPRRPQGSDTEAFF	orphan
Lung #1	TRAV9-2	TRAJ29	CALSGTGNTPLVF	TRBV7-9	TRBJ2-3	CASSLSAGVSDTQYF	orphan
Lung #1	TRAV9-2	TRAJ47	CALSHGNKLVF	TRBV28	TRBJ1-2	CASRPPGGSHYGYTF	orphan
Lung #1	TRAV9-2	TRAJ48	CALSKVGNEKLTF	TRBV7-9	TRBJ2-2	CASSLTAGVGTGELFF	orphan
Lung #1	TRAV9-2	TRAJ57	CALSKVGSEKLVF	TRBV7-9	TRBJ2-5	CASSLSSGSGLETQYF	orphan
Lung #1	TRAV9-2	TRAJ57	CALSLQGGSEKLVF	TRBV28	TRBJ2-7	CASSLFSGGVYEQYF	orphan
Lung #1	TRAV9-2	TRAJ28	CALSPPPAGSYQLTF	TRBV19	TRBJ1-5	CASSPVDRGRKQPQHF	orphan
Lung #1	TRAV9-2	TRAJ8	CALSPPTGFQKLVF	TRBV7-2	TRBJ2-1	CASSQGGGDRNEQFF	orphan
Lung #1	TRAV9-2	TRAJ22	CALSPRSGSARQLTF	TRBV14	TRBJ2-1	CASSQGSGEYYNEQFF	orphan
Lung #1	TRAV9-2	TRAJ54	CALSQSQGAQKLVF	TRBV18	TRBJ2-3	CASSPNFARQASTTDTQYF	orphan
Lung #1	TRAV9-2	TRAJ47	CALSREYGNKLVF	TRBV7-2	TRBJ2-1	CASRDSRQGVYNEQFF	orphan
Lung #1	TRAV9-2	TRAJ9	CALSSNTGGFKTIF	TRBV7-3	TRBJ2-5	CASSLNGGQETQYF	orphan
Lung #1	TRAV9-2	TRAJ45	CALSVSSGGGADGLTF	TRBV9	TRBJ1-2	CASSGIKGGYTF	orphan
Lung #1	TRAV9-2	TRAJ7	CALTPYGNNRLAF	TRBV7-9	TRBJ2-7	CASSLSSGGAGEQYF	orphan
Lung #1	TRAV9-2	TRAJ24	CALTTDSWGKLQF	TRBV27	TRBJ1-2	CASSRGRGYGYTF	orphan
Lung #1	TRAV9-2	TRAJ49	CALTVNTGNQFYF	TRBV20-1	TRBJ2-2	CSARDGGNTGELFF	orphan
Lung #1	TRAV9-2	TRAJ30	CALYSYRDDKIIF	TRBV9	TRBJ2-7	CASSASDQYEQYF	orphan
Lung #1	TRAV9-2	TRAJ39	CAPRPWNNAGNMLTF	TRBV5-4	TRBJ2-4	CASSLAIQNIQYF	orphan
Lung #1	TRAV9-2	TRAJ57	CGGQGGSEKLVF	TRBV12-3	TRBJ1-2	CASSLRVGGGLGYTF	orphan
